# Supplementary material for: Tracing the emergence of domesticated grapevine in Italy
Source: PLoS One. 2025 Apr 23;20(4):e0321653. doi: 10.1371/journal.pone.0321653 (PMC12017526; doi:10.1371/journal.pone.0321653)
Supplement: S1 Table — (XLSX) [file pone.0321653.s001.xlsx]

## Sheet: List_Ref
ID	Species	ISEM-Code	Variety name	Country	Berry color	Use
0	Domestic	-	Carignan		Black	Wine
1	Domestic	0001_cAbjouB_Fr_Af	Abjouch	France	White	Table
3	Domestic	0003_cAetLeB_Fr_Gr	Aetonychi lefko	France	White	Table
4	Domestic	0004_cAgIsiB_Fr_Aj	Ag isioum	France	White	Wine
5	Domestic	0005_cAgadaB_Fr_Rs	Agadaï	France	White	Table
6	Domestic	0006_cAghioN_Fr_Gr	Agiorgitiko	France	Black	Wine
7	Domestic	0007_cAhmedB_Fr_Mo	Amessasse	France	White	Table
9	Domestic	0009_cAhBAhR_Fr_Ag	Ahmeur bou Ahmeur	France	Red	Table
11	Domestic	0011_cAmokrB_Fr_Ag	Amokrane	France	White	Table
16	Domestic	0016_cAramoN_Fr_Fr	Aramon	France	Black	Wine
17	Domestic	0017_cArvinB_Fr_Sz	Arvine	France	White	Wine
18	Domestic	0018_cAspirN_Fr_Fr	Rivairenc = Aspiran noir	France	Black	Wine/Table
20	Domestic	0020_cAssKaN_Fr_Le	Assouad karech	France	Black	Wine
24	Domestic	0024_cBatNeN_Fr_Ro	Batuta neagra	France	Black	Wine/Table
25	Domestic	0025_cBayLiB_Fr_Le	Bayadi du Liban	France	White	Table
27	Domestic	0027_cBeyleB_Fr_Tu	Beylerce	France	White	Wine/Table
28	Domestic	0028_cBezKhR_Fr_Ts	Doukkali = Bezoul et aouda ; Bezoul el Khadem	France	Black/red	Table
29	Domestic	0029_cBoaMaB_Fr_Pt	Arinto do Dão	France	White	Wine/Table
30	Domestic	0030_cBourlB_Fr_Fr	Bourboulenc	France	White	Wine
31	Domestic	0031_cBouteN_Fr_Fr	Bouteillan noir	France	Black	Wine
32	Domestic	0032_cBrachN_Fr_It	Brachetto	France	Black	Wine
33	Domestic	0033_cBraghRs_Fr_Ro	Braghina	France	Rosé	Wine/Table
34	Domestic	0034_cCabFrN_Fr_Fr	Cabernet franc	France	Black	Wine
36	Domestic	0036_cCabSaN_Fr_Fr	Cabernet-Sauvignon	France	Black	Wine
37	Domestic	0037_cCalitB_Fr_Hu	Calitor blanc de semis	France	White	Wine
40	Domestic	0040_cCarigN_Fr_Fr	Carignan	France	Black	Wine
41	Domestic	0041_cChaBiB_Fr_Aj	Chaani biely	France	White	Table
42	Domestic	0042_cChamiB_Fr_Mo	Chami	France	White	Table
43	Domestic	0043_cChardB_Fr_Fr	Chardonnay	France	White	Wine
45	Domestic	0045_cChassB_Fr_Fr	Chasselas	France	White	Wine/Table
46	Domestic	0046_cCheniB_Fr_Fr	Chenin	France	White	Wine
47	Domestic	0047_cCinsaN_Fr_Fr	Cinsaut	France	Black	Wine/Table
48	Domestic	0048_cClairB_Fr_Fr	Clairette	France	White	Wine/Table
52	Domestic	0052_cCoaNeN_Fr_Ro	Darkaia noir = Coarna neagra	France	Black	Table
54	Domestic	0054_cCotN_Fr_Fr	Cot	France	Black	Wine
55	Domestic	0055_cCrujiN_Fr_Sp	Crujillon	France	Black
57	Domestic	0057_cDastaB_Fr_Ir	Sultanine monococco	France	White	Table
58	Domestic	0058_cDatBeB_Fr_?	Dattier de Beyrouth	France	White	Table
59	Domestic	0059_cDouHeN_Fr_It	Doux d'Henry	France	Black	Wine/Table
60	Domestic	0060_cDurasN_Fr_Fr	Duras	France	Black	Wine
62	Domestic	0062_cDurezN_Fr_Fr	Dureza	France	Black	Wine
65	Domestic	0065_cFurmiB_Fr_Hu	Furmint	France	White	Wine
66	Domestic	0066_cGamayN_Fr_Fr	Gamay	France	Black	Wine
68	Domestic	0068_cGenUzB_Fr_Tu	Genk Uzum	France	White	Table
69	Domestic	0069_cGinesN_Tu_Tu	Gines	Turquie	Black	Table
70	Domestic	0070_cGouBlB_Fr_Fr	Gouais blanc	France	White	Wine
71	Domestic	0071_cGreBlB_Fr_Fr	Grenache blanc	France	White	Wine
72	Domestic	0072_c_GrenaN_Fr_Fr	Grenache	France	Black	Wine
91	Domestic	0091_cGrkB_Fr_Hr	Grk	France	White	Wine
93	Domestic	0093_cHarslB_Fr_Hu	Harslevelu	France	White	Wine
96	Domestic	0096_cHenabR_Fr_Tu	Henab turki	France	Red	Table
97	Domestic	0097_cHeptkN_Fr_Gr	Heptakilo	France	Black	Wine
98	Domestic	0098_cHeuNoN_Fr_Ge	Heunisch schwarz	France	Black	Wine
100	Domestic	0100_cHumBlB_Fr_Sz	Humagne blanc	France	White	Wine
101	Domestic	0101_cJahafB_Fr_Sy	Jahafi	France	White	Table
103	Domestic	0103_cKadToR_Fr_Hu	Kadarka = Gamza	France	Black	Wine
104	Domestic	0104_cKarolN_Fr_Cz	Karolowska = Xinomavro	France	Black	Wine
107	Domestic	0107_cKovidRs_Fr_Yo	Kövidinka	France	Rosé	Wine
110	Domestic	0110_cLenElB_Fr_Fr	Len de l'El	France	White	Wine
111	Domestic	0111_cListaB_Fr_Sp	Listan	France	White	Wine/Table
113	Domestic	0113_cMaratN_Fr_Cy	Maratheftiko	France	Black	Wine/Table
116	Domestic	0116_cMauzaB_Fr_Fr	Mauzac	France	White	Wine
117	Domestic	0117_cMavroN_Fr_Gr	Mavrostypho	France	Black	Wine
118	Domestic	0118_cMelonB_Fr_Fr	Melon	France	White	Wine
119	Domestic	0119_cMerloN_Fr_Fr	Merlot	France	Black	Wine
120	Domestic	0120_cMerloG_Fr_Fr	Merlot gris	France	Gray	Wine
123	Domestic	0123_cMonBlB_Fr_Fr	Mondeuse blanche	France	White	Wine
126	Domestic	0126_cMourvN_Fr_Sp	Mourvèdre	France	Black	Wine
127	Domestic	0127_cMusPGRs_Fr_Gr	Muscat à petits grains roses	France	Rosé	Wine
129	Domestic	0129_cMusHaN_Fr	Muscat de Hambourg	France	Black	Table
131	Domestic	0131_cMusIsB_Fr_Is	Muscat d'Istamboul	France	White	Wine
132	Domestic	0132_cMusOuB_Fr_Rs	Muscat d'Ouzbekistan	France	White	Table
134	Domestic	0134_cMusVoB_Fr_Hu	Muscat vörösmarty	France	White	Table
135	Domestic	0135_cMuskuB_Fr_Tu	Müsküle	France	White	Table
137	Domestic	0137_cNegreN_Fr_Fr	Négrette	France	Black	Wine
138	Domestic	0138_cNehelB_Fr	Nehelescol	France	White	Table
139	Domestic	0139_cNerCaN_Fr_It	Nerello cappuccio	France	Black	Wine
140	Domestic	0140_cNerMaN_Fr_It	Nerello mascalese	France	Black	Wine
141	Domestic	0141_cObeidB_Fr_Le	Obeidi	France	White	Table
143	Domestic	0143_cOhaneB_Fr_Sp	Ohanes	France	White	Table
144	Domestic	0144_cOmReuB_Fr_Ro	Basicata	France	White	Table
146	Domestic	0146_cPamtcR_Fr_Bu	Pamid Tcher	France	Red	Wine
147	Domestic	0147_cPeikaN_Fr_Aj	Peikani	France	Black	Table
148	Domestic	0148_cPetVeN_Fr_Fr	Petit verdot	France	Black	Wine
149	Domestic	0149_cPinGrG_Fr_Fr	Pinot gris	France	Gray	Wine
150	Domestic	0150_cPinNoN_Fr_Fr	Pinot noir	France	Black	Wine
152	Domestic	0152_cPiqBlB_Fr_Fr	Piquepoul blanc	France	White	Wine
153	Domestic	0153_cPlaMaN_Fr	Dobricic	France	Black	Wine
154	Domestic	0154_cPlaCrN_Fr_Hr	Plavina crna	France	Black	Wine
155	Domestic	0155_cPosBiB_Fr_Hr	Posip bijeli	France	White	Wine
157	Domestic	0157_cRhodiRs_Fr_Gr	Roditis	France	Rosé	Wine/Table
158	Domestic	0158_cRieslB_Fr_Fr	Riesling	France	White	Wine
159	Domestic	0159_cRouNoN_Eg	Roumi noir	France	Black	Table
160	Domestic	0160_cRoussR_Fr_Gr	Roussaïtis	France	Red	Wine
161	Domestic	0161_cRoussB_Fr_Gr	Roussanne	France	White	Wine
162	Domestic	0162_cSahebRs_Fr_Ir	Sahebi	France	Rosé	Table
164	Domestic	0164_cSauviB_Fr_Fr	Sauvignon	France	White	Wine
165	Domestic	0165_cSavagB_Fr_Fr	Savagnin blanc = Weisser Traminer	France	White	Wine
166	Domestic	0166_cSavagRs_Fr_Fr	Savagnin rose	France	Rosé	Wine
167	Domestic	0167_cSawatB_Fr_Gr	Savvatiano	France	White	Wine
170	Domestic	0170_cSiahB_Fr_Ir	Siah	France	White	Wine/Table
171	Domestic	0171_cSilbe_Fr_Ge	Précoce Bousquet = Honigler	France	White	Wine
174	Domestic	0174_cSouzaN_Fr_Pt	Sousão	France	Black	Wine
176	Domestic	0176_cSyrahN_Fr_Fr	Syrah	France	Black	Wine
179	Domestic	0179_cTemprN_Fr_Sp	Tempranillo	France	Black	Wine
181	Domestic	0181_cTerNoN_Fr_Fr	Terret noir	France	Black	Wine
182	Domestic	0182_cTibouN_Fr_Fr	Tibouren	France	Black	Wine/Table
183	Domestic	0183_cTinPiN_Fr_Pt	Rufete	France	Black	Wine
184	Domestic	0184_cTurruB_Fr_Sp	Picadillo	France	White	Wine
186	Domestic	0186_cTzitzB_Fr_Gg	Tsitska	France	White	Wine
187	Domestic	0187_cUgnBlB_Fr_Fr	Ugni blanc	France	White	Wine/Table
188	Domestic	0188_cVelVeB_Fr_Au	Grüner Veltliner	France	White	Wine
189	Domestic	0189_cVerTiN_Fr_Pt	Verdelho tinto	France	Black	Wine
190	Domestic	0190_cVermeB_Fr_Fr	Vermentino	France	White	Wine/Table
191	Domestic	0191_cViognB_Fr_Fr	Viognier	France	White	Wine
193	Domestic	0193_cVoskeB_Fr_Am	Voskeat	France	White	Wine
194	Domestic	0194_cYaghaR_Fr_Ir	Yaghasti	France	Red	Table
195	Domestic	0195_cYapinB_Fr_Tu	Yapincak	France	White	Wine/Table
197	Domestic	0197_cKeçimN_Fr_Tu	Keçimemesi noir	Turquie	Black	Table
198	Domestic	0198_cTurfaB_Tu	Turfanda	Turquie	White	Table
199	Domestic	0199_cKarulB_Tu	Karul	Turquie	White	Table
200	Domestic	0200_cYagUzN_Tu	Yag Uzumu	Turquie	Black	Table
201	Domestic	0201_cCiklaB_Tu	Ciklap	Turquie	White
202	Domestic	0202_cKibriB_Tu	Kibris	Turquie	White
203	Domestic	0203_cManGoN_Tu	Manda Gozu	Turquie	Black
618	Domestic	0618_cIspisB_Fr_Bu	Ispisari	France	White	Table
619	Domestic	0619_cTressN_Fr_Fr	Tressot	France	Black	Wine
620	Domestic	0620_cChaBlB_Fr_Tu	Chaouch blanc	France	White	Table
621	Domestic	0621_cGreBiB_Fr_It	Greco bianco	France	White	Wine
623	Domestic	0623_cPeyUzB_Fr_Tu	Peygamber üzümü	France	White	Table
625	Domestic	0625_cKarPaRs_Fr_Tu	Pehlivan kara = Papigi kara	France	Rosé	Table
626	Domestic	0626_cMeuniN_Fr_Fr	Meunier	France	Black	Wine
627	Domestic	0627_cJulMuB_Fr_Us	July Muscat	France	White	Table
628	Domestic	0628_cGrechB_Fr_It	Grechetto	France	White	Wine
630	Domestic	0630_cPetMeB_Fr_Fr	Petit Meslier	France	White	Wine
632	Domestic	0632_cMuscaB_Fr_Gr	Muscat à petits grains blancs	France	White	Wine
634	Domestic	0634_cGraCoB_Fr_Ro	Grasa de Cotnari	France	White	Wine
637	Domestic	0637_cArbanB_Fr_Fr	Arbane	France	White	Wine
639	Domestic	0639_cFraNoN_Fr_Fr	François noir	France	Black	Wine
640	Domestic	0640_cGamayN_Fr_Fr	Gamay	France	Black	Wine
645	Domestic	0645_cBacheN_Fr_Fr	Bachet	France	Black	Wine
646	Domestic	0646_cLefcaN_Fr_Gr	Vertzami = Lefkada	France	Black	Wine
648	Domestic	0648_cVoudoN_Fr_Gr	Voïdomatis	France	Black	Wine
649	Domestic	0649_cHaimkB_Fr_Bu	Haimka	France	White	Wine/Table
650	Domestic	0650_cPinBlB_Fr_Fr	Pinot blanc	France	White	Wine
651	Domestic	0651_cChevkN_Fr_Bu	Chevka	France	Black	Wine
652	Domestic	0652_cKypreN_Fr_Gr	Local black	France	Black	Wine
653	Domestic	0653_cAligoB_Fr_Fr	Aligoté	France	White	Wine
654	Domestic	0654_cMavVaN_Fr_Bu	Mavrud Varnenski	France	Black	Wine
655	Domestic	0655_cMesFrB_Fr_Fr	Meslier Saint-François	France	White	Wine
656	Domestic	0656_cGalOdB_Fr_Ro	Galbena de Odobesti	France	White	Wine
657	Domestic	0657_cHasBeB_Fr_Tu	Hasandede beyazi	France	White	Wine
658	Domestic	0658_cAgliaN_Fr_It	Aglianico	France	Black	Wine
659	Domestic	0659_cAidMaN_Fr_Gr	Aïdani mavro	France	Black	Wine
661	Domestic	0661_cKokkiR_Fr_Gr	Kokkinostaphylo	France	Red	Wine
662	Domestic	0662_cMavroN_Fr_Gr	Mavrodaphni	France	Black	Wine
663	Domestic	0663_cAthirB_Fr_Gr	Athiri (Thrapsathiri)	France	White	Wine/Table
664	Domestic	0664_cLadikN_Fr_Gr	Ladikino	France	Black/red	Wine
665	Domestic	0665_cRieItB_Fr_It	Riesling italico	France	White	Wine
666	Domestic	0666_cKaritN_Fr_Gr	Kartsiotis	France	Black	Wine
667	Domestic	0667_cKotsiN_Fr_Gr	Kotsifali	France	Black	Wine
668	Domestic	0668_cUvaTrB_Fr_It	Uva di Trojanero	France	White	Wine
669	Domestic	0669_cZemoaB_Fr_Ro	Zemoasa	France	White	Wine
670	Domestic	0670_cVerdeB_Fr_It	Verdeca	France	White	Wine
671	Domestic	0671_cAspSaB_Fr_Gr	Asprouda Santorinis	France	White	Wine
672	Domestic	0672_cAspPaB_Fr_Gr	Asprouda Patron	France	White	Wine
673	Domestic	0673_cPrimiN_Fr_It	Primitivo	France	Black	Wine
674	Domestic	0674_cGorGuB_Fr_Ro	Mustos feher	France	White	Wine
675	Domestic	0675_cRosVaR_Fr_Ro	Rosa menna di vacca	France	Red	Table
676	Domestic	0676_cRazRoRs_Fr_Ro	Razachie rosie	France	Rosé	Table
677	Domestic	0677_cGargaB_Fr_It	Garganega	France	White	Wine/Table
678	Domestic	0678_cBerbeB_Fr_Ro	Berbecel	France	White	Wine
679	Domestic	0679_cGaidoB_Fr_Gr	Gaïdouria	France	White	Wine
680	Domestic	0680_cFitAlB_Fr_Bu	Fita alba	France	White	Wine
681	Domestic	0681_cFesAlB_Fr_Ro	Feteasca alba	France	White	Wine
682	Domestic	0682_cGlykeB_Fr_Gr	Glykerithra	France	White	Wine
683	Domestic	0683_cBasicB_Fr_Ro	Basicata	France	White	Wine
684	Domestic	0684_cTachtB_Fr_Gr	Tachtas	France	White	Wine/Table
685	Domestic	0685_cBarbeN_Fr_It	Barbera	France	Black	Wine
686	Domestic	0686_cMonemB_Fr_Gr	Monemvassia	France	White	Wine/Table
687	Domestic	0687_cVaftrN_Fr_Gr	Vaftra	France	Black	Wine
688	Domestic	0688_cVerGiB_fr_It	Vernaccia di San Gimignano	France	White	Wine
689	Domestic	0689_cCalabN_Fr_It	Calabrese	France	Black	Wine
690	Domestic	0690_cPemGeR_Fr_Tu	Pembe Gemre	France	Red	Table
691	Domestic	0691_cVidiaB_Fr_Gr	Vidiano	France	White	Wine
692	Domestic	0692_cDebinB_Fr_Gr	Debina	France	White	Wine
693	Domestic	0693_cVilanB_Fr_Gr	Vilana	France	White	Wine
694	Domestic	0694_MalCaB_Fr_It	Malvasia di Candia	France	White	Wine
695	Domestic	0695_cAssyrB_Fr_Gr	Assyrtiko	France	White	Wine
696	Domestic	0696_cFraRoN_Fr_It	Frankenthal rouge foncé	France	Red	Wine/Table
697	Domestic	0697_cMalSaB_Fr_It	Malvasia di Sardegna	France	White	Wine
698	Domestic	0698_cPeuriB_Fr_Fr	Peurion	France	White	Wine
699	Domestic	0699_cMalCaB_Fr_It	Malvasia di Candia aromatica	France	White	Wine
700	Domestic	0700_cMalChB_Fr_It	Malvasia del Chianti	France	White	Wine
701	Domestic	0701_cRibGiB_Fr_It	Ribolla gialla	France	White	Wine/Table
702	Domestic	0702_cVespoN_Fr_It	Vespolina	France	Black	Wine
703	Domestic	0703_cAnsonB_Fr_It	Ansonica	France	White	Wine/Table
704	Domestic	0704_cColorN_Fr_It	Colorino	France	Black	Wine
705	Domestic	0705_cDiminN_Fr_Gr	Diminitis	France	Black/red	Wine
706	Domestic	0706_cAmpGaN_Fr_Gr	Stavroto	France	Black	Wine
707	Domestic	0707_cCodVoB_Fr_It	Coda di volpe bianca	France	White	Wine
708	Domestic	0708_cGreTuB_Fr_It	Greco di Tufo	France	White	Wine
709	Domestic	0709_cNebbiN_Fr_It	Nebbiolo	France	Black	Wine
710	Domestic	0710_cBerBiB_Fr_It	Bermestia bianca	France	White	Table
711	Domestic	0711_cSamorN_Fr_Fr	Samoriau	France	Black	Wine
712	Domestic	0712_cRazPeRs_Fr_Tu	Razaki pembe	France	Rosé	Table
713	Domestic	0713_cSiderRs_Fr_Rs	Sideritis	France	Rosé	Table
714	Domestic	0714_cPhrRoR_Fr_Gr	Henab Turki	France	Red	Table
715	Domestic	0715_cMavruN_Fr_Bu	Mavrud	France	Black	Wine
716	Domestic	0716_cSlivaN_Fr_Bu	Sliva	France	Black	Table
717	Domestic	0717_cKraTzN_Fr_Bu	Kravi tzitzi	France	Black	Table
719	Domestic	0719_cBabNeN_Fr_Ro	Babeasca neagra	France	Black	Wine
720	Domestic	0720_cKadBaB_Fr_Tu	Kadin Barmak	France	White	Table
721	Domestic	0721_cKonteB_Fr_Gr	Kontegalo	France	White	Table
722	Domestic	0722_cPeckB_Fr_Tu	Peck	France	White	Table
723	Domestic	0723_cFalanB_Fr_It	Falanghina	France	White	Wine
724	Domestic	0724_cManizRs_Fr_Bu	Manizi	France	Red	Table
725	Domestic	0725_cTroyeN_Fr_Fr	Troyen	France	Black	Wine
726	Domestic	0726_cFodjaN_Fr_Tu	Fodja	France	Black	Table
727	Domestic	0727_cTurCoN_Fr_Bu	Koïniariko	France	Black	Table
728	Domestic	0728_cCoaVuRs_Fr_Ro	Coada vulpii	France	Rosé	Table
729	Domestic	0729_cPetMaN_Fr_Gr	Petrokoritho mavro	France	Black	Wine
730	Domestic	0730_cGlykoN_Fr_Tu	Glycostaphyllo	France	Red	Wine
731	Domestic	0731_cKalSiN_Fr_Tu	Kalecik siyahi	France	Black	Wine
732	Domestic	0732_cDimriN_Fr_Tu	Dimrit	France	Black	Wine
733	Domestic	0733_cHorKaN_Fr_Tu	Horoz karasi	France	Black	Wine/Table
734	Domestic	0734_cKarasN_Fr_Tu	Karasakiz	France	Black/red	Wine
735	Domestic	0735_cAraklN_Fr_Gr	Araklinos	France	Black	Wine
736	Domestic	0736_cKorMaN_Fr_Gr	Korithi mavro	France	Black	Wine/Table
737	Domestic	0737_cFokiaN_Fr_Gr	Fokiano	France	Black/red	Wine/Table
738	Domestic	0738_cChiMeN_Fr_Bu	Chiroka Melnichka	France	Black	Wine
739	Domestic	0739_cNegViN_Fr_Ro	Negru virtos	France	Black	Wine
740	Domestic	0740_cGamVaN_Fr_Bu	Varnenska Gimza	France	Black	Wine
741	Domestic	0741_cXynomN_Fr_Gr	Xinomavro	France	Black	Wine
742	Domestic	0742_cKatsaN_Fr_Gr	Katsacoulias	France	Black	Wine
743	Domestic	0743_cStaphN_Fr_Gr	Staphidostaphylo	France	Black	Wine
748	Domestic	0748_cAgoumB_Gr_Gr	Agoumastos	Grèce	White	Wine
749	Domestic	0749_cTsapoN_Gr_Gr	Tsapourno	Grèce	Black
750	Domestic	0750_cVerdzN_Gr_Gr	Verdzami	Grèce	Black
761	Domestic	0761_cAdrTeB_Gg_Gg	Adreuli tetri	Géorgie	White	Table
762	Domestic	0762_cAladaN_Gg_Gg	Aladasturi	Géorgie	Black	Wine
763	Domestic	0763_cAlexaN_Gg_Gg	Alexandroouli	Géorgie	Black	Wine
764	Domestic	0764-cAsuShN_Gg_Gg	Asuretuli shavi	Géorgie	Black	Wine
765	Domestic	0765-cBorchN_Gg	Borchalo	Géorgie	Black	Wine
766	Domestic	0766_cChakoB_Gg	Chekobali	Géorgie	White	Wine
767	Domestic	0767_cChinuB_Gg_Gg	Chinuri	Géorgie	White	Wine
768	Domestic	0768_cChkavN_Gg_Gg	Chkaveri	Géorgie	Black	Wine
770	Domestic	0770_cGorulB_Gg_Gg	Gorula	Géorgie	White	Table
771	Domestic	0771_cGorMtB_Gg_Gg	Goruli Mtsvane	Géorgie	White	Wine
772	Domestic	0772_cImeShN_Gg_Gg	Imeruli shavi	Géorgie	Black	Wine
773	Domestic	0773_cKhiloB_Gg_Gg	Khikhvi	Géorgie	White	Wine
774	Domestic	0774_cKolosN_Gg	Koloshi	Géorgie	Black	Wine
775	Domestic	0775_cKrakhB_Gg_Gg	Krakhouna	Géorgie	White	Wine/Table
776	Domestic	0776_cLekKuN_Gg_Gg	Lekuri kurdzeni	Géorgie	Black	Wine
777	Domestic	0777_cMujurN_Gg_Gg	Mujuretuli	Géorgie	Black	Wine
778	Domestic	0778_cOtsSaN_Gg_Gg	Otskhanuri saphere	Géorgie	Black	Wine
779	Domestic	0779_cRkatsB_Gg_Gg	Rkatsiteli	Géorgie	White	Wine/Table
780	Domestic	0780_cSapenB_Gg_Gg	Sapena	Géorgie	White	Wine
781	Domestic	0781_cSapheN_Gg_Gg	Saperavi	Géorgie	Black	Wine
782	Domestic	0782_cShavkN_Gg_Gg	Shavkapito	Géorgie	Black	Wine
783	Domestic	0783_cTavkvN_Gr_Aj	Tavkveri	Géorgie	Black	Wine
784	Domestic	0784_cTsoliB_Gr_Gr	Tsolikouri	Géorgie	White	Wine
785	Domestic	0785_cTsuTeB_Gg_Gg	Tsulikidzis tetra	Géorgie	White	Wine
798	Domestic	0798_cKouldB_Fr_Rs	Kouldjinsky	France	Rosé	Wine/Table
1096	Domestic	1096_cKhaTeB	Kharistvala tetri	Géorgie	White	Wine
1097	Domestic	1097_cKirtsN	Kirtsistela	Géorgie	Red	Wine
1098	Domestic	1098_cDzigaN	Dziganidze	Géorgie	Black	Wine
1099	Domestic	1099_cQisiB	Qisi	Géorgie	White	Table
1100	Domestic	1100_cEndelN	Endeladziseuli	Géorgie	Black/red	Wine
1101	Domestic	1101_cKamShN	Kamuri Shavi	Géorgie	Black/red	Wine
1102	Domestic	1102_cRtskhN	Rtskhili	Géorgie	Black	Wine
1103	Domestic	1103_cTavtsB	Tavtsitela	Géorgie	White
1104	Domestic	1104_cTskobN	Tskobila	Géorgie	Black	Wine
1105	Domestic	1105_cSakmeB	Sakmevela	Géorgie	White	Wine
1106	Domestic	1106_cBzvanN	Bzvanura	Géorgie	Black	Wine
1107	Domestic	1107_cUbaklB	Ubakluri	Géorgie	White	Wine
1108	Domestic	1108_cFerua	Feruani	Géorgie	Black	Wine
1109	Domestic	1109_cAdzni	Adzniji	Géorgie	Black	Table
1110	Domestic	1110_cOkhtoB	Okhtoura	Géorgie	Black/red	Wine
1111	Domestic	1111_cOrbOjN	Orbeluri ojaleshi	Géorgie	Black	Wine
1113	Domestic	1113_cAdanaN	Adanasuri	Géorgie	Black	Wine
1114	Domestic	1114_cZakTeB	Zakatalis tetri	Géorgie	White	Wine
1115	Domestic	1115_cVerTeB	Vertkvichalis tetri	Géorgie	White	Wine
0	Wild
0	Wild
0	Wild
226	Wild	0226_wLagMa1_It		Italie
229	Wild	0229_wLagMa4_It		Italie
230	Wild	0230_wLagMa5_It		Italie
231	Wild	0231_wCasLi1_It		Italie
232	Wild	0232_wCasLi2_It		Italie
234	Wild	0234_wCente1_Sp		Espagne
236	Wild	0236_wCente3_Sp		Espagne
238	Wild	0238_wCente5_Sp		Espagne
239	Wild	0239_wCente6_Sp		Espagne
240	Wild	0240_wCente7_Sp		Espagne
242	Wild	0242_wCente9_Sp		Espagne
253	Wild	0253_wMontf1_Sp		Espagne
254	Wild	0254_wMontf2B_Sp		Espagne
255	Wild	0255_wMontf3_Sp		Espagne
256	Wild	0256_wAmbro1_Sp		Espagne
257	Wild	0257_wAmbro2_Sp		Espagne
258	Wild	0258_wAmbro3_Sp		Espagne
259	Wild	0259_wAmbro4_Sp		Espagne
260	Wild	0260_wAmbro5_Sp		Espagne
264	Wild	0264_wOlave2_Sp		Espagne
265	Wild	0265_wOlave3_Sp		Espagne
280	Wild	0280_wDoira2_Gr		Grece
282	Wild	0282_wDoira4_Gr		Grece
285	Wild	0285_wFotin1_Gr		Grece
290	Wild	0290_wFotin6_Gr		Grece
294	Wild	0294_wSaran2_Gr		Grece
302	Wild	0302_wDelAr2_Gr		Grece
303	Wild	0303_wDelAr3_Gr		Grece
306	Wild	0306_wEleft1_Gr		Grece
307	Wild	0307_wEleft2_Gr		Grece
316	Wild	0316_wEleft11B_Gr		Grece
317	Wild	0317_wStCrP1_Fr		France
321	Wild	0321_wKetsc3_Ge		Allemagne
325	Wild	0325_wKetsc8_Ge		Allemagne
326	Wild	0326_wKetsc11_Ge		Allemagne
327	Wild	0327_wSalva1_Sz		Suisse
328	Wild	0328_wSalva2_Sz		Suisse
345	Wild	0345_wGresiE_Fr		France
346	Wild	0346_wGresiF_Fr		France
352	Wild	0352_wLaVal1_Fr		France
354	Wild	0354_wLaVal3_Fr		France
361	Wild	0361_wValbo1_Fr		France
376	Wild	0376_wValbo17_Fr		France
379	Wild	0379_wLoret1_Fr		France
380	Wild	0380_wLoret2_Fr		France
389	Wild	0389_wLoret14_Fr		France
433	Wild	0433_wGokce7_Tu		Turquie
434	Wild	0434_wGokce8_Tu		Turquie
496	Wild	0496_wCesme8_Tu		Turquie
507	Wild	0507_wCesme19_Tu		Turquie
510	Wild	0510_wCesme22_Tu		Turquie
520	Wild	0520_wCesme32_Tu		Turquie
524	Wild	0524_wCesme36_Tu		Turquie
548	Wild	0548_wGokce23_Tu		Turquie
574	Wild	0574_wVegen1_Tu		Turquie
575	Wild	0575_wVegen2_Tu		Turquie
609	Wild	0609_wYenik3_Tu		Turquie
611	Wild	0611_wYenik5_Tu		Turquie
617	Wild	0617_wVenet4B_Gr		Grèce
845	Wild	0845_wPSL13_Fr		France
847	Wild	0847_wPSL12_Fr		France
881	Wild	0881_wPSLI_Fr		France
882	Wild	0882_wPSLH_Fr		France
897	Wild	0887_wPSL3D_Fr		France
928	Wild	0928_wVenet40_Gr		Grèce
943	Wild	0943_wVenet55_Gr		Grèce
955	Wild	0955_wSarti7_Gr		Grèce
956	Wild	0956_wSarti8_Gr		Grèce
957	Wild	0957_wSarti9_Gr		Grèce
958	Wild	0958_wSarti10_Gr		Grèce
967	Wild	0967_wRivel1_Fr		France
981	Wild	0981_wCalme10_Fr		France
1005	Wild	1005_wEscal14Bis_Fr		France
1014	Wild	1014_wEscal18_Fr		France
1029	Wild	1029_wCamSa4_Fr		France
1138	Wild	1138_wGarda2_Gg		Géorgie
1142	Wild	1142_wGarda7_Gg		Géorgie
1143	Wild	1143_wGarda10_Gg		Géorgie
1147	Wild	1147_wMaria3_Gg		Géorgie
1148	Wild	1148_wMenes1_Gg		Géorgie
1149	Wild	1149_wTsits1_Gg		Géorgie
1150	Wild	1150_wTsits2_Gg		Géorgie
1152	Wild	1152_wZhenv102_Gg		Géorgie
