# Supplementary material for: Tracing the emergence of domesticated grapevine in Italy
Source: PLoS One. 2025 Apr 23;20(4):e0321653. doi: 10.1371/journal.pone.0321653 (PMC12017526; doi:10.1371/journal.pone.0321653)
Supplement: S2 Table — ^ The site ID refers to the ID code assigned in the BRAIN-Botanical Record of Archaeobotany Italian Network database (https://brainplants.successoterra.net); *New C14 data in this paper. Calibrated age ranges for each 14C date from IntCal20 using OxCal version 4.4.4 Atmospheric data from Reimer et al. 2020. (XLSX) [file pone.0321653.s002.xlsx]

## Sheet: List
								LDA classification (Threshold p ≥ 0.9)
Map code	BRAIN code^	Site	Region	Contest (layer/sample)	Period	Cronology	Nr. analyzed pips (total: 1768)	Wild	Dom	NA	% Wild	% Dom	% NA	References (for archaeobotanical analysis and radiocarbon-dendro dating)
1	CLA42	Anguillara Sabazia - La Marmotta	Lazio	settlement (layer I and II)*	Early Neolithic Age	5479 - 5369 cal BC*	42	36	0	6	85.7143	0	14.2857	Rottoli & Arranz 2023
2	NVE15	Canàr di San Pietro in Polesine	Veneto	settlement (SU 128)	Early Bronze Age	2147-1897 cal BC	78	76	0	2	97.4359	0	2.5641	Castiglioni et al. 1998; Accorsi et al. 1998
3	CMA7	Pieve di Carpegna	Marche	settlement ( SU 301, 304, 325, 332, 338)	Middle Bronze Age	1831-1612 cal BC	17	15	1	1	88.2353	5.88235	5.88235	Provesi 2017/2018 (tutor: Bosi, Cardarelli)
4	CTO54	Gonfienti	Toscana	settlement (SU 5319, 5071)	Middle Bronze Age	ca. 1700-1300 BC	7	6	1	0	85.7143	14.2857	0	Ciani et al. 2018
5	CTO7	Firenze - San Lorenzo a Greve	Toscana	settlement (pit - sample 607 - layer SLG1)	Middle Bronze Age	1616-1464 cal BC	107	100	1	6	93.4579	0.934579	5.60748	Mariotti Lippi et al. 2009, 2010
6	NER79	Noceto - Vasca votiva	Emilia-Romagna	votive tub (SU 172alfa, sample 136)	Middle Bronze Age	1500-1396 cal BC	11	4	1	6	36.3636	9.09091	54.5455	Rottoli & Castiglioni 2009; Proserpio 2016/2017 (tutor: Bosi, Rottoli); Cremaschi et al. 2021
7	SSA12	Cabras - Sa Osa	Sardegna	well KK* (SU 1107), well N (SU 171)	Late/Final Bronze Age	1302 - 1121 cal BC*	205	22	92	91	10.7317	44.878	44.3902	Orrù et al. 2013; Ucchesu et al. 2015
8	NER147	San Polo d'Enza - Servirola	Emilia-Romagna	settlement (ritual offerings - olla1, olla2)	Iron Age	late 6th-early 5th century BC	94	2	79	13	2.12766	84.0426	13.8298	Macellari et al. 2020
9	NER80	Parma - Piazza Garibaldi	Emilia-Romagna	settlement (place of cult - SU 320)	Iron Age	4th-2nd century BC	100	3	83	14	3	83	14	Bosi et al. 2011; Mercuri et al. 2012
10	NER53	Modena - Area Novi Sad	Emilia-Romagna	urban settlement (productive area - SU 230, 1559, 1572, 1577, 1578, 3132)	Roman Age	1st century BC-2nd century AD	69	13	28	28	18.8406	40.5797	40.5797	Bosi et al. 2017
11	NER61	Modena - Viale Amendola	Emilia-Romagna	aqueduct (SU 33, 35)	Roman Age	ante 1st -2nd century AD	8	3	5	0	37.5	62.5	0	Bosi et al. 2015
12	NER56	Modena - Ex Cassa Risparmio	Emilia-Romagna	urban settlement (channel - SU 29, 30)	Roman Age	first half 1st century AD	104	19	34	51	18.2692	32.6923	49.0385	Bosi et al. 2017
13	NVE73	Concordia Sagittaria - Porta Urbis	Veneto	urban settlement (cloaca - drain - SU 485)	Roman Age	1st-2nd century AD	7	0	6	1	0	85.7143	14.2857	Castiglioni & Rottoli in press
14	NER148	Cervia - Rotatoria 71B	Emilia-Romagna	burial area (SU 190)	Roman Age	second half 2nd century AD	101	28	28	45	27.7228	27.7228	44.5545	Bosi et al. 2019
15	NPI33	Vercelli - via Giovenone	Piemonte	urban settlement (well - SU 356)	Roman Age	1st-4th century AD	17	0	13	4	0	76.4706	23.5294	Castiglioni & Rottoli 2022
16	\	Trento - Teatro sociale	Trentino-Alto Adige	claca - drain (SU 830)	Roman Age	4th-5th century AD	15	1	12	2	6.66667	80	13.3333	unpublished data (Rottoli)
17	NER109	Classe - Condotto idrico	Emilia-Romagna	water pipe structure (pit 6, well 3-North)	Roman Age	2nd-6th century AD	193	14	142	37	7.25389	73.5751	19.171	Triolo 2013/2014 (tutor: Bosi)
18	NTR32	Nago	Trentino-Alto Adige	rural settlemet (well - SU 459)	Roman Age	3rd-6th century AD	100	2	65	33	2	65	33	Rottoli 2013
19	NSM1	Domagnano	Emilia-Romagna	settlement (well - SU 565)	Roman Age/Goths	first half 6th century AD	100	34	34	32	34	34	32	Mercuri et al. 2009
20	\	Trento - Piazza Duomo	Trentino-Alto Adige	urban settlement (basin/aquedct - sample G95)	Medieval Age	9th century AD	100	1	86	13	1	86	13	unpublished data (Rottoli)
\	NER80	Parma - Piazza Garibaldi	Emilia-Romagna	urban settlement (market area - waste pit - SU 217)	Medieval Age	10th-11th century AD	61	0	57	4	0	93.4426	6.55738	Bosi et al. 2011, 2012
21	NER34	Ferrara - Corso Porta Reno/via Vaspergolo	Emilia-Romagna	urban settlement (vegetalble gardens area - garbage dump - SU 2640)	Medieval Age	first half 11th century AD	62	10	41	11	16.129	66.129	17.7419	Bosi 2000
22	NER41	Argenta - Via Vinarola/Aleotti	Emilia-Romagna	monastery (moat - SU 8.3)	Medieval Age	late 13th-early 14th century AD	48	0	48	0	0	100	0	Bandini Mazzanti et al. 1999 and unpublished data
23	NER31	Ferrara - Piazza Castello	Emilia-Romagna	urban settlement (productive area - waste pit - SU 445)	Medieval Age	second half 14th century AD	62	2	54	6	3.22581	87.0968	9.67742	Bandini Mazzanti et al. 1992
24	SSA22	Sassari - Via Satta	Sardegna	urban settlement (market area - well - SU 1336)	Medieval Age	second half 14th-15th century AD	60	0	56	4	0	93.3333	6.66667	Bosi et al. 2023
List of the 25 Italian archaeological sites investigated - ^The site ID refers to the ID code assigned in the BRAIN-Botanical Record of Archaeobotany Italian Newtwork database (https://brainplants.successoterra.net); *new C14 data in this paper. Calibrated age ranges for each 14C date from IntCal20 using OxCal version 4.4.4 Atmospheric data from Reimer et al. 2020

## Sheet: S2B
							LDA classification (Threshold p ≥ 0.9)
Map code	BRAIN code^	Site	Region	Period	Cronology	Nr. analyzed pips (total: 1768)	Wild	Dom	NA	% Wild	% Dom	% NA
1	CLA42	Anguillara Sabazia - La Marmotta	Lazio	Early Neolithic Age	5479 - 5369 cal BC*	42	36	0	6	85.7143	0	14.2857
2	NVE15	Canàr di San Pietro in Polesine	Veneto	Early Bronze Age	2147-1897 cal BC	78	76	0	2	97.4359	0	2.5641
3	CMA7	Pieve di Carpegna	Marche	Middle Bronze Age	1831-1612 cal BC	17	15	1	1	88.2353	5.88235	5.88235
4	CTO54	Gonfienti	Toscana	Middle Bronze Age	ca. 1700-1300 BC	7	6	1	0	85.7143	14.2857	0
5	CTO7	Firenze - San Lorenzo a Greve	Toscana	Middle Bronze Age	1616-1464 cal BC	107	100	1	6	93.4579	0.934579	5.60748
6	NER79	Noceto - Vasca votiva	Emilia-Romagna	Middle Bronze Age	1500-1396 cal BC	11	4	1	6	36.3636	9.09091	54.5455
7	SSA12	Cabras - Sa Osa	Sardegna	Late/Final Bronze Age	1302 - 1121 cal BC*	205	22	92	91	10.7317	44.878	44.3902
8	NER147	San Polo d'Enza - Servirola	Emilia-Romagna	Iron Age	late 6th-early 5th century BC	94	2	79	13	2.12766	84.0426	13.8298
9	NER80	Parma - Piazza Garibaldi	Emilia-Romagna	Iron Age	4th-2nd century BC	100	3	83	14	3	83	14
10	NER53	Modena - Area Novi Sad	Emilia-Romagna	Roman Age	1st century BC-2nd century AD	69	13	28	28	18.8406	40.5797	40.5797
11	NER61	Modena - Viale Amendola	Emilia-Romagna	Roman Age	ante 1st -2nd century AD	8	3	5	0	37.5	62.5	0
12	NER56	Modena - Ex Cassa Risparmio	Emilia-Romagna	Roman Age	first half 1st century AD	104	19	34	51	18.2692	32.6923	49.0385
13	NVE73	Concordia Sagittaria - Porta Urbis	Veneto	Roman Age	1st-2nd century AD	7	0	6	1	0	85.7143	14.2857
14	NER148	Cervia - Rotatoria 71B	Emilia-Romagna	Roman Age	second half 2nd century AD	101	28	28	45	27.7228	27.7228	44.5545
15	NPI33	Vercelli - via Giovenone	Piemonte	Roman Age	1st-4th century AD	17	0	13	4	0	76.4706	23.5294
16	\	Trento - Teatro sociale	Trentino-Alto Adige	Roman Age	4th-5th century AD	15	1	12	2	6.66667	80	13.3333
17	NER109	Classe - Condotto idrico	Emilia-Romagna	Roman Age	2nd-6th century AD	193	14	142	37	7.25389	73.5751	19.171
18	NTR32	Nago	Trentino-Alto Adige	Roman Age	3rd-6th century AD	100	2	65	33	2	65	33
19	NSM1	Domagnano	Emilia-Romagna	Roman Age/Goths	first half 6th century AD	100	34	34	32	34	34	32
20	\	Trento - Piazza Duomo	Trentino-Alto Adige	Medieval Age	9th century AD	100	1	86	13	1	86	13
\	NER80	Parma - Piazza Garibaldi	Emilia-Romagna	Medieval Age	10th-11th century AD	61	0	57	4	0	93.4426	6.55738
21	NER34	Ferrara - Corso Porta Reno/via Vaspergolo	Emilia-Romagna	Medieval Age	first half 11th century AD	62	10	41	11	16.129	66.129	17.7419
22	NER41	Argenta - Via Vinarola/Aleotti	Emilia-Romagna	Medieval Age	late 13th-early 14th century AD	48	0	48	0	0	100	0
23	NER31	Ferrara - Piazza Castello	Emilia-Romagna	Medieval Age	second half 14th century AD	62	2	54	6	3.22581	87.0968	9.67742
24	SSA22	Sassari - Via Satta	Sardegna	Medieval Age	second half 14th-15th century AD	60	0	56	4	0	93.3333	6.66667

## Sheet: References
Accorsi C.A., Bandini Mazzanti M., Mercuri A.M., Rivalenti C., Torri P. (1998) Analisi pollinica di saggio per l’insediamento palafitticolo di Canàr-Rovigo, 6,80-7,00 m s.l.m. (Antica età del Bronzo). In: Balista C., Bellintani P. (ed.) Canàr di San Pietro Polesine – Ricerche archeo-ambientali sul sito palafitticolo. Padusa quaderni vol. 2, pp. 131-149.
Bandini Mazzanti M., Accorsi C.A., Forlani L., Marchesini M., Torri P. (1992) Semi e frutti dalla Ferrara basso medievale. In: Gelichi S. (ed.) Ferrara prima e dopo il Castello. Spazio Libri Editore, Ferrara, pp. 118-137.
Bandini Mazzanti M., Mercuri A.M., Trevisan Grandi G., Barbi M, Accorsi C.A. (1999) Il fossato di Argenta (Ferrara) e la sua bonifica in età medievale: contributo alla ricostruzione della storia del sito in base ai semi e frutti del riempimento. In: Guarnieri C. (ed.) Il Tardo Medioevo ad Argenta: lo scavo di via Vinarola-Aleotti. All’Insegna del Giglio, Firenze, pp. 219-237.
Bosi G. (2000) Flora e ambiente vegetale a Ferrara tra il X e il XV secolo attraverso i reperti carpologici dello scavo di Corso Porta Reno - via Vaspergolo nell'attuale centro storico. PhD Thesis, University of Firenze.
Bosi G., Bandini Mazzanti M., Florenzano A., Massamba N’siala I., Pederzoli A., Rinaldi R., Torri P., Mercuri A.M. (2011) Seeds/fruits, pollen and parasite remains as evidence of site function: Piazza Garibaldi – Parma (N-Italy) in Roman and Mediaeval times. Journal of Archaeological Sciences, 38: 1621-1633. https://doi.org/10.1016/j.jas.2011.02.027
Bosi G., Bandini Mazzanti M., Montecchi M.C., Torri P., Rinaldi R. (2017) The life of a Roman colony in N-Italy: ethnobotanical information from archaeobotanical analysis. Quaternary International, 460: 135-156. http://dx.doi.org/10.1016/j.quaint.2016.08.008
Bosi G., Becca G., Biccone L., Deiana A., Filigheddu R., Mazzanti M. (2023) Semi, frutti e legni da un pozzo di Sassari: uno spaccato di vita quotidiana di un centro urbano nella Sardegna del XIV secolo. In: Mocarelli L. (ed.) Città e cibo dall’antichità ad oggi (collana Insights 3). AISU International, Torino, pp. 810-816.
Bosi G., Mercuri A.M., Bandini Mazzanti M., Florenzano A., Montecchi M.C., Torri P., Labate D., Rinaldi R. (2015) The evolution of Roman urban environments through the archaeobotanical remains in Modena – N-Italy. Journal of Archaeological Sciences, 53: 19-31. https://doi.org/10.1016/j.jas.2014.09.020
Bosi G., Mercuri A.M., Pederzoli A., Torri P., Florenzano A., Rinaldi R., Bandini Mazzanti M., (2012) Indagini archeobotaniche sui riempimenti delle buche da rifiuti. In: In: Marini Calvani M. (ed.) and Marchi A.R. (collab.) Ventidue secoli a Parma: lo scavo sotto la sede centrale della Cassa di Risparmio in piazza Garibaldi. BAR S2406, Oxford, pp. 269-283.
Bosi G., Torri P., Rinaldi R., Benatti A., Mazzanti M. (2019) Analisi archeobotaniche dello scavo della Rotatoria di Cervia. In: Guarnieri C. (ed.) La salina romana e il territorio di Cervia. Aspetti ambientali e infrastrutture storiche. Ante Quem, Bologna, pp. 57-72.
Castiglioni E., Motella De Carlo S., Nisbet R. (1998) Indagini sui resti vegetali macroscopici a Canàr. In: Balista C., Bellintani P. (eds.) Canàr di San Pietro Polesine. Ricerche archeo-ambientali sul sito palafitticolo (Quaderni Padusa n°2). Centro Polesano di Studi Storici Archeologici ed Etnografici, Rovigo, pp. 115-130.
Castiglioni E., Rottoli M. (2022) I resti botanici dagli scavi di età romana in via Giovenone e Corso Prestinari a Vercelli. In: Brogiolo G.P., Motella De Carlo S., Uboldi M. (eds.) Oltre le stratigrafie. Storie di siti, ambienti e popoli. Omaggio a Lanfredo Castelletti nel 2022. Documenti di Archeologia, 70, SAP, Mantova, pp. 187-198.
Ciani F., Mori Secci M., Mariotti Lippi M., Attolini D., Gonnelli T., Bellini C., Pallecchi P. (2018) archaeobotanical investigations in the ancient city of Gonfienti, Italy (Bronze Age, Iron Age). In: Proceedings MetroArchaeo 2018 IEEE International Conference “Metrology for Archaeology and Cultural Heritage” (nr. IEEE catalogue: CFP 18073-USB), pp. 489-493.
Cremaschi M, Griggs C, Kocik C, Mutti A, Zerboni A, Manning SW. Dating the Noceto Vasca Votiva, a unique wooden structure of the 15th century BCE, and the timing of a major societal change in the Bronze Age of northern Italy. PLOS ONE.
Macellari R., Bosi G., Benatti A., Rinaldi R., Torri P., Mazzanti M., Pederzoli A., Demaria M., Ansaloni I. (2020) Ritorno a Servirola. "Tornerò presto a Sanpolo: non sono mai sazio di esplorare quel luogo, né sicuro di spiegarlo". Bullettino di Paletnologia Italiana, 100 (nuova serie 1, tomo II, 2015-2020): 47-63.
Mariotti Lippi M., Bellini C., Mori Secci M., Gonnelli T. (2009) Comparing seeds/fruits and pollen from a Middle Bronze Age pit in Florence (Italy). Journal of Archaeological Sciences, 36(5): 1135-1141. https://doi.org/10.1016/j.jas.2008.12.017
Mariotti Lippi, M., Bellini, C., & Mori Secci, M. (2010). Palaeovegetational reconstruction based on pollen and seeds/fruits from a Bronze Age archaeological site in Tuscany (Italy). Plant Biosystems, 144(4), 902-908.
Mercuri A.M., Bigi P., Bottazzi G., Accorsi C.A., Bandini Mazzanti M., Bosi G., Marchesini M., Montecchi M.C., Pedini D. (2009) From the “Treasure of Domagnano” to the Archaeobotany of a Roman and Gothic settlement in the Republic of San Marino. In: Morel J.P., Mercuri A.M. (eds.) Plants and Culture: seeds of the cultural heritage of Europe. EdiPuglia, Bari, pp. 69-91.
Mercuri A.M., Bosi G., Bandini Mazzanti M., Accorsi C.A., Marchesini M., Rinaldi R. (2012) Dati archeobotanici dalla palude. In: Marini Calvani M. (ed.) and Marchi A.R. (collab.) Ventidue secoli a Parma: lo scavo sotto la sede centrale della Cassa di Risparmio in piazza Garibaldi. BAR S2406, Oxford, pp. 24-32.
Orrù M, Grillo O, Lovicu G, Venora G, Bacchetta G. Morphological characterisation of Vitis vinifera L. seeds by image analysis and comparison with archaeological remains. Vegetation History and Archaeobotany. 2013;22(3):231-42.
Proserpio B. (2016/2017) Analisi carpologiche del sito di Pieve di Carpegna (PU): informazioni su un contesto marchigiano dell’Età del Bronzo. Master’s Thesis, University of Ferrara/Modena/Trento/Verona (tutor: G. Bosi, M. Rottoli).
Provesi I. (2017/2018) Analisi carpologiche del sito di Pieve di Carpegna (PU): informazioni su un contesto marchigiano dell’Età del Bronzo. Master’s Thesis, University of Ferrara/Modena/Trento/Verona (tutor: G Bosi, A. Cardarelli).
Reimer P.J, Austin WEN, Bard E, Bayliss A, Blackwell PG, Bronk Ramsey C, et al. The IntCal20 Northern Hemisphere radiocarbon age calibration curve (0–55 kcal BP). Radiocarbon 2020; 62:725–757.
Rottoli M., Castiglioni E. (2009) Indagini sui resti vegetali macroscopici. In: Bernabò Brea M., Cremaschi M. (eds.) Acqua e civiltà nelle terramare. La vasca votiva di Noceto. Skira, Milano, pp. 152-163.
Rottoli M. (2013) La storia della vegetazione e dell’agricoltura nell’area del Sommolago: i dati palinologici e archeobotanici. In: Brogiolo G.P. (ed.) APSAT 3. Paesaggio storici del Sommolago. SAT, Mantova, pp. 53-66.
Rottoli M., Arranz A. (2023) Food remains, phytotherapics and psychotropics remains. In: Mineo M., Gibaja J.F., Mazzucco N. (eds.) The submerged site of La Marmotta (Rome, Italy). Decrypting a neolithic society. Oxbow Books, Oxford &Philadelphia, pp. 108-112.
Triolo C. (2013/2014) Analisi carpologiche sui materiali dal condotto idrico di Classe (II-VII d.C.). Master’s Thesis, University of Ferrara/Modena/Trento/Verona (tutor: G. Bosi).
Ucchesu M, Orrù M, Grillo O, Venora G, Usai A, Serreli PF, et al. Earliest evidence of a primitive cultivar of Vitis vinifera L. during the Bronze Age in Sardinia (Italy). Vegetation History and Archaeobotany. 2015;24(5):587-600.
