# Supplementary material for: Tracing the emergence of domesticated grapevine in Italy
Source: PLoS One. 2025 Apr 23;20(4):e0321653. doi: 10.1371/journal.pone.0321653 (PMC12017526; doi:10.1371/journal.pone.0321653)
Supplement: S3 Table — (XLSX) [file pone.0321653.s004.xlsx]

## Sheet: table_coef_arch_ok
Seed	Archaeological Site	Strat Unit	City	Province	Chronology	Period	Pip lenght	Harmonic coefficient of the VD																								Harmonic coefficient of the VL
								A1_VD	A2_VD	A3_VD	A4_VD	A5_VD	A6_VD	B1_VD	B2_VD	B3_VD	B4_VD	B5_VD	B6_VD	C1_VD	C2_VD	C3_VD	C4_VD	C5_VD	C6_VD	D1_VD	D2_VD	D3_VD	D4_VD	D5_VD	D6_VD	A1_VL	A2_VL	A3_VL	A4_VL	A5_VL	A6_VL	B1_VL	B2_VL	B3_VL	B4_VL	B5_VL	B6_VL	C1_VL	C2_VL	C3_VL	C4_VL	C5_VL	C6_VL
0000_Argen_US2-2_I_MA_It_P10	Argenta_Fossato	US2-2	Ferrara	Emilia-Romagna	XIII AD	MA	7.29	1.2552	0.0232449	0.0962224	0.0370108	0.0169588	0.0116823	0.0498802	-0.00657851	0.00931446	0.00166537	-0.000385097	0.00381928	-0.0242148	0.026568	-0.00495113	0.00326119	-0.00334128	-0.00335171	0.610089	-0.171194	0.0475983	0.00976574	0.0314426	0.0214109	1.29633	0.00788596	0.110097	0.0124309	0.023319	0.00449359	0.0630698	0.0200644	0.0184007	0.0122808	0.0042875	0.00837983	-0.0246218	0.0559177	-0.0220477	-0.00504058	0.0011929	-0.00271168
0000_Argen_US2-2_I_MA_It_P11	Argenta_Fossato	US2-2	Ferrara	Emilia-Romagna	XIII AD	MA	7.76	1.24765	0.0319145	0.0878227	0.0458244	0.00958557	0.0189049	0.016141	-0.00545888	0.00336822	-0.00226447	0.00301028	-3.76371e-05	-0.0124148	-0.00627952	0.000281595	-0.0058943	-0.00621676	-0.00316963	0.626376	-0.182488	0.0511305	0.00851585	0.0304859	0.0261686	1.28273	0.0128401	0.101884	0.0141746	0.0198569	0.00451436	0.109896	0.0192455	0.0321711	0.0181101	0.00830408	0.00894741	-0.0528034	0.0955587	-0.0110874	-0.015987	-0.013771	-0.0060485
0000_Argen_US2-2_I_MA_It_P12	Argenta_Fossato	US2-2	Ferrara	Emilia-Romagna	XIII AD	MA	7.23	1.25994	0.0282659	0.0949319	0.0369952	0.0152473	0.015548	0.0441736	0.00329106	0.0122374	0.0135246	0.00254916	0.0124405	-0.0191116	0.0192671	-0.00833662	0.0099757	-0.00670187	-0.00369769	0.597349	-0.17139	0.061854	0.0169124	0.0323926	0.0215975	1.29812	0.00816369	0.108246	0.0116782	0.0233735	0.00265466	0.124582	0.0231401	0.0373655	0.0183171	0.0128671	0.0112766	-0.0513528	0.0675617	-0.0236169	-0.00544391	-0.00204765	0.00703487
0000_Argen_US2-2_I_MA_It_P13	Argenta_Fossato	US2-2	Ferrara	Emilia-Romagna	XIII AD	MA	6.91	1.24495	0.0363441	0.100747	0.0395111	0.00972274	0.0116308	0.00131683	-0.00307217	-0.00884069	0.00174084	-0.00980635	0.00687954	0.0011001	-0.0167893	-0.0126437	0.00932973	-0.00521659	0.000606324	0.622055	-0.171689	0.0606024	0.0404541	0.0379084	0.0171982	1.30565	0.00786084	0.115443	0.00324956	0.02803	-0.00476382	0.13594	0.0159267	0.0336633	0.0155299	0.00978299	0.00829197	-0.0522075	0.0822252	-0.0240117	0.00249665	-0.00598541	0.00148332
0000_Argen_US2-2_I_MA_It_P14	Argenta_Fossato	US2-2	Ferrara	Emilia-Romagna	XIII AD	MA	7.13	1.22191	0.0329437	0.0847395	0.0448991	0.0115095	0.0169967	0.0292463	0.00079008	0.00821464	0.0011293	0.00134482	0.000810747	-0.0202506	0.00499382	-0.000560748	-0.00484547	-0.00194738	0.00281987	0.677896	-0.148972	0.0386227	0.00890657	0.0321377	0.0240448	1.28047	0.00332688	0.105267	0.00780502	0.0226137	-0.000616464	0.113738	0.0269226	0.030631	0.014231	0.00601741	0.0032007	-0.0509411	0.0944995	-0.0150079	-0.015406	-0.00573414	-0.00819121
0000_Argen_US2-2_I_MA_It_P15	Argenta_Fossato	US2-2	Ferrara	Emilia-Romagna	XIII AD	MA	6.71	1.24262	0.0384858	0.0948247	0.0494112	0.00932032	0.0163086	0.0104594	-0.0143762	0.00126312	-0.00892044	0.00605293	-0.00284559	-0.0054231	-0.0339074	0.00463432	0.00617811	1.07023e-05	0.00361095	0.642123	-0.184237	0.0538851	0.0253129	0.0372117	0.0248861	1.29881	0.0150868	0.104707	0.00671621	0.0168982	-0.000534302	0.127692	0.0164503	0.0340158	0.0143064	0.0108375	0.0102055	-0.0581208	0.0735679	-0.012127	-0.00224004	0.00105785	-0.00155549
0000_Argen_US2-2_I_MA_It_P16	Argenta_Fossato	US2-2	Ferrara	Emilia-Romagna	XIII AD	MA	6.98	1.2478	0.0329315	0.0960086	0.0449174	0.0124126	0.0157226	0.0259651	0.00256712	0.00352209	0.00439491	0.00162527	0.00433975	-0.0135904	0.00398573	-0.00362224	0.0038149	0.0014996	0.000479904	0.625119	-0.188323	0.0495187	0.0178604	0.0300384	0.0216918	1.27601	0.0106912	0.100078	0.0155923	0.0155574	0.00666485	0.0656679	0.00636637	0.0201868	0.00757214	0.00917093	0.00746793	-0.0307449	0.0371739	-0.0108116	-0.0160338	-0.00132544	0.00164229
0000_Argen_US2-2_I_MA_It_P17	Argenta_Fossato	US2-2	Ferrara	Emilia-Romagna	XIII AD	MA	7.49	1.26405	0.0291709	0.101656	0.0451986	0.0135622	0.0184979	0.0323618	-0.00315373	0.00616842	0.00415417	-0.00110267	0.00241231	-0.0192324	0.00329912	-0.00567431	0.00150322	-0.00441987	0.00242847	0.587778	-0.184149	0.0591418	0.0178053	0.0365552	0.0196893	1.29266	-0.0010889	0.108888	0.00375359	0.0204583	-0.00344874	0.140061	0.024609	0.0417879	0.018562	0.015221	0.0101518	-0.0541712	0.0859029	-0.0185246	-0.00779721	-0.00772818	-0.00347665
0000_Argen_US2-2_I_MA_It_P18	Argenta_Fossato	US2-2	Ferrara	Emilia-Romagna	XIII AD	MA	6.88	1.23799	0.0410959	0.0900799	0.0504143	0.0115429	0.02065	-0.000961468	0.000277645	-0.000743458	-0.00474258	-0.000188074	-0.0025771	0.00431254	-0.0247684	-0.00874067	-0.00246394	0.000366591	0.00430006	0.647245	-0.177907	0.047384	0.0083013	0.02837	0.0231037	1.29081	0.00486575	0.11408	0.0115326	0.0283549	0.00538815	0.0314861	0.0217751	0.0176231	0.0150788	0.00730022	0.0102506	-0.0117818	0.0431724	-0.0122184	-0.0122676	0.000267957	0.00234346
0000_Argen_US2-2_I_MA_It_P19	Argenta_Fossato	US2-2	Ferrara	Emilia-Romagna	XIII AD	MA	6.64	1.18995	0.0274196	0.0751035	0.0481376	0.0134514	0.0225514	0.0731323	0.00302502	0.0176524	0.0160172	0.00823939	0.0139466	-0.0573533	0.0388484	0.0230894	0.00312643	-0.00672059	5.79429e-05	0.733324	-0.143432	0.0171862	-0.00134772	0.0205168	0.0219689	1.2703	0.00523913	0.102269	0.00758973	0.0254014	0.00175	0.0904693	0.0220737	0.0319928	0.0210006	0.0117811	0.00788127	-0.0410375	0.0724226	-0.000716704	-0.0149581	-0.0110006	-0.00762352
0000_Argen_US2-2_I_MA_It_P1	Argenta_Fossato	US2-2	Ferrara	Emilia-Romagna	XIII AD	MA	7.44	1.26117	0.0434432	0.0947155	0.0489097	0.0098496	0.0236415	0.037971	0.0129791	0.0079814	0.011623	-0.000282036	0.0100576	-0.0154449	0.0170312	-0.0144706	0.000920972	-5.65495e-05	-0.00522105	0.598746	-0.181576	0.0620728	0.0169383	0.0276295	0.0197386	1.28786	0.0098415	0.108251	0.0118554	0.0229551	0.000707273	0.104027	0.0234335	0.0251895	0.0162962	0.00236599	0.00975328	-0.039679	0.0882703	-0.0391413	-0.00737536	-0.00529782	-0.00301998
0000_Argen_US2-2_I_MA_It_P20	Argenta_Fossato	US2-2	Ferrara	Emilia-Romagna	XIII AD	MA	7.03	1.25419	0.0390032	0.0956497	0.039256	0.013893	0.0179499	0.0304523	0.00319218	0.0125591	0.00428693	0.00535466	0.00149584	-0.0146689	0.0143872	0.00189071	-0.00700307	-0.00267033	-0.000227567	0.621082	-0.154522	0.0682344	0.0146738	0.0258646	0.0178056	1.27682	0.0117884	0.100917	0.0122237	0.0177141	0.00154599	0.106757	0.0128196	0.0295259	0.0141665	0.01036	0.0096404	-0.0480308	0.0616682	-0.0159459	0.00124035	-0.00217942	-0.00129759
0000_Argen_US2-2_I_MA_It_P21	Argenta_Fossato	US2-2	Ferrara	Emilia-Romagna	XIII AD	MA	6.73	1.22565	0.0328743	0.0995358	0.0404812	0.0204283	0.0104364	0.0438438	-0.00905281	0.00796345	0.010186	-0.00103816	0.00495428	-0.0292098	0.0245257	0.00194397	0.000792113	-0.0141264	-0.00267777	0.663321	-0.176129	0.0335489	0.0265506	0.0206294	0.0141325	1.27935	0.00352226	0.0988693	0.008228	0.020539	-0.00114946	0.121163	0.0271389	0.0299379	0.0219891	0.00546519	0.0130947	-0.049603	0.105914	-0.0272113	-0.00868979	-0.0135818	-0.00538854
0000_Argen_US2-2_I_MA_It_P22	Argenta_Fossato	US2-2	Ferrara	Emilia-Romagna	XIII AD	MA	7.28	1.266	0.0333558	0.107689	0.0420264	0.012934	0.016924	0.0162038	0.00726036	0.00760154	0.00151843	0.00212496	0.00146501	-0.00491316	-0.00417265	-0.00913953	-0.00539494	0.00181825	0.0015235	0.586611	-0.173405	0.0704882	0.0318512	0.037035	0.0117893	1.31115	0.00581518	0.109414	0.00770215	0.0196595	0.000830305	0.117072	0.016665	0.0351076	0.0133159	0.0121039	0.0109209	-0.0397778	0.0683912	-0.0325941	-0.00663696	-0.00266316	0.00238009
0000_Argen_US2-2_I_MA_It_P23	Argenta_Fossato	US2-2	Ferrara	Emilia-Romagna	XIII AD	MA	6.86	1.23074	0.0271266	0.0918185	0.0397526	0.00666828	0.0104402	0.0831495	-0.00660785	0.015616	0.0104675	0.00348665	0.00389632	-0.0474378	0.0431795	0.0068798	0.00338833	-0.00645308	-0.00633968	0.651197	-0.182618	0.0544421	0.0336867	0.0315306	0.0135413	1.283	0.0106688	0.103104	0.010626	0.0120205	0.00101154	0.0655494	0.00430433	0.0179108	0.0113895	0.00682787	0.00642849	-0.0322585	0.0323046	-0.0134715	-0.00209377	0.000257983	7.92381e-05
0000_Argen_US2-2_I_MA_It_P24	Argenta_Fossato	US2-2	Ferrara	Emilia-Romagna	XIII AD	MA	7.08	1.23094	0.0381283	0.0873776	0.0454811	0.00872473	0.0174094	-0.0094146	0.00348364	-0.000604742	-0.0035054	-0.00220394	-0.00025375	0.00579247	-0.00815432	-0.00834519	-0.00947638	-0.00165373	0.00147508	0.660393	-0.159922	0.0505011	0.0130005	0.0270411	0.018649	1.27512	0.0141645	0.101447	0.0102797	0.0178701	0.00289962	0.134808	0.0219017	0.0397004	0.0189316	0.0103908	0.00983267	-0.0619401	0.115241	-0.0156966	-0.0169956	-0.0103549	-0.00296109
0000_Argen_US2-2_I_MA_It_P25	Argenta_Fossato	US2-2	Ferrara	Emilia-Romagna	XIII AD	MA	6.66	1.24458	0.0327243	0.0971666	0.0369513	0.0171809	0.0124541	0.0328915	0.0111424	0.00702567	0.0136852	-0.00231175	0.00785058	-0.0207285	0.0274038	-0.00463319	-0.00388782	-0.00657925	-0.0041968	0.630858	-0.158219	0.0511357	0.0216079	0.0268475	0.0182752	1.28781	0.00518714	0.107371	0.0101852	0.0225441	-0.00140023	0.0516662	0.012005	0.0205233	0.00889306	0.00584995	0.0084362	-0.0194471	0.0442819	-0.0124101	-0.0103325	-0.00551528	0.00453471
0000_Argen_US2-2_I_MA_It_P26	Argenta_Fossato	US2-2	Ferrara	Emilia-Romagna	XIII AD	MA	7.01	1.27085	0.0301525	0.0983497	0.0346499	0.0116107	0.0150494	0.018188	0.00410015	0.00668835	0.000424121	0.00279494	0.000906534	-0.00776915	-0.00477559	-0.00759575	-0.0071143	-0.00152521	-0.000741323	0.585487	-0.151149	0.0676828	0.0117455	0.0321177	0.0171655	1.30103	0.0128206	0.112629	0.0118093	0.0241372	0.00240856	0.0845727	0.0191593	0.020314	0.0123404	0.00383865	0.00695449	-0.0324872	0.0745698	-0.0242652	-0.0068809	0.000540402	-0.00519179
0000_Argen_US2-2_I_MA_It_P27	Argenta_Fossato	US2-2	Ferrara	Emilia-Romagna	XIII AD	MA	6.03	1.18026	0.013095	0.083159	0.0506755	0.0241763	0.0165638	0.0215152	-0.0220637	0.00338251	-0.00764937	0.00598555	-0.00151932	-0.0264682	-0.0286161	0.00443386	0.0121135	-0.00332265	0.00186386	0.749668	-0.14767	-0.00245122	0.00408063	0.0341816	0.0273864	1.23709	0.0062239	0.0835319	0.0144629	0.00688074	-0.000147201	0.0687035	0.0104326	0.0261968	0.0147739	0.0119178	0.00806513	-0.0394901	0.0407999	0.00211097	-0.0104222	-0.0108973	-0.00315411
0000_Argen_US2-2_I_MA_It_P28	Argenta_Fossato	US2-2	Ferrara	Emilia-Romagna	XIII AD	MA	7.33	1.26224	0.0197137	0.0956506	0.0330339	0.00570088	0.00803767	0.0299487	0.00636727	0.00742865	0.00911487	-0.00160224	0.00223734	-0.0121593	0.0359783	-0.00515775	-0.00565135	-0.00685619	-0.00794106	0.585283	-0.188677	0.0593036	0.0238186	0.0330494	0.0126165	1.29877	0.0123088	0.111917	0.0135634	0.0239515	0.00192138	0.102549	0.0151388	0.0344691	0.0101877	0.0107796	0.01076	-0.0391512	0.0479708	-0.0205305	-0.0061216	0.00553469	0.00755929
0000_Argen_US2-2_I_MA_It_P29	Argenta_Fossato	US2-2	Ferrara	Emilia-Romagna	XIII AD	MA	6.15	1.26149	0.026915	0.101672	0.0345643	0.0157782	0.0122849	0.0264571	0.0081283	0.00836852	0.00830361	-0.000454926	0.00340378	-0.012546	0.0299813	-0.00906631	-0.0108383	-0.0063046	-0.00586967	0.610461	-0.144786	0.0629757	0.0152812	0.0310715	0.0132867	1.29071	0.00764284	0.11161	0.00957795	0.0255843	0.00273421	0.107088	0.0129626	0.0231696	0.0106161	0.00378466	0.00745078	-0.0407409	0.0638081	-0.0212705	0.000584619	-0.000480911	0.00313341
0000_Argen_US2-2_I_MA_It_P2	Argenta_Fossato	US2-2	Ferrara	Emilia-Romagna	XIII AD	MA	6.09	1.20761	0.0289368	0.0790726	0.0439647	0.00900642	0.00723943	0.0364607	-0.00325777	0.00596436	0.00286693	0.00103573	0.0016433	-0.02161	0.0107236	0.00119942	0.00214991	-0.00164654	-0.00170847	0.70259	-0.169664	0.0391205	0.0234114	0.0341869	0.0324417	1.2495	0.0225168	0.0980625	0.0205724	0.015046	0.00523262	0.0571709	0.0178666	0.0129431	0.0186704	0.0069329	0.00586657	-0.0284886	0.0504698	-0.00847856	-0.0147463	-0.000392146	0.00263369
0000_Argen_US2-2_I_MA_It_P30	Argenta_Fossato	US2-2	Ferrara	Emilia-Romagna	XIII AD	MA	6.22	1.26349	0.0267332	0.102791	0.0297122	0.0130185	0.00951013	0.0563448	0.00255602	0.0142531	0.00768249	0.00411496	0.00303691	-0.0239888	0.0312696	0.0045639	-0.00239204	-0.00730923	-0.00239603	0.586282	-0.141102	0.0684939	0.0246853	0.0401886	0.0097878	1.29223	0.00858661	0.109584	0.00543694	0.0209723	-0.000466241	0.0901255	0.0135602	0.0273493	0.0106984	0.00764496	0.00810095	-0.0387363	0.0561848	-0.0129648	-0.000507384	0.00732381	0.00435066
0000_Argen_US2-2_I_MA_It_P31	Argenta_Fossato	US2-2	Ferrara	Emilia-Romagna	XIII AD	MA	6.9	1.22511	0.0315488	0.0856929	0.040756	0.0129889	0.0187615	0.000388715	0.000644698	-0.00315084	-0.00229922	-0.00384609	-0.00185294	-0.00364135	-0.0113176	-0.0173085	-0.011946	-0.0011655	0.00519232	0.675051	-0.148409	0.0534194	0.0161084	0.0154653	0.0121841	1.27196	0.00497676	0.0992413	0.00744496	0.0150776	0.000466869	0.122426	0.0125099	0.0365819	0.0180464	0.0145787	0.00716392	-0.0559852	0.0749148	-0.00305929	-0.0118557	-0.0148924	-0.00506909
0000_Argen_US2-2_I_MA_It_P32	Argenta_Fossato	US2-2	Ferrara	Emilia-Romagna	XIII AD	MA	7.57	1.25334	0.0258568	0.101469	0.0407151	0.0174386	0.0133128	0.0291629	0.00987434	0.00999629	0.00949853	-0.00139728	0.00434859	-0.00836394	0.0312706	-0.00706105	-0.00552839	-0.00866895	-0.00888817	0.612876	-0.177437	0.0462233	0.0173999	0.0338627	0.0169716	1.28886	-0.002173	0.10991	0.0119571	0.0233341	0.00125282	0.0932273	0.0234252	0.0365898	0.0199429	0.0129814	0.010122	-0.0379467	0.0606628	-0.0117907	-0.00894432	-0.00450839	-0.00377038
0000_Argen_US2-2_I_MA_It_P33	Argenta_Fossato	US2-2	Ferrara	Emilia-Romagna	XIII AD	MA	7.4	1.25995	0.021863	0.0954918	0.0343655	0.0141789	0.0134496	-0.0115934	0.00653774	0.00113582	0.00485177	-0.000272694	0.000934677	0.00670443	0.00266834	-0.00297889	-0.00845092	-0.0106066	-0.00812049	0.604125	-0.16363	0.0540892	0.00854917	0.0313645	0.0196809	1.29822	0.00585611	0.107613	0.0145547	0.0212842	0.00626156	0.0176428	0.0174807	0.00842278	0.0119019	0.00418326	0.00815427	-0.00271366	0.0224513	-0.0221639	-0.0084905	0.00611042	-0.00107227
0000_Argen_US2-2_I_MA_It_P34	Argenta_Fossato	US2-2	Ferrara	Emilia-Romagna	XIII AD	MA	7.28	1.26538	0.0296285	0.0983956	0.0413567	0.0131619	0.0177057	0.0270651	-0.0017085	0.000693558	0.00825517	-0.00138186	0.00927966	-0.0133415	0.0131008	-0.00270482	0.00739346	-0.00931382	-0.00502241	0.597506	-0.158218	0.0523945	0.0185941	0.0333668	0.0162614	1.29634	-0.00112679	0.109855	0.00575146	0.0274553	-0.00165378	0.100104	0.0138237	0.0260949	0.0134665	0.0127391	0.00981639	-0.039902	0.0594979	-0.0175917	-0.0056928	-7.51821e-05	-0.00237995
0000_Argen_US2-2_I_MA_It_P35	Argenta_Fossato	US2-2	Ferrara	Emilia-Romagna	XIII AD	MA	7.26	1.24286	0.0415714	0.099698	0.0470041	0.0140434	0.0169656	0.0581543	0.00970671	0.0151236	0.0155867	1.52744e-06	0.0084601	-0.0277484	0.0292617	-0.00644838	-0.000897497	-0.0102079	-0.00225352	0.624256	-0.186006	0.0466291	0.0225233	0.0262036	0.0157025	1.29555	0.00979603	0.109221	0.00893235	0.0219639	0.00190861	0.089803	0.0138402	0.0264807	0.0116592	0.0103306	0.00823812	-0.0368653	0.0518837	-0.0134689	-0.00621881	-0.000708015	0.00138252
0000_Argen_US2-2_I_MA_It_P36	Argenta_Fossato	US2-2	Ferrara	Emilia-Romagna	XIII AD	MA	7.2	1.24577	0.039202	0.0923627	0.0506832	0.012729	0.0216642	0.0497427	-0.00272646	0.00143051	0.0031309	-0.00292349	0.00538723	-0.0289241	0.00472411	-0.00606753	0.0068821	-0.000779908	-0.000949198	0.60962	-0.194529	0.0497503	0.0118035	0.0290265	0.0224352	1.28443	0.0204478	0.109047	0.0233079	0.0218394	0.00939391	0.0925086	0.0191762	0.026401	0.0122157	0.00736242	0.00810742	-0.0361581	0.0649065	-0.0251909	-0.0133024	-0.00174237	-0.000990969
0000_Argen_US2-2_I_MA_It_P37	Argenta_Fossato	US2-2	Ferrara	Emilia-Romagna	XIII AD	MA	6.62	1.235	0.0310379	0.0856335	0.0490597	0.015053	0.0233678	0.0245543	0.00721135	0.00191681	0.011397	-0.00260715	0.00899892	-0.0129054	0.0208089	-0.00719871	0.00181032	-0.00457759	-0.00699758	0.654341	-0.160226	0.0308895	-0.0022377	0.0254293	0.021538	1.2856	0.00957657	0.114698	0.0187762	0.0306897	0.00875209	0.0653839	0.0117253	0.0244558	0.0107679	0.00999752	0.0037443	-0.0314904	0.0334066	0.00159205	-0.00560061	-0.00237745	-0.00014623
0000_Argen_US2-2_I_MA_It_P38	Argenta_Fossato	US2-2	Ferrara	Emilia-Romagna	XIII AD	MA	5.88	1.25117	0.0411078	0.0959026	0.0403846	0.0137095	0.0172063	0.00848288	0.00259373	0.00481544	0.00108788	0.000958496	-0.000718927	-0.00499229	-0.00119029	-0.00267836	-0.00513874	-0.00611112	0.000544949	0.632658	-0.150613	0.068931	0.0199047	0.02649	0.0179384	1.27737	0.0121733	0.108793	0.0163765	0.0180761	0.00575022	0.0766684	-0.00453739	0.0201873	0.0109632	0.00563924	0.00601188	-0.0335641	0.0371215	-0.0202754	0.00484439	0.000230153	0.000210969
0000_Argen_US2-2_I_MA_It_P39	Argenta_Fossato	US2-2	Ferrara	Emilia-Romagna	XIII AD	MA	6.7	1.24782	0.0423889	0.0919163	0.048791	0.010285	0.0206449	0.0505868	-0.00351339	0.00733089	0.00791477	0.00372959	0.0107383	-0.0274304	0.00716679	0.00133298	0.0131039	-0.000417231	0.000480063	0.614342	-0.170962	0.0566716	0.0113145	0.0255522	0.0172265	1.29482	0.0138989	0.116696	0.0125033	0.0242833	0.00221045	0.101776	0.0236612	0.0289033	0.014627	0.0103493	0.00999749	-0.0438982	0.0576077	-0.0130016	-0.00336183	0.00631518	0.00734223
0000_Argen_US2-2_I_MA_It_P3	Argenta_Fossato	US2-2	Ferrara	Emilia-Romagna	XIII AD	MA	7.19	1.25949	0.0325823	0.0949296	0.035904	0.0109161	0.0166746	0.0452224	0.00598554	0.000849868	0.00438692	-0.00733191	0.00532644	-0.0243412	0.0247796	-0.0126722	0.00138383	0.00149811	-0.0020479	0.594326	-0.16182	0.0707048	0.026253	0.0253714	0.0131306	1.28506	0.00954006	0.104524	0.00416212	0.0190779	-0.00234996	0.0851228	0.0209901	0.0192225	0.0154129	0.0024085	0.00900269	-0.0383781	0.0755318	-0.0285496	-0.00309077	-0.000591567	-0.00616864
0000_Argen_US2-2_I_MA_It_P40	Argenta_Fossato	US2-2	Ferrara	Emilia-Romagna	XIII AD	MA	8.02	1.24508	0.0246726	0.0948446	0.0339728	0.0159607	0.0145012	-0.0134353	0.00582617	-0.00572085	-0.000522631	-0.00477696	0.000411255	0.0117183	-0.0183977	-0.0179198	-0.00409118	0.00164969	-0.00337479	0.6376	-0.145824	0.0426871	0.00838004	0.0263265	0.0101235	1.29323	0.00998368	0.114863	0.00889563	0.0316706	-0.000985828	0.0880852	0.0166872	0.0259803	0.0155187	0.00891867	0.00677942	-0.0392856	0.068424	-0.0110766	-0.010981	-0.00181719	-0.0030904
0000_Argen_US2-2_I_MA_It_P41	Argenta_Fossato	US2-2	Ferrara	Emilia-Romagna	XIII AD	MA	6.82	1.23753	0.0335536	0.0888339	0.0368212	0.0139215	0.0132414	-0.0214847	-0.00475366	-0.00533979	-0.00922223	-0.000943677	-0.00572164	0.0129687	-0.0298792	-0.00746116	-0.000362602	0.00269092	0.00224149	0.657834	-0.140393	0.0578565	0.0131661	0.0230535	0.0183498	1.28357	0.0100387	0.103975	0.00991226	0.0200998	0.00517808	0.0815722	0.0149524	0.0243349	0.0139488	0.00724433	0.00872906	-0.0342834	0.0607815	-0.0241143	-0.0136905	-0.000189649	0.00166294
0000_Argen_US2-2_I_MA_It_P42	Argenta_Fossato	US2-2	Ferrara	Emilia-Romagna	XIII AD	MA	6.37	1.23646	0.0342716	0.0899745	0.0408056	0.0120948	0.0151969	0.0613636	0.00107802	0.012182	0.0107396	0.00430802	0.00569214	-0.0330552	0.0389037	0.00486744	0.00339268	-0.003183	-0.011234	0.643089	-0.152645	0.0579316	0.0144764	0.0259697	0.0204527	1.26523	0.0156551	0.10197	0.0175091	0.0185498	0.0051133	0.0459927	0.0109621	0.00868968	0.00417484	0.00325242	0.00527939	-0.0203148	0.0161462	-0.0191125	-0.00274821	0.00915248	0.00208844
0000_Argen_US2-2_I_MA_It_P43	Argenta_Fossato	US2-2	Ferrara	Emilia-Romagna	XIII AD	MA	6.94	1.25864	0.0274078	0.101935	0.0383634	0.00891518	0.0104946	0.022129	0.00257683	0.00960086	-0.00141127	0.00672363	-0.000685441	-0.0109853	-0.000535623	-0.00262097	-0.00651454	0.000865423	-0.000691417	0.59832	-0.189134	0.0556663	0.028122	0.0395024	0.0193669	1.29827	-0.00316891	0.104871	0.00459349	0.0196433	-6.55866e-06	0.0544194	0.0226775	0.0168408	0.0140629	0.00337432	0.00715565	-0.0176975	0.0565232	-0.0239745	-0.00477555	0.00618964	-0.00990851
0000_Argen_US2-2_I_MA_It_P44	Argenta_Fossato	US2-2	Ferrara	Emilia-Romagna	XIII AD	MA	5.66	1.19523	0.0283204	0.0653137	0.0489077	0.00487096	0.0178566	0.0107978	0.00525827	0.0143299	0.00288177	0.0109473	-0.00402923	-0.00626941	0.000911909	0.00324636	-0.014101	-0.00678832	-0.00660689	0.722569	-0.173135	0.00618079	0.00912631	0.018888	0.0238514	1.22669	-0.00987717	0.0926216	0.0115522	0.0225404	-0.000753379	0.0186313	0.0325241	0.0136774	0.0206105	0.00274715	0.00510865	-0.0046189	0.0543971	-0.00574758	-0.0231527	-0.0116424	-0.00882768
0000_Argen_US2-2_I_MA_It_P45	Argenta_Fossato	US2-2	Ferrara	Emilia-Romagna	XIII AD	MA	7.05	1.25863	0.0329215	0.0973078	0.0429235	0.0145506	0.0179334	-0.0151683	-0.016616	0.000680046	-0.0146434	0.00824045	-0.0104583	0.00214086	-0.0400673	0.0109038	-0.00581478	-0.00167885	-0.000910303	0.615959	-0.157518	0.0587249	0.0190307	0.0328962	0.0198301	1.28048	0.0129371	0.10507	0.0164445	0.0183253	0.00609713	0.0196625	0.0174157	0.00771678	0.00830991	-0.000228599	0.00671877	-0.0041407	0.0252282	-0.0242458	-0.0105923	0.00195227	0.000455075
0000_Argen_US2-2_I_MA_It_P46	Argenta_Fossato	US2-2	Ferrara	Emilia-Romagna	XIII AD	MA	6.57	1.24201	0.0303011	0.0917094	0.0337144	0.0190423	0.00966069	0.0686468	0.016904	0.0144743	0.0228922	-0.00341034	0.0165437	-0.0344924	0.0522083	-0.00719219	-0.000971025	-0.0114754	-0.0050343	0.636006	-0.147551	0.0411353	0.016527	0.0215071	0.0192422	1.27491	0.00195088	0.112485	0.00979625	0.027254	-0.00361454	0.0770664	0.00474044	0.0234934	0.0133725	0.014321	0.00984413	-0.0378289	0.0193547	-0.000441323	0.00811362	-0.000286006	0.00505827
0000_Argen_US2-2_I_MA_It_P47	Argenta_Fossato	US2-2	Ferrara	Emilia-Romagna	XIII AD	MA	5.66	1.20739	0.0389764	0.0765158	0.0514212	0.011912	0.0238724	0.0344118	0.00732987	0.0118041	0.00994968	0.00799275	0.00297338	-0.0168193	0.0199818	0.00363163	-0.00129555	-0.00153589	-0.00747722	0.706554	-0.147709	0.0337514	0.00711096	0.0189732	0.0212394	1.24155	0.0153696	0.0932721	0.0126178	0.0172766	0.00311585	0.0767902	0.0170281	0.0253811	0.0159165	0.00795593	0.00551738	-0.0390399	0.0587549	-0.00259957	-0.020773	-0.0105072	0.00113223
0000_Argen_US2-2_I_MA_It_P48	Argenta_Fossato	US2-2	Ferrara	Emilia-Romagna	XIII AD	MA	7.06	1.2459	0.0382917	0.0854651	0.0439645	0.0102229	0.016389	0.0573474	0.012056	0.011033	0.0153781	0.000247193	0.011161	-0.0316921	0.0387536	-0.0107808	-0.00151652	0.00228877	-0.00703383	0.628688	-0.175377	0.0663643	0.0175297	0.0237254	0.02087	1.28823	0.00206421	0.109589	0.0126321	0.0221424	-0.00194721	0.103575	0.0279506	0.0383288	0.0176466	0.00622116	0.00799655	-0.0387983	0.0569802	-0.0222182	-0.00381472	-0.00493346	-0.000477448
0000_Argen_US2-2_I_MA_It_P49	Argenta_Fossato	US2-2	Ferrara	Emilia-Romagna	XIII AD	MA	6.74	1.24748	0.0333439	0.0966836	0.0421787	0.0178234	0.0147525	-0.0172003	-0.0142881	-0.0115292	-0.0140965	0.00029354	-0.00537067	0.0113372	-0.0449006	-0.00817208	0.00806814	0.00248207	0.00176159	0.625718	-0.170808	0.0585401	0.0160791	0.022311	0.0190782	1.2737	0.0182714	0.105627	0.0188107	0.0175909	0.00682548	0.0111745	0.000358132	0.0106953	0.00475115	0.00812087	0.00469572	-0.00914515	0.00680866	0.0140302	-0.00508865	0.00133877	0.00879982
0000_Argen_US2-2_I_MA_It_P4	Argenta_Fossato	US2-2	Ferrara	Emilia-Romagna	XIII AD	MA	5.63	1.17435	0.0125584	0.079765	0.0400905	0.024601	0.00984599	0.00698455	-0.00498162	-0.00164817	0.00104305	-0.00121439	0.00290238	0.000524273	-0.0117499	-0.00626982	0.00556164	-0.00717854	-0.00493466	0.76271	-0.148473	-0.010044	0.00203248	0.0215695	0.0190858	1.22952	0.00667752	0.0956983	0.0127997	0.0245004	0.00521002	0.0533594	0.00769565	0.0206138	0.0125724	0.00863184	0.0062655	-0.0311103	0.036613	0.01138	-0.00463469	-0.0109237	0.00295401
0000_Argen_US2-2_I_MA_It_P5	Argenta_Fossato	US2-2	Ferrara	Emilia-Romagna	XIII AD	MA	6.26	1.23196	0.00974529	0.0780689	0.0314054	0.0127249	0.00977069	0.0544853	0.00604623	0.00755376	0.000676544	-0.00345722	0.0012055	-0.0290766	0.0120272	-0.00592578	-0.00172351	-0.00261635	0.00343381	0.671739	-0.145657	0.0347817	0.00157781	0.0280944	0.0243189	1.25159	-0.00333713	0.0964369	0.00567499	0.0227142	-0.00422516	0.0546856	0.0221556	0.0203074	0.0173411	0.0117798	0.00562655	-0.0243144	0.0623781	0.0109464	-0.0128146	-0.00704221	-0.00669633
0000_Argen_US2-2_I_MA_It_P6	Argenta_Fossato	US2-2	Ferrara	Emilia-Romagna	XIII AD	MA	6.93	1.22887	0.0387957	0.0783909	0.0413655	0.00576596	0.0153198	0.0543402	0.0144802	0.0146867	0.0205964	0.000852815	0.013054	-0.0255717	0.0378583	-0.0090503	-0.002693	-0.00617029	-0.00531077	0.670164	-0.163735	0.056858	0.0226388	0.0204878	0.0141524	1.28502	0.00716659	0.107226	0.00752975	0.0206282	-0.000924531	0.103446	0.0191434	0.0324008	0.014697	0.0131811	0.00769298	-0.0503578	0.0647295	-0.00753396	-0.0109131	-0.0051974	0.000964041
0000_Argen_US2-2_I_MA_It_P7	Argenta_Fossato	US2-2	Ferrara	Emilia-Romagna	XIII AD	MA	7.5	1.26071	0.0407859	0.0969168	0.043931	0.0140763	0.0193191	0.00380739	0.00936228	-0.00679129	0.00903884	-0.00923211	0.00917885	0.00329319	-0.00350397	-0.021954	0.00312808	-0.00557804	-0.00223323	0.608201	-0.162978	0.0547048	0.0173132	0.0276003	0.0214924	1.31346	0.00697031	0.122266	0.00726946	0.0330392	-2.58285e-05	0.0418015	0.0118646	0.0155875	0.00789686	0.00626205	0.00493114	-0.018748	0.0197789	-0.00890925	-0.00442335	0.00295391	0.00479987
0000_Argen_US2-2_I_MA_It_P8	Argenta_Fossato	US2-2	Ferrara	Emilia-Romagna	XIII AD	MA	6.83	1.23906	0.0310682	0.0963836	0.0420315	0.0140749	0.0104194	0.048001	0.00550171	0.00911727	0.0103043	-0.000904788	0.00650939	-0.0271614	0.0176256	-0.0086516	0.00090094	-0.00498536	-0.00162983	0.645437	-0.165339	0.0384736	0.0188989	0.0340806	0.0189587	1.29066	0.0102265	0.110952	0.00603952	0.0242226	-0.00105437	0.125176	0.00983736	0.0331602	0.0113109	0.0107893	0.00621943	-0.0532833	0.0806025	-0.0050781	0.00271018	-0.000641462	-0.00388697
0000_Canar_US128_I_Bz_It_P10	Canar	US128	San Pietro Polesine	Veneto	Early Bronze Age	EBA	4.63	1.16038	0.00598837	0.0647104	0.015027	0.0206918	0.0196137	0.0106566	0.000602408	-0.00626848	-0.00713214	0.000338472	-0.0134865	-0.0124333	-0.00228547	-0.00771422	-0.0169335	0.0121819	-0.0063463	0.804694	-0.0196838	0.0142775	-0.0213425	0.00993068	-0.00623838	1.20111	0.00634557	0.0857658	0.022074	0.0211888	0.0105782	0.0574276	0.00479788	0.0155103	0.00731649	0.0110581	0.00655997	-0.0416188	0.0100527	0.0140739	0.0118819	-0.00698527	-0.00671035
0000_Canar_US128_I_Bz_It_P101	Canar	US128	San Pietro Polesine	Veneto	Early Bronze Age	EBA	4.67	1.16735	0.024703	0.0490252	0.0259202	0.00261935	0.0167059	0.0788403	0.0230959	0.00973022	0.026083	0.00394284	0.0204953	-0.0536363	0.054321	-0.00457026	0.00400211	0.00983865	-0.000751508	0.784194	-0.0547002	0.0411038	-0.00765854	0.00472052	0.00585448	1.22013	-0.0118588	0.0691673	-0.0159167	0.00629054	-0.00913324	0.139915	0.0299285	0.0330325	0.0281939	0.0157839	0.0138143	-0.0800247	0.0971369	-0.00662664	0.00552601	-0.00515077	-0.0112041
0000_Canar_US128_I_Bz_It_P11	Canar	US128	San Pietro Polesine	Veneto	Early Bronze Age	EBA	5.11	1.12026	0.024622	0.0428088	0.0370064	0.010531	0.0224576	-0.0139786	-0.00893349	-0.00512751	-0.0113309	-0.00889673	-0.0100457	0.0168089	-0.019774	-0.0111943	-0.0046955	-0.00710354	-0.00205674	0.856512	-0.0715907	0.00964176	-0.00781866	0.00106316	0.0079316	1.26364	0.0193564	0.0989384	0.0251953	0.0239548	0.0130673	0.0750927	0.00662248	0.019832	0.00915699	0.007508	0.00631531	-0.0368628	0.0316702	-0.00751582	0.00167094	0.00106233	-0.00145582
0000_Canar_US128_I_Bz_It_P12	Canar	US128	San Pietro Polesine	Veneto	Early Bronze Age	EBA	4.85	1.11225	0.0344719	0.0381402	0.0391989	0.0113506	0.019239	0.0348753	0.00236101	-0.00349907	0.0129068	-0.00545798	0.0131848	-0.0304467	0.00318984	0.000879549	0.00531813	0.00034108	-0.00178463	0.865239	-0.0642879	0.00697117	-0.000613103	-0.00108739	0.00954641	1.27419	-0.00627117	0.105555	-0.00425939	0.0215296	-0.00531219	0.0960361	0.0249108	0.0276186	0.0137679	0.0092157	0.00431256	-0.0463327	0.0600354	0.0065907	-0.00527124	-0.0249597	-0.00515674
0000_Canar_US128_I_Bz_It_P14	Canar	US128	San Pietro Polesine	Veneto	Early Bronze Age	EBA	4.05	1.08315	0.0352609	0.0246731	0.0354623	0.00435777	0.016835	0.0301998	-0.00700527	0.00878777	-0.00772486	0.00361198	-0.00524688	-0.0224324	-0.00828074	-0.0014164	-0.00342168	-0.000503529	0.000240079	0.905798	-0.0646395	0.00840494	0.00119488	-0.00280299	0.003398	1.19754	-0.0188065	0.0746374	-0.0108955	0.0115904	-0.0052028	0.0782562	0.00607193	0.0204496	0.0102836	0.00972918	0.00748781	-0.0451058	0.0283627	0.0149406	0.0168607	-0.0118576	-0.00693146
0000_Canar_US128_I_Bz_It_P15	Canar	US128	San Pietro Polesine	Veneto	Early Bronze Age	EBA	4.51	1.07237	0.0192329	0.0161926	0.0236527	0.00136109	0.0169852	0.0213767	-0.00468065	0.00425106	-0.00642734	0.00179026	-0.00596697	-0.015104	-0.00952354	-0.00259668	-0.00132067	-0.000590838	-0.00187919	0.921178	-0.0312559	0.0178013	-0.00419267	-0.00777275	0.00122679	1.22089	0.00387189	0.0745807	0.00928367	0.0149915	0.00652658	0.0536704	0.00497176	0.0223043	0.0135144	0.0177305	0.0130642	-0.0335241	0.0152002	0.0141913	0.0265919	-0.00418421	-0.00908247
0000_Canar_US128_I_Bz_It_P16	Canar	US128	San Pietro Polesine	Veneto	Early Bronze Age	EBA	4.53	1.10902	0.0207106	0.0353192	0.0206661	0.00330762	0.0159751	0.0309804	0.00307692	0.00540392	0.00458377	0.00225515	0.00265609	-0.0226561	0.00759084	-0.00165805	0.00124381	0.00193451	-0.0032344	0.874199	-0.0337266	0.0249496	-0.00632403	-0.00152371	0.000132503	1.20988	-0.0012394	0.0715884	-0.00295847	0.00992639	-0.00575132	0.0970731	0.0133817	0.0236196	0.017617	0.0121201	0.0096691	-0.0605673	0.0587637	0.0102121	0.00596486	-0.00564047	-0.00671008
0000_Canar_US128_I_Bz_It_P17	Canar	US128	San Pietro Polesine	Veneto	Early Bronze Age	EBA	5	1.13951	0.0284789	0.0456162	0.0350564	0.0065117	0.0210941	0.0463474	0.00423584	0.00484284	0.0125391	0.00329096	0.0151069	-0.0290717	0.00684931	0.00110976	0.0108971	0.00407356	0.000264116	0.829258	-0.0618249	0.0271465	-0.00498398	0.00276538	0.00678606	1.21157	0.0100982	0.0757255	0.0101202	0.0109491	0.00334541	0.0889306	0.0131317	0.0235558	0.0211655	0.0138204	0.0114873	-0.0535161	0.051788	0.0136809	0.0143991	-0.00567626	-0.0149069
0000_Canar_US128_I_Bz_It_P18	Canar	US128	San Pietro Polesine	Veneto	Early Bronze Age	EBA	4.46	1.12893	0.014745	0.0385102	0.0106164	0.00502321	-0.000727577	0.0864559	0.0309767	0.00897173	0.0354788	-0.000106143	0.0242699	-0.0558165	0.0451895	-0.00573996	0.00775998	-0.000294568	-0.00347106	0.840266	-0.0293188	0.0273911	0.00126543	0.00132484	0.00796132	1.19596	-0.00720644	0.0662236	-0.00115454	0.00617978	-0.00390087	0.10834	0.0135178	0.0283145	0.0205398	0.0165013	0.0103673	-0.0700752	0.0440396	0.0210897	0.0200542	-0.00391528	-0.0155339
0000_Canar_US128_I_Bz_It_P19	Canar	US128	San Pietro Polesine	Veneto	Early Bronze Age	EBA	4.35	1.08923	0.0412397	0.0220026	0.033145	-7.76786e-06	0.0148133	0.0302904	0.00987725	0.00220962	0.0111869	-0.000670877	0.0101447	-0.0291364	0.012307	0.00175101	-0.00241776	-9.30282e-05	0.00246945	0.898284	-0.0546521	0.0218987	0.0062867	-0.00500503	0.00400943	1.18722	-0.017274	0.0728084	-0.00505738	0.0102322	-0.00701737	0.0712668	0.0100071	0.0305915	0.00820825	0.0202107	0.00703173	-0.0511497	0.0106333	0.0379412	0.0217426	-0.0123112	-0.0127181
0000_Canar_US128_I_Bz_It_P20	Canar	US128	San Pietro Polesine	Veneto	Early Bronze Age	EBA	5.27	1.1549	0.0195944	0.0563811	0.0248569	0.0141957	0.0166993	0.0189997	-0.00062733	0.00969069	-0.00209429	0.00938854	-0.00358909	-0.0135781	0.00119534	0.00314917	-0.0033871	-0.00029597	-0.00264438	0.813002	-0.057273	0.022695	-0.00312519	0.000425323	0.000218854	1.25724	-0.00416832	0.0902402	0.00265381	0.0155917	0.00235952	0.106099	0.0127037	0.0352238	0.0220676	0.015252	0.0112355	-0.0614546	0.0709751	0.0235599	0.0108797	-0.025644	-0.0172642
0000_Canar_US128_I_Bz_It_P21	Canar	US128	San Pietro Polesine	Veneto	Early Bronze Age	EBA	4.56	1.13768	0.02246	0.0442923	0.0348739	0.0106612	0.0268332	0.027786	-0.00355327	0.00782354	-0.00481001	0.00478158	-0.00263464	-0.0210615	-0.00330692	0.00315703	-0.00137064	-0.00288667	0.00230419	0.833131	-0.0694828	0.012832	-0.0113838	-0.00472917	0.00120061	1.25876	0.00760463	0.0899499	0.0114698	0.0194562	0.007529	0.0960955	0.0276179	0.0299865	0.0272807	0.00862705	0.0142113	-0.0436305	0.0972193	-0.0145995	-0.000289157	-0.0134871	-0.0157386
0000_Canar_US128_I_Bz_It_P22	Canar	US128	San Pietro Polesine	Veneto	Early Bronze Age	EBA	4.65	1.14983	0.0256842	0.0484057	0.0320397	0.0115123	0.0201333	0.0283664	0.00580955	0.00249287	0.0093267	-0.00326112	0.00771162	-0.0164205	0.00728495	-0.00550099	0.00499732	-0.00225784	-0.00303585	0.81674	-0.0631672	0.0285756	-0.0129786	-0.00144739	0.00834573	1.23103	-0.00635348	0.0928869	0.0051037	0.026166	0.00568516	0.0882834	0.00922202	0.0320204	0.0104073	0.0183385	0.0111219	-0.0543932	0.0292872	0.0194592	0.0116964	-0.0134287	0.00673409
0000_Canar_US128_I_Bz_It_P23	Canar	US128	San Pietro Polesine	Veneto	Early Bronze Age	EBA	4.33	1.11997	0.0195213	0.041765	0.0237443	0.0106442	0.0104859	0.0480592	0.00749263	0.00581878	0.0143517	0.00243253	0.0131759	-0.0329449	0.0141575	-0.000585568	0.00689333	0.00315941	-0.000901067	0.858441	-0.0517961	0.0177442	-0.00509531	-0.00573107	0.00406175	1.15756	-0.0104796	0.0619721	0.00654332	0.0117974	0.00572242	0.0889766	0.0140457	0.0280284	0.0145867	0.0240374	0.0144652	-0.0618923	0.0192278	0.032966	0.0180821	-0.00754969	0.000961131
0000_Canar_US128_I_Bz_It_P24	Canar	US128	San Pietro Polesine	Veneto	Early Bronze Age	EBA	4.88	1.09627	0.0384834	0.0132581	0.0349556	-0.00989714	0.0222799	0.000914588	-0.00264473	0.0020111	-0.0123847	-0.00040236	-0.0142851	-0.0059488	-0.000880544	-0.00454667	-0.0124291	-0.00494292	0.00189578	0.890135	-0.0321181	0.0265554	0.0010593	-0.00651126	0.00463141	1.18554	-0.00406746	0.0707478	0.00827007	0.015928	0.00767157	0.0452369	0.00947448	0.0136413	0.0122678	0.00640877	0.00703753	-0.0337892	0.0156961	0.00610764	0.0136924	-0.00658975	-0.0139182
0000_Canar_US128_I_Bz_It_P25	Canar	US128	San Pietro Polesine	Veneto	Early Bronze Age	EBA	4.73	1.12975	0.0200605	0.0449927	0.0232846	0.00761817	0.0142245	0.0355414	0.00806819	0.0075355	0.00896311	0.00506952	0.00719458	-0.0207712	0.0140314	-0.00248952	0.00106112	0.000951784	-0.000895919	0.848398	-0.0464423	0.0276227	-0.00534464	0.00511635	0.000794017	1.23744	-0.0128245	0.0735539	-0.00996797	0.00970424	-0.00438296	0.153785	0.0206405	0.0377754	0.0180128	0.0110587	0.00617328	-0.082846	0.100863	0.00806826	0.00750139	-0.0154236	-0.0155114
0000_Canar_US128_I_Bz_It_P26	Canar	US128	San Pietro Polesine	Veneto	Early Bronze Age	EBA	5.23	1.11332	0.0419048	0.0446533	0.053889	0.0150068	0.0263361	0.00815953	-0.00321315	0.00123277	-0.00809973	-0.000901569	-0.00608419	-0.00811234	-0.0120806	-0.00507373	-0.00686192	-0.00144263	0.00315462	0.856121	-0.120043	-0.00549172	-0.000266361	0.00254294	0.0114529	1.26787	0.00994724	0.0983342	0.00995235	0.0230653	0.00449285	0.113343	0.0207773	0.0369944	0.0189045	0.0178301	0.00762143	-0.0568706	0.0879855	0.00181621	-0.00740252	-0.00784576	-0.0102754
0000_Canar_US128_I_Bz_It_P27	Canar	US128	San Pietro Polesine	Veneto	Early Bronze Age	EBA	4.57	1.09556	0.00779893	0.0358472	0.016182	0.006362	0.0108541	0.0116924	0.000415933	0.00478898	-0.0133114	0.000469002	-0.011749	-0.00213652	-0.0156005	-0.00367227	-0.0103794	-0.00297503	0.00140181	0.892161	-0.0267685	0.0167799	-0.00759654	0.000902773	0.00376308	1.15191	0.000997642	0.0558262	0.00326558	0.00880047	-0.0011215	0.0685065	0.00748648	0.0209631	0.0148643	0.0141758	0.0117994	-0.0414171	0.0053186	0.0116478	0.0243256	-0.000565535	-0.0110966
0000_Canar_US128_I_Bz_It_P28	Canar	US128	San Pietro Polesine	Veneto	Early Bronze Age	EBA	4.08	1.12838	0.029531	0.0365185	0.0341913	0.00602916	0.0215558	0.0232871	0.00905088	0.00169279	0.00945045	0.000946253	0.00636057	-0.0226766	0.0127457	0.000101343	-0.00223096	-0.000133592	-0.00192895	0.850412	-0.0497317	0.0336614	-0.00947006	-0.00747269	0.0109358	1.21139	0.00559721	0.0749653	0.0162059	0.0136062	0.0108141	0.0455655	0.0136244	0.0208742	0.0129918	0.00987303	0.00923788	-0.0247036	0.00116875	0.0135065	0.0129873	-0.00747881	-0.00918455
0000_Canar_US128_I_Bz_It_P29	Canar	US128	San Pietro Polesine	Veneto	Early Bronze Age	EBA	5.3	1.1064	0.0259206	0.0363576	0.0313646	0.0125203	0.0158374	-0.0215704	-0.0156421	-0.00242696	-0.0193158	-0.00179008	-0.0141446	0.0184636	-0.0272149	-0.00683114	-0.00498742	-0.00426607	-0.000542771	0.87594	-0.0607719	0.00995951	-0.00493418	-0.00632803	0.0064087	1.27664	0.0113728	0.0956574	0.00911979	0.0185058	0.005349	0.0960941	0.0167087	0.0289883	0.0191054	0.0105359	0.0123661	-0.0522656	0.0819341	-0.0120282	0.000246064	-0.0104755	-0.0127048
0000_Canar_US128_I_Bz_It_P3	Canar	US128	San Pietro Polesine	Veneto	Early Bronze Age	EBA	4.11	1.06978	0.0287558	0.0202272	0.0294226	-0.00172539	0.016676	0.0175368	-0.00183419	0.00350819	0.00196841	0.000452294	0.00178806	-0.0155189	7.58154e-05	0.00300511	0.00317673	-0.00206839	-0.00170065	0.923183	-0.0383825	0.0201148	-0.00151624	-0.0015964	0.00504296	1.21038	-0.0120634	0.0712594	-0.00147553	0.0098209	-0.000838664	0.094993	0.0248685	0.0350401	0.0241622	0.0163917	0.0134819	-0.0586914	0.0639972	0.0297776	0.00283993	-0.0221442	-0.00928553
0000_Canar_US128_I_Bz_It_P30	Canar	US128	San Pietro Polesine	Veneto	Early Bronze Age	EBA	4.19	1.09004	0.0295183	0.0346094	0.0326499	0.0088882	0.0151498	0.013783	-0.00678257	0.00303555	-0.00450163	0.00296498	-0.00272702	-0.0185634	-0.00802769	0.00343172	-0.00108572	-0.00271031	0.000647517	0.896909	-0.0545583	0.0136667	0.0014734	0.00411208	0.00824417	1.16966	0.00856099	0.0621503	0.0158837	0.0126571	0.00836344	0.0382681	0.00694882	0.0106547	0.00602931	0.00511333	0.00125428	-0.0298309	0.00369417	0.0070715	0.00581783	-0.00259748	-0.00693752
0000_Canar_US128_I_Bz_It_P32	Canar	US128	San Pietro Polesine	Veneto	Early Bronze Age	EBA	4.57	1.15917	0.0253308	0.0515027	0.0283448	0.00725817	0.0173627	0.0226637	0.000475657	0.00370997	0.000912585	0.00287176	-0.000742038	-0.0155053	0.00707302	-0.00113711	-0.00202368	0.00118235	-0.0024404	0.80763	-0.054837	0.0448915	-0.00633197	-0.00092612	0.00713738	1.26024	0.0138127	0.0932792	0.0103417	0.0136969	0.00267376	0.0898259	0.0173816	0.0242129	0.01476	0.00919842	0.00950316	-0.0387577	0.0541958	-0.00529024	0.00569369	0.000182148	-0.0105675
0000_Canar_US128_I_Bz_It_P33	Canar	US128	San Pietro Polesine	Veneto	Early Bronze Age	EBA	4.03	1.12115	0.0128353	0.048735	0.02389	0.0151873	0.0144837	0.0584631	-0.000409553	0.0127435	0.00391129	0.0122165	0.00513489	-0.0451931	0.0116269	0.0142283	0.00786417	0.00379991	0.00279575	0.851402	-0.0582646	0.00806341	-0.00602197	0.00416743	0.00714579	1.22265	-0.004645	0.0835755	-0.00540522	0.0123414	-0.00584483	0.137177	0.0241804	0.031032	0.0223511	0.0172093	0.00895683	-0.081411	0.0787944	0.0139898	0.00956033	-0.00804888	-0.0126685
0000_Canar_US128_I_Bz_It_P34	Canar	US128	San Pietro Polesine	Veneto	Early Bronze Age	EBA	5.31	1.15791	0.0359069	0.0518462	0.0429886	0.00699823	0.0212475	0.00959466	-0.00703248	0.00532084	-0.0048458	0.00251015	-0.00438168	-0.00676383	-0.0120767	0.00233586	-0.00179084	-0.00617605	0.00025358	0.800393	-0.0903813	0.0208324	-0.000584003	0.00939734	0.015958	1.26302	0.00725323	0.092147	0.00881878	0.0165014	0.00344675	0.117965	0.013151	0.0302513	0.014489	0.0121968	0.00823938	-0.0583503	0.0513354	-0.00479252	0.00853299	-0.00622074	-0.00671777
0000_Canar_US128_I_Bz_It_P36	Canar	US128	San Pietro Polesine	Veneto	Early Bronze Age	EBA	4.61	1.10368	0.0360834	0.0347359	0.0370491	0.00950794	0.0182377	0.0316144	0.0128094	0.00245343	0.0177712	-0.000795981	0.012168	-0.028483	0.0210623	0.0017204	-0.00119423	0.000269971	-0.00112511	0.876756	-0.0712516	0.0142458	-0.00136179	-0.00571374	0.0055637	1.25191	0.000383341	0.0972713	0.0104236	0.0260363	0.00750176	0.0750302	0.000955346	0.0212872	0.0104728	0.0143946	0.0113274	-0.0438702	0.0148427	0.00816238	0.0295141	-0.000974647	-0.00471629
0000_Canar_US128_I_Bz_It_P38	Canar	US128	San Pietro Polesine	Veneto	Early Bronze Age	EBA	4.69	1.12566	0.0231653	0.0429307	0.0316178	0.00806486	0.0230018	0.0234195	0.00585934	0.00178425	0.00459488	0.000456649	0.00320974	-0.0205285	0.00948156	-0.00244078	-0.00339833	-0.0014062	0.00053723	0.853259	-0.0432867	0.0199636	-0.0102032	0.00265127	0.00553575	1.25295	0.0120138	0.0954985	0.00694289	0.0224033	0.00261464	0.0708611	0.0127701	0.0133493	0.0123559	0.00285296	0.00684643	-0.0347287	0.048075	-0.0226868	-0.00422361	0.003707	-0.0034641
0000_Canar_US128_I_Bz_It_P39	Canar	US128	San Pietro Polesine	Veneto	Early Bronze Age	EBA	5.07	1.10011	0.0158646	0.0293143	0.0249914	0.00525698	0.0176381	0.0432251	0.00909254	0.00555802	0.0117112	0.00624437	0.0100388	-0.0324001	0.0170532	0.00229966	0.00544953	0.0053967	0.000678053	0.882556	-0.0617943	0.0117911	-0.0117915	-0.00564867	-0.00153293	1.20492	-0.00282904	0.0830964	0.00487883	0.0240555	0.00603431	0.0386135	-0.00301795	0.0094116	0.00282298	0.00843127	0.00499523	-0.0214168	-0.00338656	0.00344703	0.0121115	0.00207768	-0.00252424
0000_Canar_US128_I_Bz_It_P4	Canar	US128	San Pietro Polesine	Veneto	Early Bronze Age	EBA	4.85	1.14623	0.0208442	0.0455767	0.0304381	0.00720218	0.0232865	0.0144703	0.00492506	0.00352197	0.0133098	0.00374794	0.0130159	-0.0121417	0.00689012	0.00110093	0.00947408	-0.000485437	-0.00441282	0.822723	-0.057327	0.0272278	-0.0122052	-0.000270586	0.00198221	1.25196	0.00505148	0.0968305	0.00662266	0.0245927	0.00366593	0.040664	0.0142328	0.00874491	0.0131079	0.00552239	0.00674424	-0.0221351	0.0272609	-0.00984932	0.00312433	0.00600882	-0.0115135
0000_Canar_US128_I_Bz_It_P41	Canar	US128	San Pietro Polesine	Veneto	Early Bronze Age	EBA	4.16	1.1226	0.0232396	0.0338551	0.0247852	-0.00401396	0.0173713	0.0470252	0.0139016	0.00431772	0.0230626	0.000632554	0.0167613	-0.0264891	0.0234887	-0.00944066	0.012533	0.00273402	-0.00769938	0.854496	-0.0258656	0.0313498	-0.00495714	0.0048915	0.000739607	1.16226	-0.00145137	0.0533792	0.00823472	0.00387141	0.00394712	0.0623267	0.00731867	0.0225129	0.0160488	0.0179148	0.00907039	-0.0500182	0.0287471	0.0273228	0.015071	-0.00451681	-0.0116234
0000_Canar_US128_I_Bz_It_P42	Canar	US128	San Pietro Polesine	Veneto	Early Bronze Age	EBA	5.08	1.09485	0.0345373	0.0279601	0.0377919	-0.000171129	0.0221933	0.0164047	-0.00479835	0.000151154	0.00465394	0.00260864	0.00827308	-0.014374	-0.00467171	0.00785754	0.00500286	0.00186973	-0.00296625	0.889962	-0.0405872	0.00695549	-0.00299339	0.0018544	0.00817258	1.17255	-0.00137096	0.0667861	0.00950017	0.0120009	0.00471836	0.0434145	0.0151443	0.0243041	0.0148938	0.0132836	0.0074384	-0.0309975	0.0158637	0.0258863	0.0102189	-0.0172097	-0.0144262
0000_Canar_US128_I_Bz_It_P44	Canar	US128	San Pietro Polesine	Veneto	Early Bronze Age	EBA	4.26	1.10467	0.0323016	0.0327459	0.0351691	0.00505678	0.0190123	-0.0118746	-0.0103544	-0.0010871	-0.016072	-0.00399054	-0.012286	0.00846977	-0.0198432	-0.00920549	-0.0101925	-0.00616265	0.00250747	0.87671	-0.0666921	0.0152337	0.000101259	0.00084193	0.00690759	1.16566	0.002451	0.0676877	0.0122583	0.00801103	0.00531327	0.0575989	0.00291159	0.0199685	0.0109801	0.0108897	0.00485143	-0.044782	0.0185929	0.0249969	0.0140587	-0.0140449	-0.0126313
0000_Canar_US128_I_Bz_It_P45	Canar	US128	San Pietro Polesine	Veneto	Early Bronze Age	EBA	4.23	1.1161	0.0252116	0.0304094	0.0244517	0.00152045	0.0141192	0.00765667	-0.0033042	-0.000911722	-0.0123656	-0.00343833	-0.012788	-0.00772501	-0.00691261	-0.00670607	-0.0170031	-0.00345728	0.00494208	0.867142	-0.0507511	0.0369529	6.33994e-05	-0.00573218	0.00388352	1.16617	0.0110069	0.0607004	0.0181389	0.0129176	0.00838682	0.0585222	0.00147469	0.0165616	0.0104362	0.00980235	0.00898285	-0.0435227	-0.000460766	0.0180786	0.0206598	-0.007687	-0.00662833
0000_Canar_US128_I_Bz_It_P46	Canar	US128	San Pietro Polesine	Veneto	Early Bronze Age	EBA	4.03	1.0773	0.0184716	0.0194684	0.020375	0.000652555	0.0104252	0.0411111	0.00873945	0.00519068	0.0137681	0.00577818	0.00904098	-0.0333191	0.0175696	0.00281353	0.00447935	0.00261304	-0.00262539	0.911724	-0.0446676	0.014588	-0.00311533	-0.004114	-0.000554981	1.18251	2.4484e-05	0.0759466	0.0117998	0.0216169	0.00894521	0.034159	-0.0110397	0.0170627	-0.00515353	0.0150325	0.0023348	-0.0280611	-0.027612	0.0262839	0.0176007	-0.00354553	-0.00448139
0000_Canar_US128_I_Bz_It_P47	Canar	US128	San Pietro Polesine	Veneto	Early Bronze Age	EBA	3.92	1.09062	0.00942369	0.0335324	0.00691205	0.00430665	-0.00252979	0.0495315	0.0126339	0.00817647	0.0197661	0.00522043	0.0166593	-0.0436503	0.0184717	0.00886822	0.00972337	-0.00246585	-0.00114208	0.896949	-0.0162658	0.0143571	0.00161418	0.00887526	0.00576872	1.19899	0.00500658	0.069241	0.00976596	0.0141016	0.0087267	0.0528642	0.0163136	0.0148821	0.0170639	0.00635775	0.00568461	-0.0319407	0.0450686	-0.0119471	-0.00699193	0.00229692	-0.0110888
0000_Canar_US128_I_Bz_It_P49	Canar	US128	San Pietro Polesine	Veneto	Early Bronze Age	EBA	4.91	1.12509	0.0279984	0.0387487	0.0288058	0.00610908	0.0169205	0.0373706	0.0091324	0.0107447	0.011136	0.0100684	0.00618711	-0.0262492	0.0234023	0.00250811	0.000213945	0.00613696	-0.00277658	0.850722	-0.0571487	0.030511	-0.00471144	-0.00460536	0.00384833	1.26668	-0.00609326	0.0893408	-0.00428583	0.0139677	-0.00154352	0.101083	0.0118821	0.0294356	0.0160424	0.0152877	0.011124	-0.0534197	0.059012	0.0039723	0.0127428	-0.00325352	-0.0066285
0000_Canar_US128_I_Bz_It_P5	Canar	US128	San Pietro Polesine	Veneto	Early Bronze Age	EBA	5.06	1.14315	0.0332101	0.0399487	0.0341955	0.000326018	0.0149124	0.0899469	0.0154272	0.0186426	0.0303227	0.0106532	0.0246149	-0.0668008	0.0414261	0.0235289	0.00888663	-0.00265222	-0.00714049	0.812424	-0.072258	0.0281519	0.00101421	0.00416679	0.0112813	1.24574	0.00449925	0.0941493	0.00603992	0.0222792	0.00533505	0.0867052	0.00998235	0.0235971	0.0175773	0.0125775	0.0124277	-0.042856	0.0404616	-0.00605535	0.0175477	-0.00060366	-0.00747394
0000_Canar_US128_I_Bz_It_P50	Canar	US128	San Pietro Polesine	Veneto	Early Bronze Age	EBA	4.33	1.15701	0.0214125	0.0535628	0.0256725	0.0138613	0.0139273	0.0485371	0.031566	0.00241686	0.0371548	-0.00401981	0.0270949	-0.0243281	0.0498889	-0.00923311	0.00818786	0.00149863	-0.00761648	0.80116	-0.053187	0.00646165	-0.0093548	0.00406375	0.00119153	1.20278	0.00194814	0.0781001	0.0123473	0.0156234	0.00631844	0.108482	0.023306	0.0338955	0.0240707	0.0208363	0.0104421	-0.0703649	0.0600668	0.0188032	0.00211864	-0.0105922	-0.0108746
0000_Canar_US128_I_Bz_It_P51	Canar	US128	San Pietro Polesine	Veneto	Early Bronze Age	EBA	4.89	1.13861	0.0233706	0.0458937	0.0336247	0.0103528	0.0240062	0.0266354	0.0101518	0.00775089	0.010222	0.00423176	0.0043759	-0.0255658	0.0234205	0.00169431	-0.0036324	-0.00021741	-0.0033027	0.831399	-0.0658098	0.0251109	-0.0130824	-0.00121362	0.00411971	1.23074	0.00831075	0.0849196	0.00789251	0.0216585	0.00368028	0.0913104	0.0141698	0.0187034	0.0216944	0.00867982	0.0145046	-0.0539286	0.0493902	-0.00788452	0.0136428	0.00422556	-0.00656633
0000_Canar_US128_I_Bz_It_P52	Canar	US128	San Pietro Polesine	Veneto	Early Bronze Age	EBA	4.34	1.07356	0.032182	0.0215769	0.0373808	0.00507557	0.0218584	0.040632	0.0137371	0.00066724	0.0146346	-0.00138544	0.00866605	-0.0334999	0.0204217	-0.00316708	-0.00138309	0.00254902	-0.000669576	0.912844	-0.0552435	-0.00349228	-0.00244653	-0.00215078	0.00593519	1.15875	-0.003133	0.0531486	0.00895322	0.0123269	0.00832859	0.045125	0.00948808	0.0204779	0.0138797	0.0105717	0.00477887	-0.0304588	0.0176588	0.018234	0.00609731	-0.0130576	-0.0107128
0000_Canar_US128_I_Bz_It_P53	Canar	US128	San Pietro Polesine	Veneto	Early Bronze Age	EBA	4.89	1.14043	0.0199273	0.0503673	0.029375	0.0122369	0.0185003	-0.00346637	-0.00224825	-0.00436223	-0.00433999	-0.00845898	-0.00267638	0.00553219	-0.0154721	-0.0114375	-0.00563314	-0.00685093	0.000335094	0.83025	-0.0625914	0.0222667	-0.00796357	0.00442544	0.00639977	1.25325	0.00608486	0.094515	0.00576985	0.0246309	0.00215657	0.0696507	0.013382	0.0206593	0.016572	0.00712173	0.00587381	-0.0360738	0.0571381	-0.00747556	-0.00247299	-0.00571221	-0.010685
0000_Canar_US128_I_Bz_It_P54	Canar	US128	San Pietro Polesine	Veneto	Early Bronze Age	EBA	4.66	1.06095	0.0390519	0.00423041	0.0261358	-0.00252609	0.0101241	0.0383331	0.0176639	-0.00767847	0.0238278	-0.0065421	0.0182442	-0.0355979	0.0166627	0.00158995	0.000636132	0.00910184	-0.00380283	0.930325	-0.0260404	0.0113448	0.00818062	-0.00876403	0.00246701	1.19378	-0.00391028	0.0693526	0.00338973	0.0110739	0.00125734	0.056287	0.00592681	0.0274223	0.0115345	0.0158214	0.00981124	-0.039545	0.000808581	0.026974	0.0244879	-0.0119578	-0.0116884
0000_Canar_US128_I_Bz_It_P57	Canar	US128	San Pietro Polesine	Veneto	Early Bronze Age	EBA	4.46	1.10023	0.0101467	0.0264662	0.0101948	0.00251294	0.00167039	-0.0249063	-0.0261719	-0.00243993	-0.0331502	-0.00627996	-0.0254724	0.0167097	-0.039349	-0.0108929	-0.00778586	-0.00841303	0.00421774	0.885314	-0.0284605	0.0170998	0.00412357	-0.000768526	0.0051791	1.21685	-0.00787622	0.0748853	0.000430837	0.0112646	0.00284701	0.117215	0.040398	0.0313213	0.0267593	0.00748759	0.0139375	-0.0642767	0.11137	-0.0110302	-0.00527251	-0.0236613	-0.0250012
0000_Canar_US128_I_Bz_It_P58	Canar	US128	San Pietro Polesine	Veneto	Early Bronze Age	EBA	4.73	1.1154	0.0342287	0.0327232	0.0360204	0.000129915	0.0248859	0.0307169	-0.00815676	0.00489427	-0.0063197	0.00333756	-0.00526915	-0.0202514	-0.00521769	-0.00226502	-0.000446665	0.0040567	0.00116064	0.865868	-0.0474475	0.0242172	-0.00463413	-0.00146933	0.00620442	1.16587	0.00486658	0.0458375	0.000196088	-0.00199908	-0.00477336	0.111797	0.0175532	0.0237092	0.0246042	0.0140328	0.0144645	-0.0714522	0.0548657	0.00246694	0.0116144	0.00629146	-0.0137733
0000_Canar_US128_I_Bz_It_P59	Canar	US128	San Pietro Polesine	Veneto	Early Bronze Age	EBA	4.47	1.10127	0.0235437	0.0367962	0.0307296	0.0106119	0.0192865	0.0232442	0.00165608	0.000808175	0.00517567	0.000173096	0.00566798	-0.0240369	0.00444267	0.00214288	0.00359686	-0.00113315	0.000888039	0.883388	-0.0567276	0.0130354	-0.00665828	-0.00186564	0.00313314	1.21702	-0.00946051	0.0775812	0.00266858	0.0168138	0.00482056	0.0314635	0.011796	0.0187111	0.0139684	0.0100285	0.00671664	-0.0221261	0.0145237	0.0164468	0.0118173	-0.013382	-0.0169231
0000_Canar_US128_I_Bz_It_P60	Canar	US128	San Pietro Polesine	Veneto	Early Bronze Age	EBA	3.86	1.10211	0.0128209	0.0361328	0.0188346	0.00625543	0.0154493	0.0102213	-0.00325996	-0.000978022	-0.0055407	-0.00383173	-0.00312019	-0.00985491	-0.00938409	-0.00500803	-0.00328059	-0.00258176	0.000947003	0.882309	-0.0312792	0.0223207	-0.00552492	0.00304593	0.000709473	1.21351	-1.35394e-05	0.0796234	0.00781599	0.0203064	0.00489846	0.0291626	0.00379164	0.0134235	0.00831181	0.00993578	0.00678975	-0.0182325	-0.00947971	0.0124426	0.021413	-0.00387904	-0.0115723
0000_Canar_US128_I_Bz_It_P61	Canar	US128	San Pietro Polesine	Veneto	Early Bronze Age	EBA	4.57	1.16551	0.0183285	0.0596092	0.0249942	0.0167544	0.0120391	-0.0229489	-0.0109818	-0.00277113	-0.0205343	-0.00360008	-0.0186292	0.0179791	-0.0287867	-0.0131895	-0.0174983	-0.000859316	0.00184239	0.793735	-0.0593835	0.0274496	-0.00800538	0.00118078	0.0129558	1.15264	0.0202949	0.0614865	0.0259118	0.0140591	0.00951587	0.0797713	0.0208276	0.0247763	0.0266033	0.0140745	0.00844096	-0.0609404	0.0552385	0.0231329	-0.00374404	-0.010434	-0.00992382
0000_Canar_US128_I_Bz_It_P62	Canar	US128	San Pietro Polesine	Veneto	Early Bronze Age	EBA	4.59	1.09199	0.0283692	0.0256011	0.0335236	-0.000646904	0.0200864	0.0201753	0.000644448	0.00152211	0.00627017	0.00107611	0.0059583	-0.0234241	0.00112152	0.00632966	0.00371519	-0.00248692	-0.0028924	0.896358	-0.0419893	0.0190088	-0.00515802	0.00118368	0.00727201	1.21334	0.00519749	0.0830143	0.0123091	0.017591	-0.000298405	0.0191399	0.000910813	0.0118339	0.00570911	0.00427378	-0.00259457	-0.0229999	0.0122778	0.019938	0.00375091	-0.0182054	-0.0145615
0000_Canar_US128_I_Bz_It_P63	Canar	US128	San Pietro Polesine	Veneto	Early Bronze Age	EBA	4.72	1.12472	0.0146639	0.0428866	0.0241992	0.0100717	0.017867	0.00579394	-0.00089155	-0.00268218	-0.00172749	-0.00534576	-0.00189914	-0.00469092	-0.00693433	-0.0094143	-0.0033856	-0.001587	-0.00200189	0.851936	-0.0533156	0.0221422	-0.00882626	-0.00110951	0.000797608	1.24278	-0.0077944	0.0793215	-0.00681217	0.0109028	-0.00474299	0.143825	0.0169928	0.0427029	0.0207192	0.0209695	0.0112447	-0.0803483	0.0694509	0.0113599	0.0135267	-0.00832317	-0.00983141
0000_Canar_US128_I_Bz_It_P65	Canar	US128	San Pietro Polesine	Veneto	Early Bronze Age	EBA	5.05	1.16139	0.0247085	0.047137	0.0286022	-0.000316059	0.0181739	-0.0279515	-0.0269255	-0.00472961	-0.0283552	-0.0056536	-0.0182444	0.0244859	-0.0586109	-0.00450603	-0.00512013	-0.0102125	0.00507426	0.799962	-0.0616265	0.0336327	-0.0032487	0.0104479	0.00482323	1.24285	0.00952792	0.0859077	0.0123415	0.0168755	-0.00037825	0.0383216	0.00656563	0.0170413	0.00600398	0.00711965	-0.00338216	-0.0234096	0.0279885	0.00332906	-0.0115872	-0.00863977	-0.0156411
0000_Canar_US128_I_Bz_It_P66	Canar	US128	San Pietro Polesine	Veneto	Early Bronze Age	EBA	5.21	1.09273	0.0299409	0.0331231	0.0321316	0.0116482	0.0162584	0.0243871	0.0160753	-0.00512918	0.0220377	-0.00276012	0.0161109	-0.0239269	0.0224634	-0.0031875	0.004726	0.00614085	-0.00347368	0.89124	-0.0579176	0.000709359	-0.00148057	-0.00402968	0.00378872	1.2793	-0.000468635	0.0932595	-0.00165592	0.0174748	-0.000513143	0.128609	0.013146	0.0426394	0.0147595	0.0205409	0.011453	-0.0631294	0.0848186	-0.00391409	0.00813369	-0.00382787	-0.0129522
0000_Canar_US128_I_Bz_It_P67	Canar	US128	San Pietro Polesine	Veneto	Early Bronze Age	EBA	4.83	1.08964	0.0273791	0.0245908	0.0279869	-0.00235549	0.0184229	0.0035728	-0.00790279	0.00727552	-0.0216329	0.00701276	-0.019384	-0.0036285	-0.0150796	0.00396941	-0.0161327	-0.0025996	0.00690788	0.899719	-0.0159043	0.0140959	-0.00456915	0.00608425	0.00370189	1.15479	0.00239605	0.0487866	0.00719752	-0.00101374	0.00484992	0.0555535	0.00421992	0.0175556	0.0111654	0.0131703	0.0108868	-0.0344505	-0.000113025	0.00804728	0.0215281	0.000941264	-0.0115214
0000_Canar_US128_I_Bz_It_P68	Canar	US128	San Pietro Polesine	Veneto	Early Bronze Age	EBA	4.59	1.1368	0.0263327	0.0462901	0.0332821	0.0106734	0.0214833	0.0229942	0.00460217	0.00256057	0.00535336	0.0011197	0.0026609	-0.013995	0.00268314	-0.00504646	0.00308511	0.00167079	-0.00627088	0.833653	-0.0781991	0.023832	-0.00560659	-0.00812563	0.000789218	1.21967	0.00720157	0.0774496	0.00508159	0.0146307	0.0028558	0.115553	0.0194312	0.0333218	0.0241807	0.0174546	0.0126016	-0.0715124	0.0691709	0.0162344	0.00230154	-0.00730497	-0.00820508
0000_Canar_US128_I_Bz_It_P69	Canar	US128	San Pietro Polesine	Veneto	Early Bronze Age	EBA	4.73	1.10709	0.0234818	0.0392825	0.0332372	0.00696255	0.0192793	0.0245243	0.00208089	0.0105044	-0.00176581	0.0053577	-0.00721835	-0.0200448	0.000658068	0.00125701	-0.00797688	-0.00566989	-0.00460919	0.875712	-0.0519675	0.014721	-0.00650925	0.00533899	0.00562129	1.18932	-0.00916464	0.0685938	-0.00683964	0.00815532	-0.00385367	0.0986052	0.0101404	0.0343006	0.0173611	0.0173755	0.0141097	-0.0654695	0.0449907	0.0205908	0.0212202	-0.0146122	-0.0126607
0000_Canar_US128_I_Bz_It_P7	Canar	US128	San Pietro Polesine	Veneto	Early Bronze Age	EBA	4.94	1.15923	0.0235987	0.0494412	0.0322324	0.00516704	0.0247111	-0.0015101	0.00182904	-0.00184596	-0.00307858	-0.0041403	-0.00513548	0.000686057	-0.00573419	-0.00993297	-0.0106039	-0.00517914	-0.00132849	0.808014	-0.0536864	0.0407094	-0.015049	0.000722299	0.00391314	1.22109	0.00510969	0.0862969	0.00723967	0.0211719	0.00342502	0.0877373	0.02563	0.0241446	0.0230795	0.0137821	0.0128535	-0.0507834	0.0671089	0.00515189	-0.00116799	-0.00310419	-0.00270131
0000_Canar_US128_I_Bz_It_P70	Canar	US128	San Pietro Polesine	Veneto	Early Bronze Age	EBA	4.51	1.10173	0.024848	0.0321202	0.0265895	0.00513228	0.0122115	-0.00268786	-0.00969272	-0.00633257	-0.0132896	-0.00603754	-0.00948015	-0.000282972	-0.0201986	-0.0109232	-0.00242759	-0.00137814	-0.000181577	0.883494	-0.0490493	0.0266839	0.000940832	0.000805083	0.00914578	1.21649	0.000989126	0.0789371	0.00910121	0.0131603	0.00563246	0.0388743	0.00668369	0.0180016	0.00885849	0.00766276	0.00443783	-0.0256528	0.00721388	0.0166258	0.00621629	-0.0182403	-0.00763874
0000_Canar_US128_I_Bz_It_P71	Canar	US128	San Pietro Polesine	Veneto	Early Bronze Age	EBA	4.5	1.14299	0.0196063	0.0496394	0.0282982	0.0108106	0.0207934	0.0151778	-0.000759126	0.00464186	0.000852247	-0.00145291	-0.000244979	-0.0127279	-0.00102683	0.000322426	-0.00258818	-0.00945524	-0.00134858	0.828826	-0.0533131	0.025656	-0.0112604	-0.00102186	0.00220546	1.22846	0.0103438	0.0829619	0.00110874	0.0168552	-0.00289797	0.115678	0.0285673	0.0241411	0.026352	0.0130942	0.0119862	-0.0688347	0.0859002	-0.00711417	0.0020085	0.00689639	-0.0137026
0000_Canar_US128_I_Bz_It_P74	Canar	US128	San Pietro Polesine	Veneto	Early Bronze Age	EBA	4	1.0799	0.024864	0.0190301	0.0147955	-0.00636644	-0.00145196	-0.00420733	-0.0146377	-0.00288857	-0.0152528	-0.00390164	-0.0122814	0.00216267	-0.0189852	-0.00896352	-0.00524168	-0.000904597	0.00379161	0.910818	-0.0364373	0.034671	0.0108852	0.000130097	0.00579586	1.1895	-0.00252191	0.0533322	-0.000564112	-0.00279553	-0.00103947	0.0813717	0.00309251	0.0216713	0.0109579	0.00973625	0.00326038	-0.0623469	0.0361877	0.025866	0.00784843	-0.0127348	-0.0139558
0000_Canar_US128_I_Bz_It_P75	Canar	US128	San Pietro Polesine	Veneto	Early Bronze Age	EBA	4.39	1.0486	0.0283398	0.00266981	0.0315746	-0.00317358	0.016485	-0.023732	-0.0353017	-0.00549125	-0.0354509	-0.00673379	-0.0229895	0.0211608	-0.0402162	-0.00955344	0.000287981	-0.00442197	0.00151399	0.943705	-0.0412197	-0.00146762	-0.00400512	-0.00791629	0.00751478	1.23311	-0.00295194	0.082252	0.00276717	0.0119731	2.83291e-05	0.107787	0.0174233	0.0277245	0.0187883	0.0124375	0.0133487	-0.0651988	0.0548709	0.00989708	0.0182088	-0.00816692	-0.00685589
0000_Canar_US128_I_Bz_It_P76	Canar	US128	San Pietro Polesine	Veneto	Early Bronze Age	EBA	5.41	1.08302	0.0135888	0.0403729	0.0349023	0.0227791	0.0248087	0.0338348	-0.00463581	-0.000153509	-0.00367386	-0.00365268	-0.00238237	-0.0269415	-0.00120294	-0.00649869	-0.000327738	0.000126468	0.00116218	0.902696	-0.0765096	-0.0166744	-0.011272	0.00348252	0.00569096	1.2598	-0.00900317	0.08858	0.00122036	0.016197	0.00217008	0.0317302	0.0136357	0.0141216	0.0105243	0.00165324	0.000637829	-0.0171451	0.0371033	0.00272181	-0.00479592	-0.0199949	-0.0179046
0000_Canar_US128_I_Bz_It_P77	Canar	US128	San Pietro Polesine	Veneto	Early Bronze Age	EBA	4.08	1.11224	0.0222461	0.0391223	0.0268081	0.0102898	0.0158946	0.00940679	-0.00926299	-1.35181e-05	-0.00857665	0.000452401	-0.00398648	-0.0113389	-0.0117264	-0.00187324	0.00101861	0.00123041	0.000585472	0.869463	-0.0497894	0.0229665	-0.00279826	0.00013484	0.0048664	1.14447	0.00454752	0.0532185	0.0141105	0.016223	0.00835653	0.0343399	0.00799814	0.0100924	0.015592	0.00785236	0.00922376	-0.0206887	0.00097138	0.00486098	0.0140525	-0.0018112	-0.0114856
0000_Canar_US128_I_Bz_It_P78	Canar	US128	San Pietro Polesine	Veneto	Early Bronze Age	EBA	5	1.15237	0.022471	0.0577437	0.0271299	0.0102763	0.00672998	0.128309	0.0136174	0.0203444	0.030705	0.0132139	0.0233525	-0.0864796	0.0483372	0.0117756	0.0178482	0.00400983	-0.00555789	0.79059	-0.0895494	0.0133295	-0.000718344	0.0105827	0.00729393	1.26453	0.000980289	0.097193	0.00669921	0.0241664	0.00501368	0.0872039	0.0164244	0.0301198	0.0219398	0.0149785	0.0149742	-0.0482135	0.0537183	0.0093205	0.0151714	-0.0195974	-0.00657288
0000_Canar_US128_I_Bz_It_P79	Canar	US128	San Pietro Polesine	Veneto	Early Bronze Age	EBA	4.87	1.14349	0.0117042	0.039655	0.00546467	0.00476794	-0.00799037	0.10598	0.0233538	0.0149545	0.0358589	0.00236703	0.0259843	-0.0712155	0.0322482	0.00739978	0.0172769	-0.000527304	-0.00894242	0.815851	-0.028376	0.0340049	0.00559814	-0.00592444	0.0045878	1.20512	-0.0113953	0.06076	-0.00346116	7.3487e-06	-0.00355235	0.133673	0.0182991	0.0356363	0.0225342	0.0189654	0.0143677	-0.0846844	0.0635271	0.0174476	0.0213756	-0.00351793	-0.0132751
0000_Canar_US128_I_Bz_It_P8	Canar	US128	San Pietro Polesine	Veneto	Early Bronze Age	EBA	4.64	1.08958	0.0366661	0.018693	0.0346381	0.000458681	0.0207739	0.0261116	-0.00282361	-0.00609076	0.000769844	-0.00328151	0.00251782	-0.0295855	-0.00176537	-0.00511937	0.00600135	0.00721373	0.000951515	0.898539	-0.0499182	0.0239493	-0.000850791	-0.00982828	0.00465189	1.22121	0.0054733	0.0788581	0.00888735	0.00922811	0.00391335	0.0839059	0.0108781	0.022912	0.0125862	0.0126033	0.0106554	-0.0605292	0.0320648	0.0232536	0.0154769	-0.00774043	-0.00359158
0000_Canar_US128_I_Bz_It_P80	Canar	US128	San Pietro Polesine	Veneto	Early Bronze Age	EBA	4.99	1.13877	0.0360549	0.0531713	0.0366338	0.00968638	0.0163178	0.0196226	-0.00842188	0.00515765	-0.00887306	0.00511655	-0.00684796	-0.0112774	-0.00922721	-0.00221572	-0.00227109	0.00270322	0.00293717	0.833154	-0.0782401	0.0212248	0.0068129	0.00517871	0.00763411	1.2021	-0.0230822	0.0723733	-0.0161881	0.00770026	-0.00659872	0.121445	0.0328186	0.0371149	0.0271453	0.0205341	0.0112685	-0.0767709	0.090819	0.0255684	-0.00174221	-0.0202634	-0.0138938
0000_Canar_US128_I_Bz_It_P81	Canar	US128	San Pietro Polesine	Veneto	Early Bronze Age	EBA	5.58	1.13105	0.0408347	0.041694	0.0378801	0.00452744	0.0233144	0.00923879	-0.00987753	-0.00431617	-0.0123127	0.000584552	-0.00803566	-0.00513437	-0.0220794	-0.00920273	0.00328554	0.00351036	-0.00208064	0.840795	-0.0698492	0.0226926	0.00154843	-0.000633312	0.00503194	1.29319	0.00784027	0.113426	0.00660053	0.032405	0.0012602	0.0662017	0.00946045	0.0202556	0.0100886	0.0068378	0.0062317	-0.0303117	0.0489029	-0.0155253	-0.0023659	-0.00139055	-0.00870272
0000_Canar_US128_I_Bz_It_P83	Canar	US128	San Pietro Polesine	Veneto	Early Bronze Age	EBA	4.36	1.14039	0.0288276	0.0538944	0.0377715	0.0152492	0.0188044	0.0345538	-0.00459025	0.00735681	-0.00743707	0.00507103	-0.00665426	-0.0221209	-0.00661085	-0.000778153	-0.0060256	6.41292e-05	0.00240098	0.82685	-0.0932444	0.0117054	-0.00344022	0.000149639	0.00540424	1.19221	-0.0272982	0.0639645	-0.0181272	0.00734949	-0.0098923	0.166641	0.0541004	0.0477206	0.0393322	0.0201575	0.0148881	-0.103788	0.13004	0.011148	0.00286602	-0.0163037	-0.0167974
0000_Canar_US128_I_Bz_It_P84	Canar	US128	San Pietro Polesine	Veneto	Early Bronze Age	EBA	4.89	1.1433	0.0298882	0.0503208	0.0364059	0.0115131	0.0196725	0.0214881	0.000724065	-0.00192691	-0.00210845	-0.00336352	0.000592392	-0.0117304	-0.0062322	-0.011111	-0.00290902	0.00169655	-0.000639816	0.826139	-0.0742782	0.022648	-0.00808703	-0.00173157	0.0105373	1.26591	-0.0066009	0.105588	0.00400871	0.0270303	0.000138958	0.0902307	0.0172489	0.0280673	0.0133045	0.0136146	0.00720517	-0.0497421	0.0534073	0.0160569	0.00428694	-0.0188583	-0.0058793
0000_Canar_US128_I_Bz_It_P87	Canar	US128	San Pietro Polesine	Veneto	Early Bronze Age	EBA	4.34	1.08866	0.023933	0.0308902	0.0195606	0.0062673	0.00407068	-0.0301446	-0.0152781	-0.00475948	-0.0247557	-0.00285892	-0.0185123	0.0188754	-0.0295737	-0.00747693	-0.012955	-0.00266389	0.00405343	0.896002	-0.0456308	0.0123404	0.00824305	0.00456131	0.00341558	1.23123	-0.00740854	0.0832308	0.001236	0.0160207	0.00189719	0.0459604	0.0115655	0.0165373	0.014678	0.0094023	0.00645189	-0.0324598	0.0238837	0.00870235	0.0173822	-0.0039441	-0.020942
0000_Canar_US128_I_Bz_It_P88	Canar	US128	San Pietro Polesine	Veneto	Early Bronze Age	EBA	5.19	1.22429	0.0235655	0.0752764	0.0343378	0.0136775	0.0238511	0.0108966	-0.0027041	0.00352986	-0.00706353	0.00141745	-0.00646796	-0.00398484	-0.00465777	-0.00729663	-0.00569797	-0.000195547	0.000138352	0.697486	-0.0856546	0.0383144	-0.0186045	0.012002	0.0127932	1.23004	0.0211317	0.0848967	0.0217492	0.0156633	0.0101433	0.0861724	0.0144735	0.0234976	0.0157642	0.0120245	0.00802932	-0.0489475	0.0544008	0.000594905	-0.000149726	0.00465504	-0.00952233
0000_Canar_US128_I_Bz_It_P90	Canar	US128	San Pietro Polesine	Veneto	Early Bronze Age	EBA	4.53	1.07996	0.0345944	0.0176926	0.0362675	0.00625837	0.0230412	0.00826948	-0.00229817	-0.00630122	0.00159723	-0.0066307	0.00453036	-0.014112	-0.00582031	-0.00227259	0.00621301	0.00257568	-0.00223067	0.908416	-0.0670439	0.0056169	-0.00338493	-0.0148429	0.00112254	1.20137	-0.00366638	0.0719091	0.00151685	0.011978	-0.00105993	0.104385	0.0132658	0.0349479	0.0229568	0.0213787	0.0143118	-0.0704508	0.043294	0.0277333	0.0167403	-0.0119398	-0.00902363
0000_Canar_US128_I_Bz_It_P91	Canar	US128	San Pietro Polesine	Veneto	Early Bronze Age	EBA	4.47	1.11752	0.017093	0.0450092	0.0235317	0.0152112	0.015014	0.00273156	0.00916574	-0.00351406	0.00705816	-0.00693765	0.0029488	-0.0030551	0.0053514	-0.00991332	-0.00648985	-0.00712834	-0.000357793	0.862074	-0.0507312	0.0128556	-0.00607835	-0.000257581	0.0033576	1.25516	-0.00669348	0.0821737	-0.0117035	0.0125841	-0.0134963	0.137789	0.0134796	0.0267753	0.018829	0.00885599	0.014327	-0.0669729	0.0622515	-0.0143035	0.0213618	-0.00086464	-0.000264338
0000_Canar_US128_I_Bz_It_P92	Canar	US128	San Pietro Polesine	Veneto	Early Bronze Age	EBA	5.07	1.16912	0.0227596	0.0575271	0.0299168	0.0134618	0.022569	0.000381662	-0.013617	0.00030668	-0.00975231	0.00131733	-0.00485097	-0.00220239	-0.0276311	0.00171813	0.00403664	-0.00298388	-0.00185783	0.789446	-0.0760642	0.0330165	-0.0130834	-0.00550743	0.00146384	1.27251	-0.00135272	0.0969926	-0.00205107	0.0206978	-0.00367245	0.114759	0.0101953	0.0301346	0.0176335	0.0169273	0.0139201	-0.0581446	0.0477127	-0.000782991	0.0262089	0.00327509	-0.00261404
0000_Canar_US128_I_Bz_It_P93	Canar	US128	San Pietro Polesine	Veneto	Early Bronze Age	EBA	4.73	1.07718	0.0245886	0.0168667	0.0185899	-0.000659857	0.00511239	0.0525502	0.0202395	-0.00327901	0.0320746	-0.00302776	0.0257071	-0.0460776	0.0252599	-0.00149399	0.0119189	0.00558801	-0.00483562	0.911342	-0.0350943	0.0140944	0.00232061	-0.00319643	0.00178135	1.24031	-0.0228748	0.0808411	-0.0180648	0.0117988	-0.01289	0.182821	0.0293936	0.0458349	0.0233899	0.0181879	0.0113154	-0.0953831	0.10935	-0.00812145	0.0185337	-0.0113213	-0.00908233
0000_Canar_US128_I_Bz_It_P94	Canar	US128	San Pietro Polesine	Veneto	Early Bronze Age	EBA	4.8	1.07245	0.0392339	0.0158755	0.040704	0.00110013	0.0243678	0.032118	0.00214491	0.00747019	0.00557784	0.0064703	0.00344601	-0.0228068	0.00445708	0.00306581	-0.00121913	2.34403e-05	-0.00286352	0.916877	-0.0526396	0.000944157	0.000657449	-0.00562639	0.00685394	1.19063	-0.0094185	0.0694898	0.00476027	0.0138549	0.00466444	0.0544057	0.00763079	0.0245431	0.014618	0.0150766	0.0143842	-0.0380596	0.00296329	0.0234374	0.0279447	-0.0136931	-0.0116675
0000_Canar_US128_I_Bz_It_P95	Canar	US128	San Pietro Polesine	Veneto	Early Bronze Age	EBA	4.98	1.06563	0.028736	0.0218517	0.0295298	0.00904959	0.0163123	0.00166438	-0.00927239	-0.000366818	-0.0131676	-0.00256816	-0.0113852	-0.00291732	-0.0122261	-0.00216359	-0.00579593	-0.00470284	0.000210725	0.92546	-0.0555459	-0.00230982	0.00129829	-0.00575475	3.74689e-06	1.21361	0.0081795	0.0801338	0.0157791	0.0173176	0.00901667	0.0428642	-0.00839146	0.0129933	-0.00439085	0.0111503	0.000984665	-0.0313436	-0.0218828	0.0161508	0.0141842	-0.000286047	0.001871
0000_Canar_US128_I_Bz_It_P97	Canar	US128	San Pietro Polesine	Veneto	Early Bronze Age	EBA	5.04	1.13577	0.0386442	0.0438935	0.0393735	0.00252642	0.024175	0.0116388	-0.004848	0.0014519	-0.00342223	-0.000926456	-0.000575318	-0.0123912	-0.0109994	-0.00034694	0.00316239	-0.00350818	-0.00131309	0.835122	-0.0709631	0.0277628	0.00240822	0.00149292	0.00193122	1.221	-0.00821431	0.0836912	0.00463614	0.0187864	0.00803362	0.0413768	0.0204221	0.0226025	0.0158292	0.0134565	0.0090827	-0.0188456	0.0198943	0.0093683	0.00600961	-0.00987766	-0.0141784
0000_Canar_US128_I_Bz_It_P98	Canar	US128	San Pietro Polesine	Veneto	Early Bronze Age	EBA	4.45	1.13117	0.0255369	0.0533231	0.0314363	0.0138569	0.0122294	-0.0198149	0.0010443	-0.00910592	-0.0037005	-0.0114831	-0.00237004	0.0185056	-0.0226773	-0.0232149	-0.00501222	-0.00464544	-0.00175258	0.839213	-0.084788	0.0135207	0.00753977	0.0127029	0.014168	1.25293	0.00193724	0.0945262	0.00728883	0.0166035	0.00472045	0.0517263	0.0102216	0.0197488	0.00938767	0.010642	0.00762713	-0.0330786	-0.00891539	0.0236505	0.0188261	-0.0138785	-0.00382594
0000_Carpe_US301_I_Bz_It_P1	Carpegna	US301	Carpegna	Marche	Middle Bronze Age	MBA	5.38	1.18349	0.0118968	0.0648359	0.0255116	0.0182677	0.0167042	-0.0208827	0.00985338	-0.00438889	0.0117086	-0.00466995	0.0115839	0.0193697	-0.00307755	-0.00851587	0.00207297	-0.00566617	-0.00767519	0.767796	-0.0922957	0.0130442	-0.0149127	-0.00298667	0.00379013	1.25413	-0.0125492	0.0825777	-0.00273845	0.0148193	-0.000641397	0.135694	0.0258551	0.0439747	0.0279757	0.0178257	0.0144049	-0.0675735	0.0906979	0.00598308	0.00975243	-0.0180822	-0.0121188
0000_Carpe_US301_I_Bz_It_P2	Carpegna	US301	Carpegna	Marche	Middle Bronze Age	MBA	4.42	1.12706	0.0306538	0.0454856	0.0485417	0.0166344	0.0270575	0.0309109	0.015066	0.00486754	0.0230285	0.00240623	0.0172556	-0.0209786	0.0251338	0.00800496	0.00626595	-0.00140199	-0.00688257	0.843233	-0.0942112	-0.0114648	-0.0046665	-0.00114075	0.00953306	1.21485	0.00678469	0.0857758	0.0162854	0.025851	0.00909221	0.0594265	0.0250402	0.0251659	0.0229841	0.0153526	0.00783824	-0.0347739	0.0482508	0.0101208	-0.00676727	-0.00845146	-0.0138992
0000_Carpe_US304_I_Bz_It_P1	Carpegna	US304	Carpegna	Marche	Middle Bronze Age	MBA	5.37	1.17774	0.0450233	0.0591778	0.0646353	0.00520482	0.0259892	0.0298054	0.00225429	0.0108532	-0.000497028	0.00600701	-0.00259436	-0.0110494	-0.00128358	-0.00277991	-0.00312858	-0.00106168	-0.00114607	0.748442	-0.163204	0.0106737	0.0191025	0.0243319	0.0375337	1.22567	0.0113786	0.0876009	0.0171935	0.0186432	0.0026814	0.115454	0.0215814	0.0361703	0.0241008	0.0142859	0.0083478	-0.071614	0.0608804	0.0102432	-0.00640529	-0.0061047	-0.00142786
0000_Carpe_US325_I_Bz_It_P1	Carpegna	US325	Carpegna	Marche	Middle Bronze Age	MBA	4.56	1.08512	0.00881234	0.0214973	0.0173499	0.00286907	0.00814014	0.0769758	0.0154051	0.00780501	0.028215	0.00697525	0.0244595	-0.0562153	0.0356325	0.00994486	0.0140931	0.00846521	-0.00122373	0.897503	-0.0447028	0.00622481	-0.00597364	-0.00383696	0.00557376	1.22385	-0.0241862	0.0659794	-0.0169262	0.00431291	-0.0101141	0.187495	0.0301496	0.0488755	0.0277949	0.0155123	0.0113378	-0.100506	0.104204	0.00617696	0.0137833	-0.0203391	-0.0177256
0000_Carpe_US325_I_Bz_It_P2	Carpegna	US325	Carpegna	Marche	Middle Bronze Age	MBA	4.41	1.09238	0.0277211	0.0382002	0.0283278	0.0132242	0.0131696	0.0293018	-0.00925325	0.00222895	0.000740223	-0.00249721	0.00559182	-0.0250199	-0.0132868	0.00248791	0.00809109	-0.00617566	0.000338202	0.892385	-0.0588499	-0.000590911	0.00327544	0.00270966	0.00426864	1.20056	-0.00945489	0.0765412	0.00139839	0.0190296	0.000931941	0.0622984	0.0295523	0.0148536	0.0209983	0.0047733	0.0064088	-0.0378482	0.0573137	-0.00641587	-0.00931331	0.00142951	-0.00551631
0000_Carpe_US332_I_Bz_It_P11	Carpegna	US332	Carpegna	Marche	Middle Bronze Age	MBA	4.26	1.04452	0.0377138	0.00131551	0.0422541	0.00505114	0.0259497	0.00708972	-0.0101209	0.00638987	-0.0164028	0.00737955	-0.015953	-0.00816129	-0.0129056	-0.00771354	-0.00742363	-0.003449	0.000241133	0.946844	-0.0544226	-0.0182044	-6.59601e-05	-0.00821395	0.00706899	1.14684	-0.00501193	0.0471396	0.000261628	0.00234377	-0.00203634	0.0885665	0.00837718	0.0275273	0.0211509	0.0206437	0.0155394	-0.0635565	0.0312448	0.0285849	0.0183791	-0.00772932	-0.008701
0000_Carpe_US332_I_Bz_It_P12	Carpegna	US332	Carpegna	Marche	Middle Bronze Age	MBA	4.45	1.0689	0.0484119	0.00513488	0.0491894	-0.00727507	0.0283169	0.0236604	-0.00469816	0.00253503	0.00478528	0.00160117	0.00440186	-0.0149088	0.00147317	0.00895142	0.00233654	-0.00137829	-0.00683219	0.919321	-0.0630929	-0.002196	0.011478	-0.00276609	0.00755615	1.13194	-0.0047078	0.0639636	0.013115	0.0234149	0.0106213	0.0230318	-0.0168224	0.0243156	-0.00943521	0.0124473	0.00460783	-0.0178924	-0.0460664	0.0288868	0.0247678	-0.0203056	-0.00206308
0000_Carpe_US332_I_Bz_It_P13	Carpegna	US332	Carpegna	Marche	Middle Bronze Age	MBA	4.44	1.08996	0.0309608	0.00244403	0.0481918	-0.0129477	0.0249979	0.0227937	-0.0107433	0.000251958	-0.00624484	0.00263113	-0.00033018	-0.0222541	-0.0117024	-0.00411289	0.00159373	0.00353919	0.00261031	0.89359	-0.0806736	-0.00225066	0.00646378	0.00652725	0.0200363	1.1747	0.00113461	0.0672773	0.012935	0.0155198	0.00757748	0.0571333	0.00718127	0.0209623	0.0122032	0.0106696	0.00659034	-0.0378849	0.00531607	0.0101558	0.0129571	-0.00909402	-0.0118704
0000_Carpe_US332_I_Bz_It_P1	Carpegna	US332	Carpegna	Marche	Middle Bronze Age	MBA	4.9	1.08069	0.0244711	0.024491	0.0341518	0.00880582	0.0222642	0.0378868	-0.00834661	0.0109134	-0.00580728	0.00975681	-0.00338315	-0.0264275	-0.00199889	0.00725832	0.000556295	0.00204088	0.00121327	0.905906	-0.066827	-0.00148248	-0.00833126	-0.0070581	0.00246076	1.19535	-0.017045	0.0636646	-0.00238444	0.010365	0.00213758	0.107643	0.0163725	0.0260515	0.0157544	0.0149	0.00939051	-0.0664355	0.0597442	0.0115161	0.00750395	0.00259558	-0.00323693
0000_Carpe_US332_I_Bz_It_P2	Carpegna	US332	Carpegna	Marche	Middle Bronze Age	MBA	3.92	1.06599	0.0311679	-0.00662877	0.0406245	-0.0118664	0.0235304	0.0264645	0.00492137	0.00269809	0.0104406	-0.000918301	0.00715525	-0.0228816	0.00364823	0.00412281	0.00281317	-0.00235812	-0.00441613	0.92348	-0.0596586	0.000437126	0.00384155	-0.00296593	0.0141468	1.10914	0.000884637	0.0475438	0.00984548	0.00665238	-0.00364456	0.0361623	-0.00904898	0.0230154	-0.00386465	0.0172447	-0.00377186	-0.0319358	-0.00965829	0.0313883	0.00287913	-0.0180527	-0.00266204
0000_Carpe_US332_I_Bz_It_P3	Carpegna	US332	Carpegna	Marche	Middle Bronze Age	MBA	4.1	1.09496	0.0293601	0.0121404	0.0316886	-0.000729272	0.0174398	0.0419481	0.0266134	0.00116712	0.0379858	0.000716653	0.0302525	-0.0365044	0.0308426	0.00755565	0.00481459	0.00395221	-0.00554586	0.886074	-0.042371	0.00358457	-0.00325522	-0.00948829	0.00758626	1.16511	-0.010476	0.0689718	0.00448828	0.0221229	0.00749418	0.0124715	-0.00325981	0.0090442	-0.0049287	0.0040524	-0.00386606	-0.00520846	-0.0162597	0.0115899	0.000603772	-0.0118301	-0.00264212
0000_Carpe_US332_I_Bz_It_P4	Carpegna	US332	Carpegna	Marche	Middle Bronze Age	MBA	4.95	1.16504	0.0261052	0.0405593	0.0390772	-0.00783876	0.0183436	0.0120348	0.00606446	0.00843635	0.00356367	0.00418998	0.00083696	-0.00301793	-0.00358341	-0.00535373	-0.00656922	-0.0063371	-0.00456011	0.790963	-0.100656	0.0354342	0.0128066	0.0166552	0.0234296	1.22919	-0.00280204	0.0927871	0.00482762	0.0191215	0.0027631	0.0664543	0.0260108	0.0272813	0.0144417	0.0181888	0.00727866	-0.0403122	0.03579	0.0242138	-0.00354925	-0.0146168	-0.00511869
0000_Carpe_US332_I_Bz_It_P5	Carpegna	US332	Carpegna	Marche	Middle Bronze Age	MBA	5.06	1.11511	0.0255382	0.0269541	0.0365613	0.00235581	0.029223	0.0118914	0.00504996	0.00274669	0.0104899	0.00158042	0.00966432	-0.00443106	0.00562255	0.00152832	0.00147136	9.98736e-05	-0.00330058	0.86215	-0.0561255	0.00446651	-0.010879	-0.00814694	0.00253855	1.17157	-0.00886544	0.0530257	-0.00269414	0.000681064	-0.00521404	0.131761	0.0163472	0.0332839	0.0232615	0.0165968	0.0139083	-0.0860318	0.0491757	0.0196001	0.0217252	-0.00194595	-0.00701916
0000_Carpe_US332_I_Bz_It_P6	Carpegna	US332	Carpegna	Marche	Middle Bronze Age	MBA	5.29	1.17424	0.0150215	0.0371006	0.042986	-0.000424043	0.0217946	-0.016804	0.0141047	-0.000364002	0.0143718	-0.00112616	0.00828592	0.0131604	-0.00661385	-0.000985861	-0.00817698	-0.00585344	-0.00298245	0.775594	-0.124864	-0.00547174	0.00732323	0.0212889	0.0255096	1.24993	-0.0136589	0.0919068	-0.00408948	0.0218729	-0.00150611	0.140751	0.0294345	0.0352301	0.0198635	0.0187345	0.00680846	-0.0677056	0.0804341	0.0065066	-0.00296335	-0.00946509	-0.00856326
0000_Carpe_US332_I_Bz_It_P7	Carpegna	US332	Carpegna	Marche	Middle Bronze Age	MBA	4.11	1.05437	0.0206883	0.00451781	0.0297505	-0.000512445	0.0192144	-0.00829659	-0.00999368	-0.00546952	-0.0181062	-0.0073723	-0.0154077	0.00503044	-0.0186694	-0.0159083	-0.00995489	-0.00333027	0.00358137	0.937451	-0.048233	-0.0022904	0.00143809	-0.00369204	0.00626459	1.12911	-0.0090738	0.0511611	0.00512533	0.00825855	-0.000854186	0.0464071	0.00867195	0.0218958	0.0126349	0.0102138	0.00885533	-0.0351759	0.0179157	0.0264974	0.0134314	-0.0140657	-0.00724552
0000_Carpe_US332_I_Bz_It_P9	Carpegna	US332	Carpegna	Marche	Middle Bronze Age	MBA	4.97	1.09649	0.0289406	0.0240884	0.0338045	-0.00233027	0.0224993	0.0467725	-0.00300362	0.00267135	0.00338962	0.00251199	0.00765991	-0.0264928	-0.00101647	-0.00195716	0.00738196	0.00672444	0.00154555	0.888675	-0.0423248	0.0168981	-0.00506298	-0.00175991	0.00514825	1.1688	-0.000936964	0.056144	0.0037021	0.00352319	-0.00437742	0.0793683	0.00804016	0.0207107	0.0176919	0.0150946	0.00931239	-0.0592182	0.0418742	0.0252623	0.014983	0.000341596	-0.00853319
0000_Carpe_US338_I_Bz_It_P1	Carpegna	US338	Carpegna	Marche	Middle Bronze Age	MBA	4.73	1.14744	0.020352	0.0516099	0.0292593	0.0181277	0.0180952	0.0171457	0.0325622	-0.00114715	0.0281601	-0.00559193	0.0174202	-0.00994449	0.0379409	-0.0043682	-0.0134112	-0.000904397	-0.00701155	0.818756	-0.0566769	0.0026878	-0.00893956	0.000563891	0.00759066	1.23095	-0.00964741	0.0839886	0.00136142	0.0187976	0.000300574	0.0669882	0.0323521	0.0237759	0.0252455	0.0120837	0.0111054	-0.0347651	0.052883	-0.0106282	-0.00438894	-0.00830398	-0.0089281
0000_CasR_US230_I_Fe_It_P100	PiazzaGaribaldi_CassaRisparmio	US230	Parma	Emilia-Romagna	Etrusc IV-II BC	IA	6.16	1.2085	0.0259582	0.0700754	0.0373874	0.000605477	0.00822931	0.0646683	0.00860915	0.0149019	0.0124669	0.00187089	0.00411716	-0.0337023	0.027267	-0.0010217	-0.00327181	-0.00528711	-0.00613688	0.69942	-0.169763	0.0337313	0.0208296	0.0288488	0.0255766	1.24845	-0.00263328	0.0859164	0.00196928	0.00534429	-0.0121645	0.109371	0.0218951	0.0276265	0.0233621	0.00919396	0.00894056	-0.0558149	0.0761254	-0.00478489	-0.0210185	-0.0063134	-0.00511278
0000_CasR_US230_I_Fe_It_P10	PiazzaGaribaldi_CassaRisparmio	US230	Parma	Emilia-Romagna	Etrusc IV-II BC	IA	6.32	1.19953	0.0375368	0.0746089	0.0553122	0.015502	0.0290284	0.0093051	-0.00316524	-7.73106e-05	-0.000548088	-0.00247295	0.00299376	-0.00594423	-0.00389616	-0.0040469	-3.02967e-05	-0.00262861	0.00390055	0.726593	-0.149023	0.0122724	-0.0017044	0.0167289	0.0212422	1.27337	0.00794161	0.11024	0.0120493	0.0268895	-0.00189588	0.0926355	0.0170838	0.0248021	0.0144268	0.011761	0.00777156	-0.046682	0.0561128	0.0112355	-0.000512043	-0.00120222	0.000931962
0000_CasR_US230_I_Fe_It_P11	PiazzaGaribaldi_CassaRisparmio	US230	Parma	Emilia-Romagna	Etrusc IV-II BC	IA	5.53	1.20742	0.0262274	0.0780092	0.0435417	0.0130245	0.0158448	-0.00218176	0.00548904	-0.00325995	0.0046372	-0.00585954	0.00232216	0.00359419	0.00643264	-0.00963842	-0.00412433	-0.0045241	-0.00611494	0.713997	-0.140147	0.0157609	0.00906199	0.0279634	0.0236444	1.25026	0.00862901	0.0990343	0.00970209	0.0186305	0.0009689	0.126245	0.0273861	0.0342451	0.020448	0.0129232	0.010078	-0.0622942	0.0867972	0.00448543	-0.0082432	-0.00860931	-0.000945368
0000_CasR_US230_I_Fe_It_P12	PiazzaGaribaldi_CassaRisparmio	US230	Parma	Emilia-Romagna	Etrusc IV-II BC	IA	5.43	1.10923	0.00354812	0.0414732	0.0628742	0.0218789	0.0250394	0.0130568	-0.0375832	-0.0155538	-0.0328735	-0.00243025	-0.010273	-0.019902	-0.0367891	-0.0134086	0.00361103	0.00799396	0.0113638	0.855916	-0.151065	-0.0344495	-0.00166459	0.0208212	0.031386	1.21046	-0.0118785	0.0796847	0.0120426	0.0136301	-0.00341232	0.0194432	0.0178098	0.0196085	0.0168858	0.0180105	0.00512035	-0.00979083	0.0198373	0.0127915	-0.0136675	-0.00590305	-0.00431081
0000_CasR_US230_I_Fe_It_P13	PiazzaGaribaldi_CassaRisparmio	US230	Parma	Emilia-Romagna	Etrusc IV-II BC	IA	5.41	1.19228	0.0213786	0.0841441	0.0461814	0.0268239	0.0207895	0.00621124	-0.00348454	0.00518978	-0.0116933	0.00379906	-0.00705501	0.00406759	-0.0199905	-0.0137041	-0.0105103	0.00333294	0.00673256	0.737037	-0.124439	-0.000159889	-0.0052859	0.0228193	0.017436	1.25831	0.0189783	0.102603	0.0136288	0.0214162	-0.00111436	0.119227	0.024146	0.0274655	0.0194552	0.0126644	0.0109416	-0.0604848	0.0602219	0.000780611	0.00100393	0.00477532	0.00293506
0000_CasR_US230_I_Fe_It_P14	PiazzaGaribaldi_CassaRisparmio	US230	Parma	Emilia-Romagna	Etrusc IV-II BC	IA	5.61	1.19425	0.0292452	0.0758386	0.0480873	0.0171165	0.0196647	0.0161221	-0.00718354	0.00588722	-0.000533512	0.00185887	0.00213469	-0.00813697	-0.00550605	0.00430554	0.00139868	-0.0074886	-0.00245117	0.734866	-0.142325	0.0123415	0.00226174	0.0217616	0.0216066	1.25237	-0.00134734	0.0882809	0.00504858	0.0140163	-0.00175124	0.127018	0.0222484	0.0344887	0.0217981	0.0133512	0.00875634	-0.0639655	0.104573	0.0127397	-0.00762625	-0.0130427	-0.00893789
0000_CasR_US230_I_Fe_It_P15	PiazzaGaribaldi_CassaRisparmio	US230	Parma	Emilia-Romagna	Etrusc IV-II BC	IA	6.07	1.19765	0.0357893	0.0763978	0.0540485	0.0134818	0.0232968	0.0571805	-0.010854	0.0106636	-0.00117005	0.00939104	0.00050295	-0.0322386	-0.0029685	-2.79877e-05	0.00664557	0.00459336	0.001712	0.724587	-0.149325	0.00905631	0.0036912	0.0207017	0.0207649	1.22878	0.00425583	0.0851906	0.00500134	0.00588011	-0.0085116	0.188286	0.0278579	0.0461001	0.0220829	0.0149986	0.00230954	-0.0961684	0.100901	0.00638706	-0.0113162	-0.0111759	-0.0034282
0000_CasR_US230_I_Fe_It_P16	PiazzaGaribaldi_CassaRisparmio	US230	Parma	Emilia-Romagna	Etrusc IV-II BC	IA	5.01	1.17571	0.0352216	0.0669053	0.0521813	0.011205	0.0259	0.0131769	-0.00627088	-0.00392785	-0.00298787	-0.0032154	0.00295356	-0.0103683	-0.0134396	-0.0121954	0.00447498	0.00138593	0.00345957	0.76495	-0.124562	0.00103306	0.00306944	0.0214063	0.0172388	1.26077	0.0021904	0.0939431	0.0032372	0.0159739	-0.00411418	0.0616768	0.017638	0.022233	0.00685558	0.00689907	-0.00763948	-0.0308212	0.0503691	0.0179055	-0.0266082	-0.0123889	-0.00361673
0000_CasR_US230_I_Fe_It_P17	PiazzaGaribaldi_CassaRisparmio	US230	Parma	Emilia-Romagna	Etrusc IV-II BC	IA	5.1	1.18398	0.0260966	0.0747721	0.0462499	0.0168276	0.0123947	0.0619997	0.00482394	0.00215608	0.0160925	-0.00380963	0.00966155	-0.0402766	0.040086	0.00420114	0.00783134	-0.00322671	-0.0097395	0.740568	-0.151388	0.00883928	0.0204491	0.0281685	0.0267642	1.24477	0.00875476	0.091381	0.00811753	0.0205205	-0.00404174	0.107356	0.0237393	0.0253246	0.0267575	0.00968444	0.0110299	-0.0562791	0.0785443	0.00358828	8.06423e-05	-0.00723305	-0.00880741
0000_CasR_US230_I_Fe_It_P18	PiazzaGaribaldi_CassaRisparmio	US230	Parma	Emilia-Romagna	Etrusc IV-II BC	IA	6.25	1.19648	0.0465861	0.0478449	0.0689833	-0.00718434	0.0287197	0.0192926	-0.00217545	-0.00455576	0.0109619	-0.00746481	0.00872262	-0.0183625	0.00835731	0.00526467	0.000797619	-0.00676723	-0.00910539	0.730328	-0.143491	0.0224388	0.0291338	0.0385346	0.0415364	1.26215	-0.0153865	0.106545	0.0105964	0.026894	-0.00328254	0.100263	0.0081075	0.0208497	0.00988049	0.00970336	0.00473835	-0.0486637	0.0839547	-0.000979356	-0.0334037	-0.0253239	-0.00513182
0000_CasR_US230_I_Fe_It_P19	PiazzaGaribaldi_CassaRisparmio	US230	Parma	Emilia-Romagna	Etrusc IV-II BC	IA	5.52	1.19407	0.0229197	0.0610636	0.0461284	-0.00443487	0.0147817	0.0523726	0.00416943	0.00867189	0.00575429	-0.0022328	0.00204963	-0.0285714	0.0248854	0.000501496	-0.00926315	-0.00798163	-0.00666246	0.715157	-0.168408	0.0421481	0.043856	0.0469804	0.0356479	1.24697	0.0072643	0.0895496	0.00794508	0.0128979	-0.00088376	0.146496	0.0171849	0.0425495	0.0229355	0.0159517	0.00929542	-0.0765803	0.0756301	0.0105401	0.00293003	-0.00510631	-0.0037073
0000_CasR_US230_I_Fe_It_P1	PiazzaGaribaldi_CassaRisparmio	US230	Parma	Emilia-Romagna	Etrusc IV-II BC	IA	5.4	1.19713	0.0138597	0.0689396	0.0356526	0.00455777	0.00334328	-0.025928	0.0091503	-0.00408292	0.00303854	-0.00192234	0.00505904	0.018279	-0.0198456	-0.0203085	-0.00541841	0.000251484	0.00117034	0.726518	-0.162984	0.0177601	0.0151769	0.0303119	0.0293995	1.23041	0.00312401	0.0912072	0.00921055	0.00976454	-0.00660063	0.0989078	0.0110652	0.0319604	0.0156958	0.0161666	0.00599762	-0.0556196	0.0520235	0.0140728	-0.00462045	-0.00803326	0.00158955
0000_CasR_US230_I_Fe_It_P20	PiazzaGaribaldi_CassaRisparmio	US230	Parma	Emilia-Romagna	Etrusc IV-II BC	IA	6.44	1.20654	0.03267	0.0782519	0.0474436	0.0107626	0.0196116	0.00944031	0.00975275	-0.00219968	0.00784786	-0.00458938	0.00735058	-0.00409135	0.0115623	-0.0114595	-0.00466725	0.000693788	-0.00239312	0.707138	-0.150903	0.013057	0.0111784	0.0283157	0.0213364	1.27652	-0.00206485	0.105828	-6.16313e-05	0.018177	-0.00975896	0.14116	0.0271468	0.0366572	0.0188501	0.013318	0.00852239	-0.0613826	0.0902919	-0.00433626	-0.00761397	-0.00461965	0.00269599
0000_CasR_US230_I_Fe_It_P21	PiazzaGaribaldi_CassaRisparmio	US230	Parma	Emilia-Romagna	Etrusc IV-II BC	IA	6.54	1.21158	0.0165916	0.0679978	0.0386589	0.00230169	0.0130732	0.0778198	0.00509822	0.0148634	0.01713	0.00260234	0.00880724	-0.0425595	0.0439286	0.00971474	0.00597255	-0.00743957	-0.0107882	0.690649	-0.15461	0.0187464	0.00636424	0.0326552	0.026914	1.25036	-0.00504181	0.0862658	-0.000489952	0.0139392	-0.00248754	0.226195	0.0184653	0.056605	0.0212599	0.0189426	0.00411328	-0.106766	0.127912	0.00451858	-0.00370577	-0.0234981	-0.0144849
0000_CasR_US230_I_Fe_It_P22	PiazzaGaribaldi_CassaRisparmio	US230	Parma	Emilia-Romagna	Etrusc IV-II BC	IA	5.62	1.19917	0.0298025	0.0766847	0.0502219	0.0145439	0.0208482	0.0523686	-0.00822846	0.00221767	-0.00293649	0.00010699	0.00174699	-0.0312691	0.00385097	-0.00550785	0.00352548	0.00630917	0.0017768	0.717199	-0.161939	0.0201886	0.00507174	0.0226106	0.0237999	1.25107	0.00753411	0.0966385	0.0138913	0.0197407	0.00297815	0.139261	0.0177131	0.0376667	0.0227184	0.0167221	0.0102827	-0.0706635	0.0866961	0.00599961	-0.00129059	-0.0134568	-0.0122587
0000_CasR_US230_I_Fe_It_P23	PiazzaGaribaldi_CassaRisparmio	US230	Parma	Emilia-Romagna	Etrusc IV-II BC	IA	5.67	1.22479	0.0191715	0.0684293	0.0434354	-0.00278015	0.0113842	0.0149837	0.0104089	-0.00355026	0.0125563	-0.00966646	0.0104301	-0.00908043	0.00750027	-0.0124107	-0.000327418	-0.00505665	-0.00333864	0.669689	-0.173613	0.0480733	0.0465976	0.0479382	0.0385903	1.25952	0.0028886	0.0983591	0.010547	0.021204	0.000759077	0.114043	0.0211855	0.0345153	0.0192221	0.0130551	0.00426562	-0.0543657	0.0602439	0.000213346	-0.00371232	-0.0010448	-0.00239313
0000_CasR_US230_I_Fe_It_P24	PiazzaGaribaldi_CassaRisparmio	US230	Parma	Emilia-Romagna	Etrusc IV-II BC	IA	6.05	1.2043	0.0333788	0.0813343	0.0484083	0.0160149	0.0205637	0.0614511	0.0128018	0.0128038	0.018897	0.0033416	0.00850633	-0.033706	0.0420526	-0.000690908	0.000536735	-0.00231131	-0.00997401	0.705329	-0.160334	0.0142995	0.00817317	0.0240083	0.0209568	1.24035	0.00034529	0.0879963	0.0010451	0.0105879	-0.00511232	0.204155	0.0295687	0.0537904	0.0260767	0.0212215	0.0102991	-0.105838	0.116161	0.0144018	-0.000184437	-0.0108691	-0.00705449
0000_CasR_US230_I_Fe_It_P25	PiazzaGaribaldi_CassaRisparmio	US230	Parma	Emilia-Romagna	Etrusc IV-II BC	IA	6.44	1.21726	0.0108413	0.0762627	0.0311792	0.0116839	0.0102189	0.0525022	0.00865521	0.0158387	0.012567	0.0048364	0.00479515	-0.0280999	0.032641	0.0019353	0.000957948	-0.00544423	-0.00687532	0.697699	-0.133583	0.0234727	0.000313224	0.0284731	0.0258257	1.25436	-0.000424995	0.0953864	0.00246856	0.0162193	-0.00486822	0.157563	0.0320044	0.0406409	0.0227674	0.0119024	0.00570931	-0.0748779	0.113797	0.00351266	-0.00850787	-0.0158495	-0.008121
0000_CasR_US230_I_Fe_It_P26	PiazzaGaribaldi_CassaRisparmio	US230	Parma	Emilia-Romagna	Etrusc IV-II BC	IA	6.02	1.20131	0.0180418	0.0692728	0.0510176	0.0144462	0.0224954	-0.00580582	0.00278406	0.0115959	0.00266673	0.0104946	-0.000423351	0.00383668	-0.0103307	-5.40629e-05	-0.00742233	-0.00571583	-0.00309958	0.714584	-0.182655	0.00911077	0.00412747	0.0247731	0.0309328	1.26706	-0.00713913	0.0971753	0.0163985	0.0222252	0.00631422	0.0666417	0.0102236	0.0293936	0.0139143	0.011545	0.00293769	-0.0374008	0.043766	0.0188261	-0.00857787	-0.0192312	-0.00526751
0000_CasR_US230_I_Fe_It_P27	PiazzaGaribaldi_CassaRisparmio	US230	Parma	Emilia-Romagna	Etrusc IV-II BC	IA	6.23	1.18616	0.0142379	0.0721845	0.0430026	0.0143221	0.0116308	0.0076861	0.00220014	-0.00756476	0.000635622	-0.0090524	0.00606855	-0.00119605	-0.0147693	-0.0240597	0.00440619	0.0029153	0.00514592	0.743503	-0.155113	0.00386126	0.0135084	0.031701	0.0287669	1.26493	-0.00518035	0.0940806	0.00136454	0.0122869	-0.0092214	0.105713	0.0256983	0.0301842	0.0202877	0.0102013	0.0109382	-0.0492903	0.085924	-0.00326823	-0.00909885	-0.000984432	0.000837819
0000_CasR_US230_I_Fe_It_P28	PiazzaGaribaldi_CassaRisparmio	US230	Parma	Emilia-Romagna	Etrusc IV-II BC	IA	5.61	1.20458	0.0209048	0.0686999	0.0450724	0.00856981	0.0191194	-0.00178048	0.00994164	0.00294244	0.00948112	-0.00166658	0.00579841	0.00276894	0.0032657	-0.00852212	-0.00640453	-0.00810549	-0.00348915	0.718223	-0.139028	0.0215171	0.00236689	0.0296844	0.0307533	1.24877	-0.00182282	0.0925284	0.00878869	0.0148224	-0.00326841	0.108046	0.016796	0.0323015	0.012559	0.0100878	0.00049616	-0.0539304	0.0674946	0.0126162	-0.00706718	-0.0103902	-0.00473975
0000_CasR_US230_I_Fe_It_P29	PiazzaGaribaldi_CassaRisparmio	US230	Parma	Emilia-Romagna	Etrusc IV-II BC	IA	6.25	1.21622	0.0319591	0.080025	0.0469739	0.0113613	0.0193832	0.0305103	-0.00893213	0.00888591	-0.00458077	0.006072	-0.000838894	-0.0169937	-0.00407068	0.0035934	-0.00172532	0.00232177	0.00369064	0.688408	-0.159205	0.0239311	0.00864053	0.0265707	0.0264464	1.25721	0.000667741	0.095095	0.0065006	0.0118591	-0.0057991	0.122303	0.0190153	0.0341183	0.0175866	0.0123641	0.0090889	-0.0589618	0.0704929	0.00296315	-0.00314196	-0.00586416	0.00130089
0000_CasR_US230_I_Fe_It_P2	PiazzaGaribaldi_CassaRisparmio	US230	Parma	Emilia-Romagna	Etrusc IV-II BC	IA	5.88	1.15879	0.0566677	0.0420789	0.065022	0.00113585	0.0283219	0.0938386	0.0161335	0.0159765	0.0318602	0.00380008	0.0187049	-0.0646389	0.047649	0.0148216	0.00673348	-0.00217939	-0.00918002	0.777956	-0.134503	0.00414308	0.00842703	0.00760948	0.027001	1.23438	-0.00585196	0.0859031	0.000570262	0.0123495	-0.00445981	0.147572	0.0245217	0.0391751	0.0180275	0.012873	0.000150143	-0.0792602	0.0826629	0.0164508	-0.00565233	-0.0126633	-0.00385994
0000_CasR_US230_I_Fe_It_P30	PiazzaGaribaldi_CassaRisparmio	US230	Parma	Emilia-Romagna	Etrusc IV-II BC	IA	6.14	1.17366	0.0268615	0.0636878	0.0461999	0.00842894	0.0158981	0.0932701	-0.00420868	0.0255355	0.012275	0.0172303	0.0066955	-0.0638413	0.0319653	0.0257423	0.00640417	-0.000775465	-0.00181491	0.756295	-0.150396	0.00929718	0.00702939	0.0200092	0.0265101	1.24079	-0.00249567	0.0901278	0.00498679	0.0159489	-0.0030524	0.108827	0.0205792	0.0374811	0.0200606	0.0150297	0.00405178	-0.0628881	0.080154	0.0256511	-0.00702804	-0.0147234	-0.0054983
0000_CasR_US230_I_Fe_It_P31	PiazzaGaribaldi_CassaRisparmio	US230	Parma	Emilia-Romagna	Etrusc IV-II BC	IA	4.94	1.15007	0.0355413	0.0566047	0.0669953	0.000187174	0.00944825	-0.00104357	-0.0260774	0.0011527	-0.00915121	0.0165802	-0.000132531	-0.0073509	-0.0270198	-0.00138994	0.0127664	0.000669236	0.00320736	0.781833	-0.197749	-0.000411583	0.0526245	0.0431455	0.0380265	1.22285	0.00831743	0.0877559	0.0165843	0.016412	-0.00172161	0.0780036	0.0169448	0.0309453	0.0201885	0.0138316	0.00176327	-0.0481718	0.0468847	0.0145908	-0.0121085	-0.011227	-0.00667128
0000_CasR_US230_I_Fe_It_P32	PiazzaGaribaldi_CassaRisparmio	US230	Parma	Emilia-Romagna	Etrusc IV-II BC	IA	5.69	1.19487	0.0308322	0.0761857	0.053783	0.0169329	0.0236264	-0.00820395	-0.0111381	-0.000649375	-0.00909755	0.00474586	-0.00485948	0.00471895	-0.0178338	0.00195651	-0.0022321	6.87744e-05	-0.0021981	0.723782	-0.153023	0.00550274	-3.31034e-05	0.0228337	0.023985	1.25792	0.00406762	0.0956693	0.00746733	0.0178299	-0.00404069	0.177842	0.0239808	0.049773	0.0249577	0.0173216	0.00865732	-0.0828962	0.120115	0.00580337	-0.0027433	-0.00864925	-0.00611468
0000_CasR_US230_I_Fe_It_P33	PiazzaGaribaldi_CassaRisparmio	US230	Parma	Emilia-Romagna	Etrusc IV-II BC	IA	5.58	1.2	0.0309761	0.0632695	0.0452948	-0.00164456	0.0100511	0.0467436	0.0102663	-0.00484939	0.0183258	-0.0113698	0.0135424	-0.0236788	0.0317683	-0.00891609	0.00121815	-0.00959261	-0.0133769	0.713669	-0.168375	0.0363414	0.0422111	0.0381413	0.03156	1.25951	0.00618868	0.103412	0.0117359	0.0212652	-0.00391678	0.0814807	0.0198882	0.0225404	0.0183038	0.00589632	0.00695004	-0.0395479	0.0538732	-0.00608988	-0.00131245	-0.00331622	-0.00023824
0000_CasR_US230_I_Fe_It_P34	PiazzaGaribaldi_CassaRisparmio	US230	Parma	Emilia-Romagna	Etrusc IV-II BC	IA	5.82	1.17699	0.048423	0.056766	0.0695788	0.00347243	0.0324658	-0.00328194	0.009355	0.00127968	0.0126569	-0.00254201	0.00774309	0.00720042	0.00714509	-0.0116335	-0.00218009	-0.00931641	-0.0121911	0.754213	-0.152752	0.00625083	0.00464508	0.0237159	0.0294447	1.27092	0.00940309	0.110206	0.0188799	0.0317013	0.00910222	0.0662333	0.0194023	0.0262971	0.0174152	0.00938097	0.00467489	-0.0345335	0.0609745	0.007554	-0.013208	-0.0153432	-0.00472644
0000_CasR_US230_I_Fe_It_P35	PiazzaGaribaldi_CassaRisparmio	US230	Parma	Emilia-Romagna	Etrusc IV-II BC	IA	5.85	1.16294	0.0495001	0.0391093	0.0552961	0.00367803	0.0377631	0.020674	-0.00320463	-0.000811152	0.00487915	-0.00403032	0.00880789	-0.0164076	0.0009844	0.00140449	0.00409287	0.001711	-0.000603578	0.790153	-0.087069	0.00190525	-0.00635463	-0.0119739	0.0122408	1.23832	0.00302233	0.0892277	0.0173117	0.0220334	0.0105645	0.0923171	0.0181724	0.033116	0.0211342	0.0160797	0.0115118	-0.051239	0.057824	0.0197436	0.0087574	-0.0119842	-0.00959772
0000_CasR_US230_I_Fe_It_P36	PiazzaGaribaldi_CassaRisparmio	US230	Parma	Emilia-Romagna	Etrusc IV-II BC	IA	5.99	1.21433	0.0424454	0.0496764	0.0630957	-0.00954772	0.0278291	0.0109332	0.00996634	-0.00178354	0.0136677	-0.00742291	0.00876533	-0.00716112	0.0206319	-0.0060766	-0.0035539	-0.00430872	-0.0139617	0.684388	-0.171458	0.0175987	0.0187558	0.0256422	0.0398059	1.26949	-0.0023176	0.101512	0.0148178	0.0265108	0.00563206	0.112596	0.0178713	0.0425284	0.0189914	0.0167463	0.00716108	-0.0507044	0.0761614	0.0225523	-0.00206902	-0.0251837	-0.00693583
0000_CasR_US230_I_Fe_It_P37	PiazzaGaribaldi_CassaRisparmio	US230	Parma	Emilia-Romagna	Etrusc IV-II BC	IA	5.18	1.14876	0.0200859	0.0590649	0.0656092	0.00829557	0.0119467	0.00696878	0.0206217	0.00169688	0.0175833	-0.00502933	0.0101941	-0.00133232	0.0177315	-0.00755518	-0.00668348	-0.0054573	-0.00728374	0.786688	-0.200449	-0.00326772	0.0330382	0.041538	0.0431379	1.20793	0.0125456	0.0899613	0.0247081	0.00726891	-0.000251545	0.0319685	0.0143888	0.019609	0.00918021	0.00891208	-0.0018587	-0.0185415	0.0158641	0.00588008	-0.0141508	-0.010028	-0.00193312
0000_CasR_US230_I_Fe_It_P38	PiazzaGaribaldi_CassaRisparmio	US230	Parma	Emilia-Romagna	Etrusc IV-II BC	IA	5.04	1.16501	0.034462	0.0633811	0.0517649	0.0154559	0.0237682	0.0187969	-0.00424965	-0.000322287	-0.00469102	0.00270952	-0.0005564	-0.0190874	-0.00277433	-0.00194114	-0.00485001	0.00389628	0.00436173	0.782944	-0.121504	0.00464823	0.00708372	0.013169	0.0212554	1.23277	0.0159342	0.0977776	0.0164226	0.0249526	0.0054732	0.0676751	0.0252993	0.023213	0.0181248	0.0126393	0.00628814	-0.0361911	0.0537268	0.01559	-0.0133857	-0.0042271	-0.00490076
0000_CasR_US230_I_Fe_It_P39	PiazzaGaribaldi_CassaRisparmio	US230	Parma	Emilia-Romagna	Etrusc IV-II BC	IA	6.09	1.16975	0.0475491	0.0497486	0.0610067	0.0068194	0.0357754	0.0202244	-0.00291003	0.00445553	-4.63861e-05	0.00191787	-6.14296e-05	-0.0118109	-0.00559038	-0.0065931	-0.000343197	-0.00339077	-0.0003215	0.773379	-0.127076	0.00636316	-0.00647537	0.00213567	0.0198707	1.23149	-0.000203091	0.0873363	0.00961532	0.0110881	0.000142414	0.150392	0.0253745	0.0457495	0.021654	0.016999	0.00597659	-0.0851461	0.0903378	0.0203377	-0.00783312	-0.0145855	-0.00814684
0000_CasR_US230_I_Fe_It_P3	PiazzaGaribaldi_CassaRisparmio	US230	Parma	Emilia-Romagna	Etrusc IV-II BC	IA	6.14	1.21263	0.0275281	0.0834613	0.0465383	0.0189771	0.0216905	0.0378048	-0.01117	0.00554989	-0.00495447	0.00567741	-0.000832757	-0.0202747	-0.0125817	-0.00069117	0.00684061	0.00266653	0.00118869	0.69856	-0.143854	0.0184124	-0.00125158	0.0226908	0.0222566	1.24599	0.00767469	0.0986151	0.0104212	0.0177111	-0.00178376	0.151716	0.012512	0.0357291	0.0173511	0.0123078	0.00551641	-0.0793608	0.0886287	0.0172531	-0.0045486	-0.0114931	0.000874288
0000_CasR_US230_I_Fe_It_P40	PiazzaGaribaldi_CassaRisparmio	US230	Parma	Emilia-Romagna	Etrusc IV-II BC	IA	5.58	1.20993	0.0154394	0.0781844	0.0364231	0.0155809	0.0162984	0.0331295	0.00268927	0.00950147	0.00864197	0.00601162	0.00644494	-0.0230439	0.00667102	0.000293205	0.00195849	-0.000299442	0.000645272	0.706121	-0.143922	0.0197351	0.000365444	0.0247418	0.0210373	1.25643	0.00198875	0.096331	0.00880489	0.0160378	-0.00324616	0.115296	0.0203099	0.0319586	0.0140512	0.0112044	0.00476015	-0.05391	0.063149	0.00521287	-0.00613826	-0.00852465	-0.00331699
0000_CasR_US230_I_Fe_It_P41	PiazzaGaribaldi_CassaRisparmio	US230	Parma	Emilia-Romagna	Etrusc IV-II BC	IA	5.96	1.20706	0.0421804	0.0707202	0.0580552	0.00182756	0.0180506	0.00248879	0.0035841	0.00317528	0.00283996	-0.00319224	-0.00318532	-0.0052476	0.0137614	0.0052786	-0.00873197	-0.0092076	-0.00687863	0.70289	-0.18216	0.045273	0.0336844	0.0321654	0.0328298	1.27562	-4.57862e-05	0.110157	0.0120601	0.0270373	0.00476601	0.0795691	0.0158003	0.024573	0.0104925	0.00190763	0.00124164	-0.0351369	0.0581579	-0.0105562	-0.0173031	-0.0129795	0.00102357
0000_CasR_US230_I_Fe_It_P42	PiazzaGaribaldi_CassaRisparmio	US230	Parma	Emilia-Romagna	Etrusc IV-II BC	IA	6.69	1.23645	0.0259201	0.0833329	0.0438036	0.00339077	0.0145295	0.06772	0.00232655	0.0114216	0.0122145	0.00547926	0.0128219	-0.0338689	0.0350102	0.00304371	0.0115078	0.00688523	0.000615938	0.645057	-0.176295	0.0318749	0.0220736	0.0408816	0.0251762	1.26419	0.00337115	0.0993741	0.004736	0.0144412	-0.00620953	0.199961	0.0179983	0.0522555	0.020276	0.0204162	0.00837599	-0.0902842	0.0989369	0.00332296	-7.64878e-05	-0.00589041	-0.00467491
0000_CasR_US230_I_Fe_It_P43	PiazzaGaribaldi_CassaRisparmio	US230	Parma	Emilia-Romagna	Etrusc IV-II BC	IA	5.61	1.17923	0.0316381	0.0585939	0.039552	0.00690034	0.0172374	-0.02504	-0.0155278	-0.00384163	-0.0170207	-0.000816292	-0.00816294	0.0136338	-0.0391974	-0.00710615	-0.0035765	-0.00395228	0.00545159	0.765955	-0.109475	0.0309511	0.00605901	0.0149464	0.0206741	1.24228	0.0116516	0.0927454	0.0150478	0.0164536	-0.00012876	0.0735412	0.0147879	0.017283	0.0139273	0.00184009	0.00525915	-0.0389017	0.0523942	0.00368222	-0.00111611	-0.00816589	-0.00311341
0000_CasR_US230_I_Fe_It_P44	PiazzaGaribaldi_CassaRisparmio	US230	Parma	Emilia-Romagna	Etrusc IV-II BC	IA	5.51	1.18254	0.0535044	0.0617886	0.0642419	0.0105788	0.0335431	-0.0114235	-0.00887083	-0.00207511	-0.0139367	0.00357629	-0.0102988	0.00803529	-0.0198335	-0.00883295	-0.00270386	-0.000684958	-0.00234215	0.743789	-0.161041	0.00432498	0.00338033	0.00374807	0.0179265	1.2331	0.0102891	0.0988126	0.0236886	0.0253057	0.0137644	0.0824245	0.0277188	0.0345256	0.0191345	0.0187412	0.00702403	-0.0457253	0.0561659	0.0267421	-0.00969264	-0.00885475	-0.00379157
0000_CasR_US230_I_Fe_It_P45	PiazzaGaribaldi_CassaRisparmio	US230	Parma	Emilia-Romagna	Etrusc IV-II BC	IA	6.14	1.21712	0.0246432	0.0772185	0.0444958	0.0119414	0.0191864	0.0129952	0.00785531	-0.00258501	0.0061827	-0.00492043	0.00618542	-0.00811371	0.00805896	-0.0121596	-0.00302143	-0.00199083	-0.00427473	0.698343	-0.138307	0.0202598	0.0107948	0.0339627	0.0299314	1.25912	0.00977463	0.102516	0.00873554	0.019168	-0.00650731	0.139904	0.0165193	0.0303366	0.0182524	0.012168	0.0102928	-0.0746329	0.0779061	0.00179668	-0.0012158	0.00164053	0.00144011
0000_CasR_US230_I_Fe_It_P46	PiazzaGaribaldi_CassaRisparmio	US230	Parma	Emilia-Romagna	Etrusc IV-II BC	IA	6.17	1.21525	0.0275901	0.0835866	0.0463556	0.012762	0.0188749	0.0459662	-0.00351183	0.0108317	0.00349981	0.00677811	0.0015642	-0.0304444	0.013786	0.00729109	0.00140685	-0.00336083	-0.00249682	0.698765	-0.142175	0.0196384	0.0100537	0.032752	0.0216065	1.25461	0.00444442	0.0960742	0.00640879	0.0127658	-0.00443196	0.10409	0.0188037	0.0273391	0.0165609	0.013947	0.00849836	-0.0562147	0.0521715	0.00885755	-0.00227196	-0.00538581	-0.000834453
0000_CasR_US230_I_Fe_It_P47	PiazzaGaribaldi_CassaRisparmio	US230	Parma	Emilia-Romagna	Etrusc IV-II BC	IA	5.98	1.22042	0.0305291	0.0867378	0.0472502	0.0159368	0.0184057	0.0387709	0.00766875	0.0103012	0.0128822	0.00254681	0.00587189	-0.0219899	0.0220599	0.000241032	-0.00211049	-0.00908515	-0.00866298	0.682108	-0.150693	0.0123147	0.00823944	0.0251402	0.0180136	1.24797	0.0101257	0.103379	0.0174472	0.0246068	0.00163681	0.0882856	0.0205665	0.0283447	0.0139966	0.0118747	0.00637037	-0.0469949	0.0606795	0.0113913	-0.00941546	-0.00226497	0.00640783
0000_CasR_US230_I_Fe_It_P48	PiazzaGaribaldi_CassaRisparmio	US230	Parma	Emilia-Romagna	Etrusc IV-II BC	IA	5.88	1.21887	0.020317	0.084617	0.040345	0.0177139	0.0149497	0.020532	0.0114675	0.00942704	0.0124038	0.00229873	0.00691685	-0.00829144	0.0227757	0.00146565	-0.00370382	-0.00738089	-0.00430123	0.687897	-0.15212	0.0236628	0.0063722	0.0283657	0.0246036	1.25243	-0.000176689	0.0917672	0.00436711	0.0129615	-0.0071344	0.160123	0.0216093	0.0408387	0.0232006	0.0125747	0.0103432	-0.077954	0.0947456	0.000990231	-0.000650868	-0.0105138	-0.00364331
0000_CasR_US230_I_Fe_It_P49	PiazzaGaribaldi_CassaRisparmio	US230	Parma	Emilia-Romagna	Etrusc IV-II BC	IA	5.8	1.2055	0.030342	0.0690474	0.0486457	0.0106834	0.0253173	0.0230737	-0.00670381	0.00575522	0.000880076	0.00441278	0.00236383	-0.0101176	-0.00795224	-0.000206031	0.00623697	-0.00261491	-0.00348709	0.722162	-0.123214	0.0159446	-0.0103633	0.0182275	0.0220526	1.24268	0.00711079	0.096233	0.00583711	0.0185296	-0.00427265	0.140237	0.0165033	0.0336321	0.0143935	0.0143963	0.0059205	-0.0786596	0.0608452	0.00910458	-0.00240072	-0.00216293	0.00299813
0000_CasR_US230_I_Fe_It_P4	PiazzaGaribaldi_CassaRisparmio	US230	Parma	Emilia-Romagna	Etrusc IV-II BC	IA	6.5	1.22144	0.0314183	0.0868351	0.0469565	0.0204148	0.0224777	0.0326233	-0.011135	0.00942986	-0.00600053	0.0089697	-0.00401548	-0.020949	-0.014299	0.00932	-0.000192595	0.000746755	0.00113457	0.678766	-0.147939	0.0224546	-0.000121458	0.0200025	0.0205832	1.26595	0.0090908	0.0988022	0.0104682	0.0136556	-0.00177085	0.142353	0.0138132	0.0384428	0.0175424	0.0147806	0.00966219	-0.0660245	0.075043	0.00696224	0.0024372	-0.00715482	0.00194412
0000_CasR_US230_I_Fe_It_P50	PiazzaGaribaldi_CassaRisparmio	US230	Parma	Emilia-Romagna	Etrusc IV-II BC	IA	6.02	1.21303	0.0335456	0.081268	0.0476469	0.0167331	0.0218178	0.0202588	0.0019972	0.00865121	0.0033057	0.00454715	0.000508387	-0.00709026	0.00771502	-0.00288667	-0.00516781	-0.00273754	-0.00531516	0.694874	-0.158789	0.0230937	-0.000378508	0.0165284	0.0209958	1.2292	0.0113332	0.0969369	0.0182661	0.0156602	0.000152265	0.102003	0.0316844	0.026613	0.0199617	0.00879287	0.00943338	-0.0520981	0.0504437	-0.00118197	-0.00720316	-0.007025	0.00413148
0000_CasR_US230_I_Fe_It_P51	PiazzaGaribaldi_CassaRisparmio	US230	Parma	Emilia-Romagna	Etrusc IV-II BC	IA	6.23	1.23162	0.0218673	0.0738227	0.0428626	0.00469763	0.0151149	0.0325645	-0.00116326	0.00424476	0.00537933	0.000227856	0.00422052	-0.01782	0.00941401	-0.00102106	0.00497495	-0.0025222	-0.00433237	0.666745	-0.164075	0.0245509	0.0120379	0.0279398	0.0301557	1.26531	0.0121199	0.104156	0.0168195	0.0248914	0.0013074	0.0762299	0.0181862	0.0256349	0.0166028	0.0113695	0.00942703	-0.033978	0.0494733	-0.00626896	-0.00124673	-0.00243634	0.000784533
0000_CasR_US230_I_Fe_It_P52	PiazzaGaribaldi_CassaRisparmio	US230	Parma	Emilia-Romagna	Etrusc IV-II BC	IA	5.72	1.20995	0.0269056	0.0773227	0.0454974	0.00807426	0.0138712	0.0219288	-0.00735294	0.00353283	-0.00141925	0.00292756	-0.000506981	-0.0129646	-0.00927606	-0.00031484	0.00508223	0.00032895	-0.00257532	0.697755	-0.166697	0.0248037	0.0161761	0.0304706	0.0274863	1.25422	0.00385767	0.09653	0.00799871	0.0169265	-0.00605536	0.0774902	0.0221021	0.0220648	0.0169155	0.0074907	0.00779925	-0.0406793	0.0516217	0.000427024	-0.00488339	-0.000998694	0.00420796
0000_CasR_US230_I_Fe_It_P53	PiazzaGaribaldi_CassaRisparmio	US230	Parma	Emilia-Romagna	Etrusc IV-II BC	IA	5.34	1.16095	0.0460863	0.0456068	0.0665998	0.00795388	0.0329929	0.0691852	0.00978533	0.0142541	0.0305409	0.0105193	0.0191361	-0.0471339	0.0554469	0.0321488	0.0062563	0.0015087	-0.0157335	0.77219	-0.141829	-0.0029151	0.00354185	0.00658579	0.0261019	1.23218	0.00589306	0.100078	0.0142221	0.0283775	0.00368886	0.0997785	0.0188865	0.0260228	0.0188307	0.0189694	0.0040805	-0.0573351	0.0383871	0.0223092	0.0041175	-0.00544127	-0.0143252
0000_CasR_US230_I_Fe_It_P54	PiazzaGaribaldi_CassaRisparmio	US230	Parma	Emilia-Romagna	Etrusc IV-II BC	IA	6.04	1.20564	0.0391079	0.0780298	0.0529767	0.0152561	0.0257933	0.00886235	-0.00474959	-0.00525328	-0.00108487	-0.00621082	0.00289604	-0.00776079	-0.0183319	-0.0130335	0.00392221	-0.00212782	0.00232184	0.720085	-0.142934	0.0207989	0.00237977	0.0176743	0.0204568	1.25366	0.00714634	0.100259	0.00901455	0.0207638	-0.000242834	0.130694	0.0191675	0.0401437	0.0187316	0.0171419	0.00687819	-0.0666982	0.0720039	0.0141373	-0.00473928	-0.00790186	0.00205646
0000_CasR_US230_I_Fe_It_P55	PiazzaGaribaldi_CassaRisparmio	US230	Parma	Emilia-Romagna	Etrusc IV-II BC	IA	5.21	1.18414	0.0233348	0.0535557	0.0476717	-0.00954025	0.00979613	0.0700022	-0.00313192	0.0112896	0.00730997	0.00105579	-0.0015085	-0.0420491	0.0371504	0.0138111	0.00118186	-0.0033229	-0.00909631	0.729799	-0.19721	0.0107991	0.0279207	0.0311919	0.0325446	1.23401	0.0153363	0.08672	0.0086267	0.0163476	-0.00179568	0.183444	0.0276145	0.0423425	0.0310672	0.0146446	0.0122181	-0.099701	0.105701	-0.00337671	-0.00556961	-0.00623007	-0.00528689
0000_CasR_US230_I_Fe_It_P56	PiazzaGaribaldi_CassaRisparmio	US230	Parma	Emilia-Romagna	Etrusc IV-II BC	IA	5.82	1.21985	0.00764525	0.0781836	0.0409846	0.0145389	0.0161068	0.0105904	-0.00109692	-0.000673044	-0.000521189	-0.000560279	0.00228653	-0.00381705	-0.00408008	-0.00764829	-0.000161795	-0.0010731	-0.000883628	0.685048	-0.163047	0.0189847	-0.000340779	0.0346497	0.0331951	1.24905	0.00933212	0.0943228	0.012005	0.0133224	-0.000620457	0.0763351	0.01573	0.0252046	0.0188718	0.00912172	0.00849844	-0.0425597	0.0593819	0.00843117	-0.0060399	-0.00891997	-0.0010691
0000_CasR_US230_I_Fe_It_P57	PiazzaGaribaldi_CassaRisparmio	US230	Parma	Emilia-Romagna	Etrusc IV-II BC	IA	5.29	1.20267	0.0134044	0.0856764	0.0351688	0.0160281	0.00316558	-0.0217936	-0.00970082	-0.00726409	-0.0098996	0.00347201	-0.00330261	0.0125573	-0.0340147	-0.00875239	-0.00537179	0.00527275	-0.00284471	0.714629	-0.138646	0.015547	0.0245129	0.0438067	0.0268436	1.24144	0.0288067	0.095037	0.0237677	0.0177457	0.00473387	0.0906846	0.0324609	0.0213139	0.0227429	0.00445416	0.00976432	-0.0496088	0.0652365	-0.00106278	-0.0132051	-0.00120546	-0.00114645
0000_CasR_US230_I_Fe_It_P58	PiazzaGaribaldi_CassaRisparmio	US230	Parma	Emilia-Romagna	Etrusc IV-II BC	IA	5.53	1.19142	0.0311109	0.0609587	0.0398628	-0.00152922	0.00932491	0.0244197	0.00450327	-0.00381672	0.00627157	-0.00596034	0.0117694	-0.0089711	-0.0163258	-0.0204188	0.0105649	0.00470955	0.00507745	0.732837	-0.153045	0.0365433	0.0314778	0.0308786	0.0307473	1.23776	0.0104327	0.0900286	0.00365351	0.00989492	-0.00763312	0.129529	0.0256563	0.0303244	0.0170402	0.0129006	0.00766013	-0.0717289	0.0879643	0.00577647	-0.0117824	0.00575182	0.00220481
0000_CasR_US230_I_Fe_It_P59	PiazzaGaribaldi_CassaRisparmio	US230	Parma	Emilia-Romagna	Etrusc IV-II BC	IA	5.69	1.17527	0.0378382	0.0560518	0.0675646	0.0108711	0.028771	0.00693612	0.0118143	-0.00629808	0.018565	-0.00648699	0.0140315	-0.00123866	0.0128539	-0.00999122	-0.00146617	-0.000108741	-0.00719445	0.75425	-0.174829	-0.0100168	-0.00100708	0.00994134	0.0311386	1.25398	-0.00805999	0.0934994	0.0137277	0.0161942	-0.00039648	0.0412738	0.00903557	0.0218978	0.00957776	0.01328	0.0020135	-0.0220047	0.00911373	0.00875065	-0.0120818	-0.0113882	-0.00328553
0000_CasR_US230_I_Fe_It_P5	PiazzaGaribaldi_CassaRisparmio	US230	Parma	Emilia-Romagna	Etrusc IV-II BC	IA	5.32	1.15062	0.0633626	0.0309026	0.0786472	-0.00912123	0.0299529	-0.0276885	0.000459224	-0.00478609	0.00214018	-0.00523472	0.000957754	0.0153903	-0.000548144	0.00400991	-0.00421404	-0.0075216	-0.00491981	0.790612	-0.174776	-0.0131098	0.0123101	0.0104741	0.0287483	1.21051	0.00864118	0.0921479	0.0170137	0.0171839	-7.16886e-05	0.143659	0.00220368	0.0474317	0.0196102	0.0258	0.00413687	-0.0887077	0.0747982	0.0492667	0.00269481	-0.0153829	0.00307283
0000_CasR_US230_I_Fe_It_P60	PiazzaGaribaldi_CassaRisparmio	US230	Parma	Emilia-Romagna	Etrusc IV-II BC	IA	5.82	1.19905	0.0315327	0.0839465	0.0404627	0.0158482	0.0130945	0.0238145	0.0144342	-0.00304529	0.0122561	-0.00353412	0.0067899	-0.0155327	0.0102696	-0.00874297	0.00382082	-0.00546478	-0.0102611	0.729602	-0.148104	0.0238596	0.0197714	0.0299791	0.0238793	1.24436	-0.00158133	0.0859232	0.0057678	0.00728057	-0.00458243	0.135424	0.0282003	0.0444171	0.0216001	0.0178205	0.00822488	-0.0711789	0.0830944	0.00641495	-0.0144712	-0.00767158	0.00124558
0000_CasR_US230_I_Fe_It_P61	PiazzaGaribaldi_CassaRisparmio	US230	Parma	Emilia-Romagna	Etrusc IV-II BC	IA	5.64	1.17662	0.0442326	0.0601866	0.0616147	0.0109238	0.0264701	-0.0327152	0.00575118	-0.00268549	-7.19697e-06	-0.00150735	-0.0028281	0.0245172	-0.0118357	-0.00960201	-0.00567762	-0.00902327	-0.00493513	0.761748	-0.152955	0.016732	-0.00230395	0.012241	0.0274969	1.24956	-0.0014158	0.100101	0.0179928	0.0241146	0.00784928	0.0714707	0.0264519	0.0293507	0.0221659	0.00971992	0.00456022	-0.0411586	0.085197	0.0174801	-0.0240458	-0.0267154	-0.00779157
0000_CasR_US230_I_Fe_It_P62	PiazzaGaribaldi_CassaRisparmio	US230	Parma	Emilia-Romagna	Etrusc IV-II BC	IA	5.65	1.17436	0.0623586	0.0585285	0.0632003	-0.00380567	0.0256649	-0.0822393	0.0110276	-0.0311456	-0.0108845	-0.019902	0.00542522	0.0614507	-0.0821879	-0.053888	0.00240241	0.00271164	0.00829605	0.739111	-0.184623	0.0231285	0.0347846	0.0192402	0.0286314	1.28706	0.00140444	0.116361	0.00596122	0.0264131	-0.00242175	0.0644727	0.0040282	0.0228979	0.00434596	0.013262	0.00154293	-0.0335165	0.0177021	0.0151923	-0.0094861	-0.00988334	0.00585758
0000_CasR_US230_I_Fe_It_P63	PiazzaGaribaldi_CassaRisparmio	US230	Parma	Emilia-Romagna	Etrusc IV-II BC	IA	5.26	1.16109	0.0299084	0.0549396	0.0571504	0.00330621	0.0224437	0.0243536	0.00234803	0.00655394	0.0103504	0.00364123	0.0041359	-0.0113511	0.0140703	1.4339e-05	-0.00465399	-0.00269071	-0.00757394	0.785567	-0.142181	0.00395364	0.0108762	0.0298761	0.0324891	1.22064	0.000868808	0.0786313	0.0100167	0.0110253	0.000257293	0.106792	0.0221524	0.034455	0.0220163	0.0145984	0.00320225	-0.0659313	0.0820072	0.0224645	-0.013015	-0.0109401	-0.0102751
0000_CasR_US230_I_Fe_It_P64	PiazzaGaribaldi_CassaRisparmio	US230	Parma	Emilia-Romagna	Etrusc IV-II BC	IA	5.07	1.18339	0.0377173	0.0475907	0.0585226	-0.00224007	0.0251405	0.0610191	0.00270999	0.00433667	0.016126	-0.00285762	0.0057144	-0.0410199	0.04483	0.0153688	0.00519201	-0.00726889	-0.0163539	0.746438	-0.152439	0.0125743	0.0151108	0.022164	0.0320142	1.22806	-0.00379946	0.0870828	0.0116031	0.0169578	-0.00129736	0.0692432	0.0143207	0.0306499	0.0194832	0.015811	0.00395707	-0.0389365	0.0489062	0.0263505	-0.00703144	-0.0176326	-0.00655828
0000_CasR_US230_I_Fe_It_P65	PiazzaGaribaldi_CassaRisparmio	US230	Parma	Emilia-Romagna	Etrusc IV-II BC	IA	5.36	1.16394	0.0493333	0.0485166	0.0705629	0.00960934	0.0403327	0.0363989	-0.0039127	0.00268186	0.00503835	4.84595e-05	0.00694147	-0.0285658	0.00501796	0.00485628	0.00338403	0.000850338	4.87242e-05	0.778967	-0.153521	-0.0106373	-0.0103218	-0.00289981	0.0163237	1.24673	0.00787787	0.101346	0.0233959	0.0292708	0.0131398	0.0785337	0.0110647	0.0270972	0.0142147	0.0153484	0.00811771	-0.0437171	0.0336829	0.01649	0.00442246	-0.00941909	0.000372713
0000_CasR_US230_I_Fe_It_P66	PiazzaGaribaldi_CassaRisparmio	US230	Parma	Emilia-Romagna	Etrusc IV-II BC	IA	6.78	1.23416	0.0157012	0.0878373	0.033387	0.0114632	0.00907167	0.00957896	0.00119394	0.00282963	0.00259702	0.00153082	0.000827627	-0.00252145	0.00226352	0.000600201	-0.000415925	-0.00499756	-0.00589215	0.655568	-0.157184	0.0336272	0.0138561	0.0358846	0.0238631	1.2802	-0.00415203	0.111193	0.00417951	0.0213991	-0.00526387	0.0406236	0.028914	0.0174179	0.0141891	0.00387953	0.00617052	-0.015602	0.0564326	0.00254695	-0.0149689	-0.00902179	-1.28373e-05
0000_CasR_US230_I_Fe_It_P67	PiazzaGaribaldi_CassaRisparmio	US230	Parma	Emilia-Romagna	Etrusc IV-II BC	IA	6.38	1.23087	0.0316343	0.0871782	0.0461024	0.0118439	0.0169084	0.0237293	0.00445406	0.00308794	0.00537601	-0.00198805	0.00427395	-0.0106154	0.00882663	-0.00754317	-0.00203005	-0.00230797	-0.00268725	0.65857	-0.167557	0.0284628	0.0117445	0.0307402	0.0244046	1.28229	0.0071675	0.111604	0.00995335	0.0251124	-0.000837279	0.09112	0.0302399	0.0290609	0.0178365	0.0106252	0.00858387	-0.0382326	0.073562	0.00269201	-0.0126878	-0.00574329	0.0014979
0000_CasR_US230_I_Fe_It_P68	PiazzaGaribaldi_CassaRisparmio	US230	Parma	Emilia-Romagna	Etrusc IV-II BC	IA	5.77	1.17557	0.0207841	0.0577582	0.0326425	0.00350903	0.0125836	0.0516156	0.00182283	0.00816366	0.00905681	0.00344298	0.00537145	-0.0353907	0.0294551	0.0112265	0.00274849	-2.93327e-05	-0.00500127	0.76669	-0.115485	0.0299144	0.00897475	0.0212282	0.0184224	1.249	-0.00923887	0.0874939	0.00351951	0.0177253	-0.00157579	0.134917	0.0149296	0.0349533	0.0170112	0.0124189	0.00754593	-0.070865	0.0733572	0.00103187	0.00320289	-0.0111239	-0.00272482
0000_CasR_US230_I_Fe_It_P69	PiazzaGaribaldi_CassaRisparmio	US230	Parma	Emilia-Romagna	Etrusc IV-II BC	IA	5.46	1.21265	0.0258854	0.0808856	0.0418009	0.0135241	0.0130615	0.013316	-0.00466076	0.00785173	-0.00250159	0.00767327	-0.00309798	-0.0097982	-0.00640278	0.00199624	-0.00346815	-0.00190877	0.000881324	0.703059	-0.151258	0.0252435	0.0179377	0.0284452	0.02854	1.24383	0.00325415	0.0871963	0.00830967	0.00857593	-0.00361038	0.1132	0.00707447	0.0259967	0.0150158	0.0103585	0.00742973	-0.0574162	0.0471582	0.00552862	0.00206606	-0.00936493	7.22399e-05
0000_CasR_US230_I_Fe_It_P6	PiazzaGaribaldi_CassaRisparmio	US230	Parma	Emilia-Romagna	Etrusc IV-II BC	IA	5.58	1.1392	0.0509306	0.0298497	0.064333	-0.00285825	0.0281209	0.0516599	0.0153161	0.00372541	0.0221533	-0.00318857	0.0148928	-0.0290226	0.0275711	0.000315048	0.000156677	0.00365031	-0.00646344	0.8116	-0.131587	-0.00125214	0.00586749	0.00823275	0.0274431	1.21286	-0.000420845	0.0777183	0.0137716	0.0113597	0.00685405	0.0994603	0.0234528	0.0373535	0.018286	0.0134463	0.00218908	-0.0587727	0.0682907	0.0324122	-0.00683492	-0.0251383	-0.00988308
0000_CasR_US230_I_Fe_It_P70	PiazzaGaribaldi_CassaRisparmio	US230	Parma	Emilia-Romagna	Etrusc IV-II BC	IA	5.48	1.22194	-0.018772	0.0633712	0.0283145	0.00534919	0.0103084	-0.063663	0.0265112	-0.00213739	0.0132215	0.00241627	0.00667174	0.0388946	-0.0166031	-0.0146904	-0.00541988	0.00387341	-0.00244071	0.673703	-0.172432	0.038612	0.0182285	0.0475092	0.0351588	1.25677	0.00668028	0.0910772	0.0109973	0.0127769	-0.00432082	0.103515	0.0180073	0.0259272	0.013078	0.0115189	0.0107542	-0.0466009	0.0436476	-0.00885361	0.00662813	0.00210285	0.000769937
0000_CasR_US230_I_Fe_It_P71	PiazzaGaribaldi_CassaRisparmio	US230	Parma	Emilia-Romagna	Etrusc IV-II BC	IA	6.11	1.2063	0.0275545	0.0765471	0.0482297	0.0082427	0.0125113	-0.0141629	-0.00515838	-0.00553206	-0.00497395	-0.000300837	0.00169254	0.0100016	-0.0288422	-0.01311	0.00292812	0.00241748	0.00607721	0.703679	-0.176037	0.0259362	0.0199623	0.0296402	0.0286118	1.2559	0.013275	0.100554	0.0177155	0.0172932	-0.000374743	0.0840208	0.0204042	0.0269695	0.0134001	0.00806938	0.00539329	-0.0439492	0.0518779	-0.000468701	-0.0127907	-0.000589606	0.00370752
0000_CasR_US230_I_Fe_It_P72	PiazzaGaribaldi_CassaRisparmio	US230	Parma	Emilia-Romagna	Etrusc IV-II BC	IA	4.97	1.17848	0.0430952	0.0651864	0.0621545	0.0129974	0.0293415	0.0118756	-0.00855984	0.00461417	-0.00668321	0.00595401	-0.00599597	-0.00740833	-0.0123663	-0.00363248	-0.00168085	-0.000382562	-0.00228922	0.760566	-0.137236	0.00897811	-0.00394471	0.0188952	0.0254766	1.23137	0.0205517	0.103237	0.0241083	0.0305632	0.00840436	0.0450442	0.0253918	0.0120024	0.015054	0.00612819	0.00623243	-0.0266355	0.0366983	-0.00168247	-0.00505725	0.000131669	-0.00521449
0000_CasR_US230_I_Fe_It_P73	PiazzaGaribaldi_CassaRisparmio	US230	Parma	Emilia-Romagna	Etrusc IV-II BC	IA	5.4	1.15862	0.037909	0.0581204	0.0617671	0.0148081	0.0314398	0.0159591	0.00463738	0.00503185	0.00717994	0.0040799	0.00490174	-0.0128038	0.0128676	0.00366331	-0.00138453	-0.000668238	-0.00365487	0.785451	-0.147573	-0.0101411	-0.00497412	0.00898078	0.0194596	1.22538	0.00352029	0.0882569	0.0109903	0.0199605	0.00346551	0.140572	0.0203683	0.0405368	0.0227307	0.0208917	0.00888611	-0.0773264	0.0814289	0.0213744	0.000149291	-0.00551083	-0.0060382
0000_CasR_US230_I_Fe_It_P74	PiazzaGaribaldi_CassaRisparmio	US230	Parma	Emilia-Romagna	Etrusc IV-II BC	IA	5.59	1.1719	0.0340961	0.0708204	0.0556357	0.01442	0.0188975	-0.0142886	-0.0190532	0.00113955	-0.0157511	0.00396875	-0.0073958	0.00823118	-0.037045	0.00127288	-0.00429185	-0.00965501	0.00116442	0.768992	-0.14662	0.0131123	0.0160463	0.0310466	0.0294736	1.27632	0.0106313	0.111061	0.0204228	0.0282933	0.00856716	0.0527141	0.0186495	0.022824	0.0116879	0.00629618	0.00508336	-0.0274706	0.0519446	0.010844	-0.0166795	-0.0148666	0.0011867
0000_CasR_US230_I_Fe_It_P75	PiazzaGaribaldi_CassaRisparmio	US230	Parma	Emilia-Romagna	Etrusc IV-II BC	IA	5.82	1.18024	0.0520623	0.0459822	0.0687738	0.00768889	0.0412476	0.0388345	0.00745335	0.00237073	0.00935361	-0.00204974	0.00762609	-0.0237892	0.0189814	-0.000698596	-0.00288144	0.00640662	-0.00228858	0.752667	-0.128907	-9.07345e-05	-0.00898293	-0.00221675	0.0272907	1.24029	-0.00478157	0.0985594	0.0181885	0.0274937	0.00938961	0.100533	0.0111851	0.032231	0.0193392	0.0205528	0.0100342	-0.0556846	0.051582	0.0213662	0.0098576	-0.0117727	-0.0072879
0000_CasR_US230_I_Fe_It_P76	PiazzaGaribaldi_CassaRisparmio	US230	Parma	Emilia-Romagna	Etrusc IV-II BC	IA	5.1	1.1179	0.0371513	0.0286532	0.0634938	0.0140208	0.0420433	0.0338853	-0.0178392	-0.00264947	-0.0143853	0.00116092	-0.00627894	-0.0255914	-0.012533	-0.0102594	0.00290349	0.00367488	0.00203859	0.854507	-0.0839975	-0.0284734	-0.0116458	-0.00626151	0.0181271	1.18922	-0.00309573	0.0750346	0.0140205	0.014164	0.00334114	0.117864	0.0101824	0.0331831	0.0238985	0.0173202	0.0101795	-0.0718057	0.0608507	0.0330233	0.0169252	-0.0183131	-0.0115792
0000_CasR_US230_I_Fe_It_P77	PiazzaGaribaldi_CassaRisparmio	US230	Parma	Emilia-Romagna	Etrusc IV-II BC	IA	6.06	1.19162	0.0322581	0.0631441	0.0571649	0.0091602	0.0262096	0.0483949	-0.0123955	0.006637	-0.00567891	0.00631391	-0.00067655	-0.0345391	0.000108792	0.0059224	0.00127649	0.00539824	0.00262558	0.74078	-0.147436	0.00520139	-0.000446822	0.0186706	0.0291681	1.2433	0.0130095	0.0991545	0.0181709	0.0209106	0.0046886	0.10057	0.016462	0.0283939	0.0151919	0.0136253	0.00740195	-0.0579595	0.0712792	0.017861	-0.00329209	-0.000615136	0.00172174
0000_CasR_US230_I_Fe_It_P78	PiazzaGaribaldi_CassaRisparmio	US230	Parma	Emilia-Romagna	Etrusc IV-II BC	IA	6.53	1.22567	0.0289301	0.0879286	0.0474654	0.0135598	0.0158999	0.0277154	-0.00173108	0.0053735	0.00233745	0.00187014	0.000119066	-0.0168843	0.00994066	0.00207237	0.00131134	-0.00240526	-0.00312591	0.671759	-0.166908	0.0296773	0.0138363	0.0348125	0.0280925	1.2754	0.0177499	0.11105	0.0163336	0.024089	0.00192114	0.113162	0.0146924	0.0314915	0.0125265	0.0136892	0.00739803	-0.0519726	0.0531595	-0.00361854	-0.000388242	-0.000101854	0.00543574
0000_CasR_US230_I_Fe_It_P79	PiazzaGaribaldi_CassaRisparmio	US230	Parma	Emilia-Romagna	Etrusc IV-II BC	IA	5.11	1.1608	0.042086	0.0522747	0.057883	0.00952217	0.0255133	0.0548505	0.0281808	0.00871769	0.0346655	-0.000666815	0.0201883	-0.0359404	0.0490149	0.00293362	-0.00317764	-0.00289242	-0.0125792	0.785094	-0.129499	-0.000195401	0.0072076	0.0176372	0.0230206	1.25211	-0.00360681	0.102604	0.0132514	0.0245399	0.00275176	0.0788365	0.0432087	0.0356778	0.0242557	0.0129616	0.00479405	-0.0354146	0.0696296	0.00801522	-0.0176056	-0.0160502	-0.00856309
0000_CasR_US230_I_Fe_It_P7	PiazzaGaribaldi_CassaRisparmio	US230	Parma	Emilia-Romagna	Etrusc IV-II BC	IA	5.71	1.20138	0.0324009	0.0638486	0.056902	-0.00246978	0.0135138	0.0216375	0.00903764	0.00279321	0.0189614	-0.00575071	0.0124086	-0.0124349	0.026482	0.0029601	-0.00588342	-0.0133051	-0.014327	0.711577	-0.186662	0.0138152	0.0342945	0.0392768	0.0377947	1.27459	-0.00819476	0.101111	0.0118582	0.0211395	0.000820498	0.0757977	0.0179227	0.0329838	0.015799	0.00866126	0.0030534	-0.033787	0.0532415	0.0012395	-0.00897418	-0.0114971	-0.000153816
0000_CasR_US230_I_Fe_It_P80	PiazzaGaribaldi_CassaRisparmio	US230	Parma	Emilia-Romagna	Etrusc IV-II BC	IA	5.37	1.18285	0.0358388	0.0546901	0.0540211	0.00575202	0.0256481	0.0187611	0.00821736	0.00231117	0.0107464	-0.00338512	0.00861685	-0.011057	0.0101335	-0.00155898	-0.0010752	-0.00191892	-0.00276669	0.759053	-0.125343	0.0136602	0.00925768	0.0208081	0.0314342	1.22191	-0.00764579	0.0730361	-0.00256614	0.00483457	-0.00582246	0.128014	0.0216065	0.0388142	0.022739	0.0158724	0.00462638	-0.0686675	0.084815	0.0171362	-0.0102734	-0.0112762	-0.0112802
0000_CasR_US230_I_Fe_It_P81	PiazzaGaribaldi_CassaRisparmio	US230	Parma	Emilia-Romagna	Etrusc IV-II BC	IA	5.32	1.1394	0.0584024	0.0246267	0.0691474	-0.00250564	0.0287703	0.0452711	0.0185172	0.0018633	0.0335426	-0.00423953	0.0188133	-0.0336817	0.0490815	0.020993	-0.00205619	-0.00906082	-0.0217167	0.812726	-0.129692	-0.00304406	0.0220993	0.0119311	0.0324871	1.22154	-0.00236837	0.0898627	0.00126417	0.0162584	-0.00349404	0.0271505	0.0347693	0.0114346	0.0163486	0.0100506	0.00225439	-0.0161313	0.0233635	0.0110215	-0.0194052	-0.0110959	-0.00668543
0000_CasR_US230_I_Fe_It_P82	PiazzaGaribaldi_CassaRisparmio	US230	Parma	Emilia-Romagna	Etrusc IV-II BC	IA	5.79	1.21542	0.0424938	0.0736411	0.0547706	0.00948977	0.0213398	-0.0121854	0.00259014	-0.00482103	0.00464623	-0.00552302	0.00896815	0.00826179	-0.0108422	-0.00805579	-0.00179964	-0.00306489	-0.00189366	0.692605	-0.163431	0.0161656	0.00954175	0.0205067	0.0267183	1.25048	0.00737961	0.10408	0.0070907	0.0179855	-0.00169424	0.11416	0.0110708	0.0335792	0.0139719	0.014528	0.00236841	-0.05907	0.0627553	0.0180759	-0.00798219	-0.0201104	-0.00379008
0000_CasR_US230_I_Fe_It_P83	PiazzaGaribaldi_CassaRisparmio	US230	Parma	Emilia-Romagna	Etrusc IV-II BC	IA	5.48	1.14892	0.0287514	0.0526915	0.0514529	0.0210901	0.0223564	0.0148798	0.0218427	-0.0032672	0.0266248	-0.010235	0.0168817	-0.00920847	0.02891	-0.00312789	-0.00228678	-0.00355401	-0.0108342	0.806296	-0.119325	-0.0156911	-0.00884672	0.00285444	0.0168499	1.24375	-0.00830309	0.0956876	0.0100356	0.0208343	-0.00337167	0.112282	0.0106593	0.0349287	0.0129529	0.0169344	0.00493225	-0.0584232	0.0334289	0.0128061	0.000938845	-0.0124393	0.00302659
0000_CasR_US230_I_Fe_It_P84	PiazzaGaribaldi_CassaRisparmio	US230	Parma	Emilia-Romagna	Etrusc IV-II BC	IA	5.22	1.13778	0.0320115	0.05037	0.0566538	-0.00704208	0.011692	0.0605352	-0.000428367	0.0100543	0.0185038	-0.0005354	0.00129248	-0.041494	0.0379338	0.012892	-0.00449125	-0.0134988	-0.0146769	0.793906	-0.205671	0.00231521	0.0485959	0.039784	0.0316566	1.26132	0.00166879	0.0929494	0.00102651	0.0136606	-0.00779226	0.145878	0.0161917	0.0367765	0.0206037	0.0144736	0.00684868	-0.0709125	0.0729155	4.48221e-05	0.00648735	-0.00269565	-0.0046783
0000_CasR_US230_I_Fe_It_P85	PiazzaGaribaldi_CassaRisparmio	US230	Parma	Emilia-Romagna	Etrusc IV-II BC	IA	5.34	1.17898	0.0290899	0.0568191	0.0515504	-0.00578505	0.0102879	0.0387297	0.0123806	0.00374787	0.0159604	-0.00627001	0.00505381	-0.0238388	0.0278649	-0.00583866	-0.00465238	-0.00718505	-0.0113486	0.745836	-0.178103	0.0361963	0.0504858	0.0461058	0.0366681	1.2505	0.00405557	0.0998806	0.0144876	0.0238314	0.00583815	0.0724215	0.0306937	0.0223322	0.0183192	0.0118119	0.00604821	-0.0308319	0.0319649	-0.00473199	0.00191989	0.00363797	-0.00550953
0000_CasR_US230_I_Fe_It_P86	PiazzaGaribaldi_CassaRisparmio	US230	Parma	Emilia-Romagna	Etrusc IV-II BC	IA	4.19	1.16743	0.00886972	0.047639	0.0325313	-0.00552957	0.00691279	0.0420689	0.0143523	0.00854311	0.0180287	-0.00809485	0.00176633	-0.0255124	0.0631206	0.00247049	-0.0316788	-0.0278909	-0.0183337	0.766576	-0.150845	0.0510985	0.0515843	0.0359463	0.0228718	1.21486	0.0101655	0.0818097	0.014703	0.00829867	-0.00521389	0.122667	0.0268045	0.0303309	0.0199442	0.00348578	0.00230096	-0.0693184	0.0690253	0.00579933	-0.00506629	-0.00553207	-0.00665422
0000_CasR_US230_I_Fe_It_P87	PiazzaGaribaldi_CassaRisparmio	US230	Parma	Emilia-Romagna	Etrusc IV-II BC	IA	5.99	1.16393	0.0324472	0.0413548	0.0562663	0.00654654	0.0366258	0.00786008	0.0111231	0.00488092	0.0153473	0.00524756	0.00993691	-0.00479343	0.0251051	0.0084269	0.0012797	5.88845e-05	-0.00739916	0.788466	-0.102829	-0.00891889	-0.0157977	-0.00245224	0.018388	1.24214	-0.0107732	0.0855584	0.00173359	0.0152558	-0.00299931	0.133944	0.0230435	0.0377858	0.0220697	0.0174078	0.00853039	-0.0690714	0.0550884	-0.00555509	-0.000766889	-0.00735568	-0.00312799
0000_CasR_US230_I_Fe_It_P88	PiazzaGaribaldi_CassaRisparmio	US230	Parma	Emilia-Romagna	Etrusc IV-II BC	IA	6.17	1.21814	0.0231135	0.0824811	0.0410595	0.0166114	0.019463	0.00483346	0.002772	-0.000657803	-0.000336858	-0.00364028	0.000899501	-0.00038863	-0.0133652	-0.012941	-0.00463543	-0.0025568	0.00063284	0.689328	-0.151126	0.0166212	-0.000673026	0.0206253	0.01821	1.2652	0.000975585	0.102149	0.00733916	0.01828	-0.003085	0.143653	0.0176933	0.0397996	0.0160772	0.0159929	0.00496657	-0.0672935	0.0827602	0.0131718	-0.00226622	-0.011231	-0.00316298
0000_CasR_US230_I_Fe_It_P89	PiazzaGaribaldi_CassaRisparmio	US230	Parma	Emilia-Romagna	Etrusc IV-II BC	IA	5.95	1.18498	0.0064224	0.056996	0.0366581	0.00422357	0.00864923	0.0290273	0.00116696	0.00868907	0.00252877	0.000535535	-0.000349333	-0.013773	0.00997907	0.000212689	-0.00279858	-0.00429559	-0.00324133	0.743601	-0.164494	0.0237993	0.0145032	0.0351468	0.0385546	1.22726	0.00537627	0.0908016	0.0151488	0.0220945	0.00235439	0.105636	0.0454859	0.0348948	0.03022	0.00735524	0.00338855	-0.0532496	0.102239	0.00303527	-0.0283491	-0.0177241	-0.0170545
0000_CasR_US230_I_Fe_It_P8	PiazzaGaribaldi_CassaRisparmio	US230	Parma	Emilia-Romagna	Etrusc IV-II BC	IA	5.96	1.1705	0.037253	0.0643277	0.0631829	0.019789	0.0339514	0.00402243	-0.0018774	1.90398e-05	0.000290524	-0.00130532	0.00232591	-0.0024624	-0.00419136	-0.00325539	0.000375424	-0.00169983	-0.00189815	0.764823	-0.16026	-0.0130953	-0.00793173	0.00553	0.0171474	1.24251	0.0102033	0.096347	0.0106424	0.0198705	0.00267757	0.165539	0.0219089	0.0423801	0.0253948	0.0196471	0.0112167	-0.084	0.0926175	0.01776	0.00579147	-0.0132546	-0.00746341
0000_CasR_US230_I_Fe_It_P90	PiazzaGaribaldi_CassaRisparmio	US230	Parma	Emilia-Romagna	Etrusc IV-II BC	IA	5.21	1.1524	0.0402945	0.0507403	0.0619091	0.0148124	0.0360303	0.00511573	0.00308555	1.9368e-05	0.00323818	-0.00491703	0.0004215	-0.00332119	-0.000828929	-0.0119234	-0.0043034	-0.00690249	-0.00283027	0.798266	-0.129809	-0.00101278	-0.0101584	0.00066362	0.0174649	1.23935	0.00557307	0.0969701	0.0203594	0.0281972	0.0128093	0.0838443	0.0098816	0.0259917	0.0175378	0.0154801	0.0109401	-0.0513003	0.0418876	0.0149062	0.0121279	-0.00497571	-0.00339597
0000_CasR_US230_I_Fe_It_P91	PiazzaGaribaldi_CassaRisparmio	US230	Parma	Emilia-Romagna	Etrusc IV-II BC	IA	6.33	1.22964	0.0275136	0.0832905	0.0427518	0.0145072	0.0179193	0.00470323	0.00984271	0.00168614	0.0101426	-0.000582956	0.00347773	-0.00209768	0.0160518	-0.00353953	-0.00349118	-0.00624649	-0.0130633	0.674264	-0.151288	0.0265794	0.0066857	0.0251772	0.026655	1.25825	0.00670906	0.101905	0.008913	0.0175774	-0.00124154	0.102626	0.0292335	0.0281817	0.0203151	0.0111682	0.00868655	-0.0478462	0.0756535	0.00233651	-0.00395802	-0.00565535	-0.00556022
0000_CasR_US230_I_Fe_It_P92	PiazzaGaribaldi_CassaRisparmio	US230	Parma	Emilia-Romagna	Etrusc IV-II BC	IA	6.31	1.20474	0.0274559	0.0674578	0.0516104	0.0111705	0.0229331	0.0248504	0.00988531	0.00147493	0.014448	-0.00360288	0.0112774	-0.0077312	0.0155768	-0.00909532	0.00206273	-0.00633992	-0.00833812	0.703994	-0.17417	0.0141998	0.00620499	0.0225188	0.0322918	1.27173	-0.0104449	0.0956353	0.00593483	0.0203771	-7.78893e-05	0.109172	0.0180357	0.0393651	0.0223947	0.0175951	0.00894297	-0.0459692	0.0698955	0.00654827	-0.000478048	-0.0207148	-0.0127304
0000_CasR_US230_I_Fe_It_P93	PiazzaGaribaldi_CassaRisparmio	US230	Parma	Emilia-Romagna	Etrusc IV-II BC	IA	6.43	1.21756	0.0238213	0.0750548	0.0419236	0.0102031	0.0143757	-0.00169014	-0.0017202	0.00129163	-0.00364198	0.00366611	-0.00231866	0.00213491	-0.0165046	-0.00762182	-0.00334507	-0.00110152	0.000829671	0.690191	-0.155758	0.0296357	0.00810871	0.0282429	0.0326204	1.26033	-0.00565737	0.0879586	0.00182075	0.00831305	-0.00913704	0.14364	0.0261487	0.0387142	0.0170509	0.00834532	0.00722873	-0.0644505	0.102258	-0.0109503	-0.0143818	-0.0112855	-0.00421262
0000_CasR_US230_I_Fe_It_P94	PiazzaGaribaldi_CassaRisparmio	US230	Parma	Emilia-Romagna	Etrusc IV-II BC	IA	5.73	1.174	0.0380407	0.0486715	0.0583396	0.00589452	0.0311948	0.0400394	0.0153222	0.0104968	0.0193192	0.000826965	0.0109633	-0.0208952	0.0306297	0.00835609	-0.0021228	-0.00527169	-0.00933949	0.767914	-0.123428	-0.00357882	-0.00878555	0.00819428	0.0227081	1.24498	-0.00393879	0.0952858	0.0122979	0.0208505	0.00122413	0.0333166	0.017835	0.0166524	0.0164609	0.0134471	0.0105346	-0.0110467	0.0227862	0.00898649	0.0037635	-0.00184236	-0.00135756
0000_CasR_US230_I_Fe_It_P95	PiazzaGaribaldi_CassaRisparmio	US230	Parma	Emilia-Romagna	Etrusc IV-II BC	IA	5.48	1.16828	0.0554164	0.0476026	0.0628017	-0.00363214	0.0240148	0.0226165	0.012748	0.00370209	0.0112008	0.000822231	0.00197301	-0.01503	0.0254994	-0.00577593	-0.00602922	-0.00548996	-0.0144033	0.769045	-0.143004	0.0231466	0.0172431	0.0190623	0.0304666	1.25613	-0.0027323	0.0996318	0.0123497	0.0211883	0.00405853	0.0923836	0.0179842	0.0321009	0.0130737	0.0102017	0.00110533	-0.0509129	0.0697501	0.0284998	-0.014374	-0.0264562	-0.0105869
0000_CasR_US230_I_Fe_It_P96	PiazzaGaribaldi_CassaRisparmio	US230	Parma	Emilia-Romagna	Etrusc IV-II BC	IA	5.86	1.20601	0.0252855	0.068974	0.0428091	0.00319553	0.0138954	0.0543957	0.000534016	0.00775484	0.00838898	-1.94106e-05	0.00269898	-0.0345355	0.0305241	0.00394044	0.00207039	-0.00426706	-0.0162206	0.711918	-0.141088	0.0462728	0.0243327	0.0399614	0.0325662	1.24939	0.00292189	0.100683	0.0158958	0.0208742	0.00301883	0.100424	0.0236798	0.0356845	0.0164152	0.0107522	0.00250484	-0.0525046	0.0802282	0.0232637	-0.0170651	-0.0255688	-0.010883
0000_CasR_US230_I_Fe_It_P97	PiazzaGaribaldi_CassaRisparmio	US230	Parma	Emilia-Romagna	Etrusc IV-II BC	IA	5.82	1.21343	0.0242028	0.0824779	0.040679	0.0220201	0.021004	-0.009618	-0.00336078	-0.00124606	-0.00292415	-4.25819e-05	0.000220809	0.00545141	-0.0107901	-0.00375789	-0.00256855	-0.00428953	-0.00110184	0.704187	-0.135222	0.0202998	-0.00547256	0.0169677	0.0188926	1.25191	-0.00224055	0.0901777	0.00600004	0.0123062	-0.00479868	0.101729	0.0133396	0.0330287	0.0157702	0.0146375	0.0056657	-0.055215	0.0709331	0.0220957	-0.00687083	-0.00609675	-0.000270923
0000_CasR_US230_I_Fe_It_P98	PiazzaGaribaldi_CassaRisparmio	US230	Parma	Emilia-Romagna	Etrusc IV-II BC	IA	5.5	1.21075	0.0401476	0.0789424	0.057596	0.0118258	0.0250398	0.0371897	0.00130551	0.0130525	0.00478022	0.00890404	-0.000757302	-0.019418	0.0147529	0.00653282	-0.000128619	-0.00289596	-0.00448139	0.703064	-0.154118	0.015671	0.00573441	0.025187	0.0236241	1.24528	0.0142859	0.100877	0.017126	0.0206918	0.00196592	0.103988	0.0192871	0.0287723	0.0128892	0.0159474	0.0079833	-0.0602454	0.0574527	0.0136781	-0.00531099	0.00420603	0.00890913
0000_CasR_US230_I_Fe_It_P99	PiazzaGaribaldi_CassaRisparmio	US230	Parma	Emilia-Romagna	Etrusc IV-II BC	IA	5.32	1.18418	0.0334633	0.0629635	0.0503708	5.2013e-05	0.0148841	0.0291434	-0.00672535	0.00242335	-0.00275117	0.00335751	-0.0066365	-0.0187038	0.00795578	-0.000893423	-0.00190655	0.00170554	-0.00630348	0.745	-0.154591	0.0308309	0.0215804	0.0324393	0.0285988	1.26788	0.00858137	0.100831	0.0131218	0.0211827	0.00361	0.0455326	0.0190162	0.0161773	0.0135727	0.00814896	0.00709652	-0.0268501	0.0476123	0.000113871	-0.0102346	0.000587946	-0.00397753
0000_CasR_US230_I_Fe_It_P9	PiazzaGaribaldi_CassaRisparmio	US230	Parma	Emilia-Romagna	Etrusc IV-II BC	IA	6.45	1.20046	0.0435469	0.0711158	0.0543228	0.00363205	0.020242	-0.00804914	-0.00538521	-0.00211863	-0.00874821	9.4247e-05	-0.00454952	0.0088124	-0.0224862	-0.00710126	0.00165618	0.000167218	0.00367193	0.714843	-0.174475	0.0214345	0.0206264	0.0238809	0.0245714	1.27116	-0.00500583	0.0978926	-0.000744972	0.0157169	-0.00870162	0.119844	0.0170408	0.030017	0.0155893	0.012941	0.00918726	-0.0470331	0.0815252	-0.00255711	-0.00321753	-0.000642339	-0.00383059
0000_Cervi_US190_I_An_It_P100	Cervia	US190	Ravenna	Emilia-Romagna	II AD	Rom	6.53	1.2169	-0.00287458	0.0619259	0.0224761	0.00484693	0.0123051	0.0302637	0.00187508	0.00629819	0.000768759	0.000771521	-0.0013152	-0.0123968	0.016439	0.000106309	-0.00219265	-0.00322139	-0.00783454	0.704094	-0.115891	0.0360255	-0.0122283	0.0258391	0.0247573	1.26756	-0.00225362	0.0980919	0.00953936	0.0220744	0.0012956	0.114666	0.0146396	0.0348105	0.0178414	0.0142584	0.00766581	-0.0558523	0.0518814	0.00226149	0.00455682	-0.0090466	-0.00474044
0000_Cervi_US190_I_An_It_P101	Cervia	US190	Ravenna	Emilia-Romagna	II AD	Rom	6.55	1.1876	0.0218967	0.0493452	0.0336662	-0.00572963	0.0149985	-0.00770019	0.00391754	-0.00201272	-0.00156872	0.00210691	0.00106551	0.00334404	-0.0187626	-0.0219152	-0.00464726	0.0056659	0.00141782	0.751077	-0.113191	0.0249798	0.00941489	0.0202877	0.0195032	1.23711	-0.00183401	0.0838511	0.00824762	0.0129748	0.00115157	0.113647	0.0158715	0.0380919	0.0154192	0.0123411	0.00227712	-0.0583108	0.0580086	0.0148216	-0.00834672	-0.0205939	-0.00486287
0000_Cervi_US190_I_An_It_P102	Cervia	US190	Ravenna	Emilia-Romagna	II AD	Rom	6.1	1.21752	0.011124	0.0731991	0.0323469	0.0113617	0.0159509	0.00796814	-0.000235797	0.00574123	-0.00298746	0.00120582	-0.00213106	-0.000852221	-0.0111445	-0.00990872	-0.0106679	-0.00669686	0.0019234	0.700569	-0.132401	0.0198865	-0.00863052	0.0227535	0.0179797	1.26323	-0.00136491	0.097466	0.0116608	0.0219122	0.00311924	0.0822779	0.0216932	0.0324089	0.0228077	0.0124613	0.00939044	-0.0387479	0.0523672	0.00367023	0.000255515	-0.0108338	-0.00501662
0000_Cervi_US190_I_An_It_P103	Cervia	US190	Ravenna	Emilia-Romagna	II AD	Rom	5.75	1.20837	0.02474	0.0675755	0.052046	0.0100653	0.0244119	0.044814	0.00715433	0.00972324	0.0169747	0.00113227	0.0104746	-0.0275883	0.0345663	0.00921913	-0.000589816	-0.00823818	-0.0156281	0.70391	-0.144388	0.0131058	0.0066754	0.0306193	0.0285308	1.21812	-0.00320241	0.0793724	0.0250844	0.0147016	0.00769946	0.0423667	0.0319096	0.0351716	0.0276523	0.0159124	0.0106581	-0.0250288	0.0354919	0.0203947	-0.0140099	-0.0249014	-0.00289592
0000_Cervi_US190_I_An_It_P104	Cervia	US190	Ravenna	Emilia-Romagna	II AD	Rom	4.74	1.17856	0.037039	0.0665171	0.0615841	0.00908032	0.0224173	0.0284461	0.00996779	0.00723896	0.0113389	5.6275e-05	0.0048276	-0.0153873	0.0198958	0.00213194	-0.00317435	-0.0064943	-0.00818499	0.753864	-0.168007	0.00492098	0.0122774	0.0272395	0.0310592	1.24984	0.00761689	0.0987096	0.0107393	0.0188343	-0.003247	0.10932	0.0269395	0.0335712	0.0180116	0.0110927	0.00427324	-0.0550431	0.0713247	0.00361824	-0.0187878	-0.00569277	-0.00474224
0000_Cervi_US190_I_An_It_P10	Cervia	US190	Ravenna	Emilia-Romagna	II AD	Rom	5.08	1.12525	0.00947885	0.0361428	0.0493177	0.00969943	0.0298106	0.00616542	-0.00180868	-0.00106706	-0.00377309	0.00123883	-0.00330788	-0.0112944	-0.00945703	-0.0148402	-0.00537869	0.00516326	-0.000409818	0.842906	-0.115795	-0.0061759	-0.00607386	0.0194935	0.025404	1.23195	-0.0270202	0.0820002	0.00349677	0.0171431	0.00214158	0.0843446	0.0298145	0.0425588	0.0270935	0.0214325	0.0114104	-0.047366	0.0493504	0.0284394	0.00305076	-0.0288719	-0.0167332
0000_Cervi_US190_I_An_It_P11	Cervia	US190	Ravenna	Emilia-Romagna	II AD	Rom	6.22	1.18685	0.001488	0.0488592	0.0250458	-0.00266043	0.00958716	0.0160351	-0.00448673	0.00169262	-0.0024919	0.00040354	-0.000328097	-0.00641173	-0.0197631	-0.0118501	0.00300773	0.00396163	0.00299013	0.757333	-0.119247	0.0275728	0.00758296	0.0265503	0.0289462	1.21917	-0.00260812	0.0751455	0.00883696	0.00669023	0.0028751	0.122986	0.0145863	0.0441099	0.0186304	0.0155099	0.00571769	-0.0773172	0.0602997	0.0309601	-0.00139459	-0.0254049	-0.00791734
0000_Cervi_US190_I_An_It_P12	Cervia	US190	Ravenna	Emilia-Romagna	II AD	Rom	6.18	1.2093	0.0209718	0.0705208	0.0399455	0.0125035	0.0251163	0.0602395	0.00319742	0.0130481	0.0101593	0.00522787	0.00954957	-0.035219	0.0101037	0.00152585	0.00512479	-0.00191027	0.00052528	0.713657	-0.116595	0.0191493	-0.012476	0.0137108	0.0136921	1.26605	0.00386643	0.10688	0.0165146	0.0297037	0.00605665	0.0694938	0.0131047	0.025345	0.012631	0.0104452	0.0060551	-0.0324607	0.0303827	0.00508769	-0.00373916	-0.0142925	-0.00126667
0000_Cervi_US190_I_An_It_P13	Cervia	US190	Ravenna	Emilia-Romagna	II AD	Rom	5.22	1.16699	0.0300228	0.0586506	0.0434797	0.004508	0.014267	-0.0274615	-0.00974472	-0.0010022	-0.00866391	0.00438718	-0.00216457	0.0104039	-0.0485417	-0.0101537	0.00238071	0.00168734	0.00784728	0.772262	-0.141223	0.0256628	0.0374779	0.0339152	0.0265333	1.22647	-0.00216783	0.0858622	0.0132279	0.0153153	0.00103655	0.0585354	0.021312	0.0249307	0.0183774	0.010205	0.00383072	-0.0349724	0.0469042	0.00497696	-0.0169373	-0.0117257	-0.00811059
0000_Cervi_US190_I_An_It_P14	Cervia	US190	Ravenna	Emilia-Romagna	II AD	Rom	6.42	1.19503	0.0171662	0.0590051	0.0328464	0.00440367	0.0170651	-0.0300737	0.00538416	0.00504438	-0.00192108	0.00432268	-0.00559032	0.0217938	-0.0142592	-0.00703535	-0.0127894	-0.00715441	-0.00476055	0.739873	-0.10658	0.0295362	-0.00301849	0.0144476	0.0202492	1.23427	-0.00611348	0.0871431	0.0156546	0.0191619	0.00852108	0.0529596	0.0186488	0.029097	0.0167908	0.0136875	0.00357842	-0.0275332	0.0328883	0.02025	-0.00718773	-0.0219141	-0.0120468
0000_Cervi_US190_I_An_It_P15	Cervia	US190	Ravenna	Emilia-Romagna	II AD	Rom	6.48	1.20098	0.00156824	0.0529695	0.0292879	0.00189323	0.0160347	0.0155549	0.00284655	0.0011548	0.00275807	-0.00085417	0.000430488	-0.00878098	0.0100973	-0.00359361	-0.00105243	0.000382781	-0.00509947	0.732915	-0.118012	0.025225	-0.00555179	0.0227511	0.028333	1.2499	-0.0129021	0.0912953	0.00333598	0.0202612	0.000448027	0.135574	0.0181976	0.0452389	0.0218594	0.0185992	0.00797212	-0.0734484	0.0623599	0.0171415	0.00341394	-0.0264439	-0.00680578
0000_Cervi_US190_I_An_It_P16	Cervia	US190	Ravenna	Emilia-Romagna	II AD	Rom	6.71	1.20489	0.0258705	0.0685535	0.0398376	0.0117395	0.0244895	0.045168	0.00629949	0.0137603	0.00594001	0.00845486	0.00101015	-0.0240594	0.0193173	0.00238838	-0.00170642	0.00100739	-0.00375119	0.724333	-0.101531	0.0250461	-0.00815483	0.0133203	0.0165632	1.24932	0.00899348	0.0955807	0.0227598	0.0244914	0.0116895	0.0637164	0.019617	0.0238069	0.0180248	0.00983343	0.00641367	-0.0363541	0.0478616	0.0123135	0.000100943	-0.0116922	-0.0119542
0000_Cervi_US190_I_An_It_P17	Cervia	US190	Ravenna	Emilia-Romagna	II AD	Rom	5.68	1.17066	0.0283595	0.0420104	0.0457562	0.0110343	0.0202584	0.0511573	0.00826041	-0.00187979	0.0214447	-0.00946712	0.020767	-0.0331577	0.0195646	0.00467673	0.000569225	0.000550297	-0.00636895	0.781576	-0.109066	-0.000351324	-0.00381196	0.000725169	0.0238196	1.22515	-0.0150399	0.0803451	-0.00299934	0.0147631	-0.00250656	0.145027	0.0195339	0.0385764	0.0242136	0.0206709	0.00819901	-0.0817256	0.080953	0.0198251	0.00707938	-0.0154323	-0.0146845
0000_Cervi_US190_I_An_It_P18	Cervia	US190	Ravenna	Emilia-Romagna	II AD	Rom	5.75	1.18111	0.0150262	0.0573014	0.0356714	0.00834748	0.0203003	-0.0213128	0.0112999	0.00290171	0.00835458	0.000156476	0.000865922	0.0182676	0.0110064	0.00195475	-0.00840943	-0.00925463	-0.00958467	0.764733	-0.110085	0.0198673	-0.0101876	0.00866585	0.0161288	1.22744	0.00446965	0.0889195	0.0144487	0.0160124	0.00230452	0.125251	0.00560093	0.0408096	0.0137791	0.0192408	0.00612827	-0.0771456	0.0402155	0.0304852	0.00812191	-0.0138342	0.00175859
0000_Cervi_US190_I_An_It_P19	Cervia	US190	Ravenna	Emilia-Romagna	II AD	Rom	5.32	1.12057	0.028718	0.0442727	0.0425545	0.0159135	0.0252086	0.0100745	0.012473	0.00581553	0.0102013	0.00270246	0.0052529	-0.00486689	0.0160131	0.00040314	-0.00530962	-0.00210661	-0.00237703	0.852655	-0.0996959	-0.00348193	-0.00721469	-0.00416352	0.00499522	1.25253	0.0121936	0.0938753	0.0164114	0.02037	0.00929568	0.113642	0.0184313	0.0357588	0.0194838	0.0157443	0.00981393	-0.057887	0.0703906	0.00920856	0.00183007	-0.00700752	-0.00756914
0000_Cervi_US190_I_An_It_P1	Cervia	US190	Ravenna	Emilia-Romagna	II AD	Rom	6.64	1.18701	0.00542114	0.0499519	0.0327692	0.000569128	0.0153935	0.040456	-0.00559207	0.00661841	0.00249488	0.00343767	0.00726079	-0.0268454	-0.00537758	0.000304039	0.0059579	-0.00205675	0.000684329	0.752998	-0.119401	0.0207459	-0.0126227	0.0223701	0.0255539	1.22367	-0.00112337	0.0804144	0.00272503	0.0166039	0.000747457	0.122567	0.0223351	0.0377594	0.0217823	0.0156381	0.00408896	-0.0709949	0.0700479	0.0183923	-0.0105328	-0.0199001	-0.00551345
0000_Cervi_US190_I_An_It_P20	Cervia	US190	Ravenna	Emilia-Romagna	II AD	Rom	5.36	1.22321	0.0350201	0.0879324	0.0490841	0.0196027	0.0200754	0.0526847	0.0100725	0.0128397	0.0127353	0.00335028	0.00450447	-0.0246294	0.0205532	-0.00308624	-0.00504055	-0.00513344	-0.00681476	0.676521	-0.163893	0.0192946	0.00232351	0.0247697	0.0182993	1.24687	0.0271668	0.101936	0.0289892	0.0221273	0.00856304	0.112524	0.0135903	0.0282531	0.0157946	0.0127718	0.00867659	-0.0579188	0.0439516	-0.00477873	0.0016458	0.0065299	-0.000855909
0000_Cervi_US190_I_An_It_P21	Cervia	US190	Ravenna	Emilia-Romagna	II AD	Rom	5.36	1.09397	0.0230705	0.0168082	0.058265	0.00461056	0.0320146	0.00360847	-0.0223693	-0.000884716	-0.016678	0.00576979	-0.00532409	-0.00795328	-0.0272101	7.68807e-05	0.00150426	0.000723258	0.00243521	0.88397	-0.114868	-0.0257845	-0.0120463	0.00345676	0.0230126	1.24458	-0.0156499	0.0832439	0.000838726	0.0111375	-0.000666353	0.110356	0.0163777	0.0402182	0.0144208	0.0202478	0.000506283	-0.0605774	0.0516853	0.0192377	-0.0113486	-0.016854	-0.0104677
0000_Cervi_US190_I_An_It_P22	Cervia	US190	Ravenna	Emilia-Romagna	II AD	Rom	6.25	1.18005	0.0325029	0.0438103	0.0512604	0.0010305	0.0229902	0.0429749	0.00994805	-0.000277916	0.0180594	-0.00487776	0.0166146	-0.0267257	0.0245852	-0.00354157	0.00388402	0.000693286	-0.00447633	0.753666	-0.141286	0.00701149	0.00636477	0.013553	0.0301272	1.25487	-0.00526439	0.095349	0.00472377	0.0243573	-6.64647e-05	0.0870864	0.0194136	0.0270383	0.0189997	0.00820538	0.006186	-0.0452579	0.0656707	0.00981469	0.00162659	-0.0158877	-0.00945936
0000_Cervi_US190_I_An_It_P23	Cervia	US190	Ravenna	Emilia-Romagna	II AD	Rom	5.81	1.19654	0.0259462	0.0563262	0.0556773	-0.0066328	0.0174275	-0.0123943	0.0144292	-0.00141949	0.00452782	-0.00391445	0.0035924	0.0118031	0.0058503	-0.0104568	-0.00942757	-0.00404411	-0.00773784	0.715955	-0.182079	0.0256791	0.0309913	0.0401556	0.0396046	1.26569	-0.00495736	0.103095	0.0153035	0.023455	0.00280758	0.0601705	0.0326568	0.0302726	0.022124	0.0124653	0.00894675	-0.0256332	0.0405758	-0.00573561	-0.0134494	-0.00453216	0.00221769
0000_Cervi_US190_I_An_It_P24	Cervia	US190	Ravenna	Emilia-Romagna	II AD	Rom	6.04	1.21939	0.00589176	0.0642024	0.0252288	-0.00114686	0.00787002	0.0784477	-0.00182047	0.0147008	0.00811132	0.00452043	0.00570184	-0.0462456	0.0226682	0.00367972	0.00730124	-0.00164197	-0.00467722	0.686956	-0.129442	0.0425103	0.00948818	0.0359669	0.0276032	1.27581	9.97504e-06	0.105419	0.00605163	0.0261385	-0.00236643	0.0778201	0.0132453	0.0259469	0.0155887	0.0100187	0.00724855	-0.040265	0.0437873	0.000593687	-0.00151599	-0.0136013	-0.00154549
0000_Cervi_US190_I_An_It_P25	Cervia	US190	Ravenna	Emilia-Romagna	II AD	Rom	5.25	1.16982	0.0125117	0.0538479	0.0349982	0.00496679	0.0184891	0.0896056	0.0147012	0.0212561	0.017861	0.0095934	0.0109442	-0.061773	0.0426403	0.0190598	0.00747171	0.000173159	-0.00692628	0.775006	-0.091482	0.0260908	-0.00216615	0.0147271	0.0169963	1.21116	0.00362017	0.0779058	0.012539	0.0170299	0.00123712	0.0507387	0.0119607	0.0207063	0.0133293	0.0111097	0.00329496	-0.0328465	0.0312516	0.0117686	-0.00322212	-0.0113998	-0.00732268
0000_Cervi_US190_I_An_It_P26	Cervia	US190	Ravenna	Emilia-Romagna	II AD	Rom	5.3	1.15547	0.0281825	0.0548866	0.0653935	0.0128553	0.0300487	-0.00601301	0.00466326	-0.00034684	0.00119445	-0.00101928	0.00365199	0.00712642	-0.00619608	-0.0129198	-0.00409384	0.000645106	0.00331526	0.793888	-0.147267	-0.0073441	-0.00207494	0.0207766	0.0298911	1.26342	0.00638409	0.103032	0.0180751	0.0189474	0.00604631	0.0490392	0.0213492	0.016917	0.0098477	0.00274741	0.0040144	-0.0235331	0.0504551	0.000424824	-0.0157838	-0.0120238	0.00221844
0000_Cervi_US190_I_An_It_P27	Cervia	US190	Ravenna	Emilia-Romagna	II AD	Rom	5.16	1.19947	0.0370388	0.081663	0.0505778	0.0186258	0.0204199	0.00255985	0.0132811	-0.0054934	0.0052149	-0.00504134	0.00470741	0.00620667	0.000654313	-0.0228999	0.00185768	0.00475254	-0.00138236	0.72197	-0.157302	0.00891306	0.0104386	0.0202117	0.0175246	1.24142	0.0158932	0.108703	0.0263098	0.0255195	0.00909131	0.0590127	-0.000672891	0.0198132	5.1716e-05	0.0137263	0.00587842	-0.041363	0.00343273	0.0231494	0.0070506	-0.00448653	0.0121186
0000_Cervi_US190_I_An_It_P28	Cervia	US190	Ravenna	Emilia-Romagna	II AD	Rom	5.2	1.18072	0.0223344	0.0655057	0.0564821	0.000971959	0.011715	-0.0343526	-0.00320018	-0.00475274	-0.00772571	-0.00116579	-0.00425207	0.025237	-0.0359838	-0.0132891	0.00234767	-0.000976443	0.000973964	0.745317	-0.178821	0.0248376	0.0352083	0.0500486	0.0392126	1.22026	0.00665103	0.0933066	0.0303807	0.0207943	0.0049712	0.0635715	0.0133969	0.0185444	0.0158686	0.00277814	0.00119609	-0.0377639	0.0562255	0.00363703	-0.0203895	-0.0240753	-0.0168601
0000_Cervi_US190_I_An_It_P29	Cervia	US190	Ravenna	Emilia-Romagna	II AD	Rom	5.83	1.21056	0.00799085	0.0778394	0.0519611	0.0137446	0.01743	0.0346999	0.0127056	0.00812176	0.00925187	-0.0012114	0.00521429	-0.0170152	0.0314928	-0.00351614	-0.00905472	-0.00637838	-0.00521198	0.702583	-0.156435	0.0166796	0.00848021	0.0354325	0.0234746	1.27708	0.000569587	0.0967757	0.00669056	0.0224843	-0.000204491	0.100217	0.0281269	0.0360371	0.028783	0.013429	0.0131219	-0.0431291	0.086219	-0.00244185	-0.008249	-0.015637	-0.0148749
0000_Cervi_US190_I_An_It_P2	Cervia	US190	Ravenna	Emilia-Romagna	II AD	Rom	5.31	1.16802	0.0102987	0.0629701	0.0315606	0.0188007	0.0203113	0.041466	0.00398665	0.00569878	0.00689219	0.00223827	0.0067758	-0.0325967	0.0184449	0.00423385	0.00434223	0.00216752	0.00135586	0.781834	-0.102276	0.00820952	-0.016044	0.00456156	0.00970203	1.23499	0.00697061	0.087716	0.0129597	0.0199655	0.00496247	0.0903657	0.0110906	0.0296468	0.0209334	0.015234	0.0107917	-0.0486477	0.0498538	0.0174537	0.0106888	-0.0125608	-0.00989804
0000_Cervi_US190_I_An_It_P30	Cervia	US190	Ravenna	Emilia-Romagna	II AD	Rom	5.31	1.14704	0.0124199	0.0437037	0.0353611	0.0100137	0.0232352	0.0440814	0.000861903	0.00825646	0.00417496	0.00747474	0.00211509	-0.0323692	0.0290113	0.0112326	0.00285642	0.00530267	-0.00200849	0.817009	-0.0917759	0.00390605	-0.0147119	0.00290828	0.0117553	1.23545	0.00188291	0.0840536	0.00647362	0.0159073	0.00197108	0.13391	0.0155847	0.0351661	0.0208265	0.0170558	0.00615403	-0.0749966	0.0669891	0.011206	0.00482832	-0.013091	-0.014259
0000_Cervi_US190_I_An_It_P32	Cervia	US190	Ravenna	Emilia-Romagna	II AD	Rom	5.85	1.22355	0.0151805	0.0819627	0.0278583	0.0138447	0.0136726	0.0690929	0.014837	0.0157131	0.0164771	0.00308749	0.00806637	-0.0400294	0.0539074	0.0052768	0.00150094	-0.00689641	-0.007378	0.683958	-0.105073	0.0400061	0.000278643	0.0250084	0.0128569	1.25082	-0.00342298	0.0975702	0.00811312	0.0245133	0.00136419	0.068315	0.0160759	0.0274029	0.0194177	0.0156871	0.0102121	-0.0374627	0.0313026	0.00605792	0.000986856	-0.0115995	-0.00405101
0000_Cervi_US190_I_An_It_P33	Cervia	US190	Ravenna	Emilia-Romagna	II AD	Rom	6.73	1.20529	0.0156349	0.0572809	0.0306025	0.00325525	0.0153928	0.0313302	0.00476129	0.00385337	0.00946598	-0.000446627	0.00644697	-0.0170337	0.0232128	-0.000687691	0.00385583	-0.00108436	-0.00488574	0.728096	-0.109888	0.0186292	-0.00441789	0.0161738	0.0172898	1.2411	-0.00558353	0.0854896	0.0137352	0.0206594	0.00655473	0.00850042	0.0054871	0.0187127	0.0115052	0.0118271	0.00428479	-0.0034917	-0.00210678	0.0233399	0.00136217	-0.0228576	-0.00648912
0000_Cervi_US190_I_An_It_P34	Cervia	US190	Ravenna	Emilia-Romagna	II AD	Rom	5.33	1.20237	0.0104922	0.0665647	0.0280192	0.0131662	0.0147615	0.0259517	0.00280172	0.00406445	0.00637317	-0.00331198	0.00681275	-0.0125704	0.00775951	-0.00761751	0.00152272	-0.00829947	-0.00122209	0.733406	-0.0974539	0.0234855	-0.0148295	0.0127094	0.0173159	1.24473	0.0107551	0.09021	0.0165853	0.0151876	0.00715032	0.101809	0.00528564	0.0350938	0.0111732	0.0185559	0.00172954	-0.0548339	0.0387799	0.0270796	0.00241914	-0.0136715	-0.00595898
0000_Cervi_US190_I_An_It_P35	Cervia	US190	Ravenna	Emilia-Romagna	II AD	Rom	5.03	1.15838	0.024765	0.0584915	0.0410803	0.0147746	0.0211708	0.0892316	0.0054021	0.0113058	0.0167194	0.00390319	0.0143948	-0.0597348	0.0343849	0.00452804	0.0122329	0.00338146	0.000117708	0.785813	-0.10202	0.0099405	-0.01173	0.0122855	0.0157296	1.24323	0.00187945	0.0894848	0.00580566	0.0180776	-0.00386335	0.115482	0.0130593	0.0325069	0.0172659	0.0120785	0.00459658	-0.061364	0.0588925	0.0112824	0.000734247	-0.0147753	-0.00648888
0000_Cervi_US190_I_An_It_P36	Cervia	US190	Ravenna	Emilia-Romagna	II AD	Rom	5.82	1.22629	0.000955353	0.0754169	0.0227151	0.00875284	0.00877446	0.0839502	0.00834184	0.014889	0.0110744	0.0036774	0.0051852	-0.0439527	0.0511594	-0.00774537	0.0019238	-0.00277183	-0.0139474	0.686235	-0.105667	0.038121	0.00254481	0.0366836	0.0184646	1.25548	-0.0127033	0.0866983	0.00074049	0.0136778	-0.00612805	0.107778	0.0183745	0.0368088	0.0189325	0.0139848	0.0045818	-0.0551287	0.0588894	0.00960692	-0.000591212	-0.00973096	-0.00286616
0000_Cervi_US190_I_An_It_P37	Cervia	US190	Ravenna	Emilia-Romagna	II AD	Rom	4.38	1.16478	0.00472636	0.0534386	0.0356655	0.008619	0.014836	0.0432874	-0.0129542	0.00119511	-0.000648001	0.00382242	0.00156512	-0.0289218	0.00374862	0.00634353	0.0143554	0.000719237	-0.00731218	0.780207	-0.118819	0.016035	0.00710814	0.0302217	0.031554	1.22637	0.0113665	0.0872761	0.00793974	0.01489	-0.000822403	0.107323	0.0133523	0.0290477	0.0155333	0.0118695	0.00811944	-0.0629915	0.0546493	0.000535171	-0.00428999	-0.00487656	-0.00329883
0000_Cervi_US190_I_An_It_P38	Cervia	US190	Ravenna	Emilia-Romagna	II AD	Rom	5.93	1.22027	0.0308564	0.051335	0.0534676	-0.0129128	0.0185626	0.015067	0.00131097	0.000835832	0.00570002	-0.00492223	0.0010747	-0.00657299	0.00675412	0.00254947	-0.00669494	-0.0087178	-0.00956109	0.685483	-0.153482	0.0429291	0.0430047	0.049867	0.0476092	1.25743	-0.00687665	0.0981563	0.00526544	0.0162129	-0.0044925	0.12799	0.0195316	0.0448872	0.0194128	0.0194051	0.00669079	-0.0638937	0.0732229	0.0134239	-0.00844352	-0.0122911	0.00237633
0000_Cervi_US190_I_An_It_P39	Cervia	US190	Ravenna	Emilia-Romagna	II AD	Rom	4.72	1.15851	0.0141203	0.0571265	0.0469851	0.0246008	0.0281833	-0.0135129	-0.0110293	-0.00440866	-0.0158169	-0.00178751	-0.0070663	0.0156961	-0.035411	-0.0183668	-0.00397376	0.000286355	0.00328612	0.791233	-0.135873	-0.00236314	-0.0140597	-0.00151569	0.016658	1.19643	0.0112057	0.0887675	0.0286996	0.0277121	0.0149905	0.0481967	-0.00185721	0.0109745	0.000667438	0.00872706	0.00579571	-0.0283192	-0.00447791	0.00566994	0.00876755	-0.000146386	0.00361731
0000_Cervi_US190_I_An_It_P3	Cervia	US190	Ravenna	Emilia-Romagna	II AD	Rom	6.03	1.19185	0.025877	0.0691355	0.0362159	0.0161528	0.0234149	0.0236458	-0.00042367	0.00316783	-0.00155886	0.00111963	-0.0012136	-0.0109884	-0.00316937	-0.00838323	-0.0032532	0.00207703	-0.00139758	0.750853	-0.0853405	0.0265214	-0.010821	0.00522132	0.00907576	1.25841	0.00544192	0.0963237	0.0152095	0.0242289	0.00247766	0.0640266	0.0148926	0.024186	0.0142591	0.00820833	0.00422061	-0.033649	0.0366392	0.00322709	-0.00675795	-0.0117233	-0.00791418
0000_Cervi_US190_I_An_It_P40	Cervia	US190	Ravenna	Emilia-Romagna	II AD	Rom	5.86	1.19242	0.0214821	0.0572616	0.0374078	0.00616846	0.0232434	0.0482093	-0.0030682	0.00647598	0.0041798	0.00103563	0.00684106	-0.0259876	0.00413179	-0.00446993	0.0100644	0.00335589	-4.47039e-05	0.744659	-0.101425	0.0284394	-0.0117307	0.0140435	0.0148619	1.24784	-0.00043182	0.0920338	0.00804605	0.0174784	-0.00114405	0.0910377	0.0141834	0.0325155	0.014025	0.0113279	0.00265312	-0.0473475	0.0437434	0.0110528	-0.00459505	-0.0163367	-0.00397944
0000_Cervi_US190_I_An_It_P41	Cervia	US190	Ravenna	Emilia-Romagna	II AD	Rom	5.68	1.18748	0.0365406	0.056988	0.0451785	0.00616933	0.0314986	0.0240144	-0.00157907	0.00501203	0.00965832	0.000436755	0.00957308	-0.0182625	-0.00584268	0.00796293	0.0146887	-0.00901394	-0.00618123	0.758613	-0.0745544	0.0337612	-0.0159325	0.001904	0.0119434	1.26364	0.00289853	0.105448	0.0125657	0.0282861	0.00194784	0.0532975	0.0236776	0.021527	0.0166926	0.00454238	0.00483806	-0.0242012	0.0508924	-0.00792953	-0.015438	-0.0128176	-0.00653435
0000_Cervi_US190_I_An_It_P42	Cervia	US190	Ravenna	Emilia-Romagna	II AD	Rom	4.86	1.17909	0.0479893	0.0708221	0.0647397	0.0093525	0.0194193	0.0107236	0.00537094	0.0075326	-0.000506849	0.00224204	-0.00117026	-0.0022705	-0.00347238	-0.00492224	-0.0064483	-0.000512042	0.00133567	0.74515	-0.1847	0.00145871	0.0299091	0.0305097	0.031456	1.23131	0.0294658	0.100093	0.0339924	0.024755	0.00768759	0.0581465	0.0302845	0.0155097	0.0189687	-0.000599365	0.00951445	-0.0283085	0.0532599	-0.00729079	-0.0174914	-0.000726243	0.00259808
0000_Cervi_US190_I_An_It_P43	Cervia	US190	Ravenna	Emilia-Romagna	II AD	Rom	5.09	1.14318	0.0413679	0.0443738	0.0664347	0.0124875	0.0227114	0.0334785	0.0331609	0.00972948	0.0422189	-0.0038747	0.0205664	-0.0176404	0.0527527	0.0126354	-0.00552073	-0.0122642	-0.0210359	0.795474	-0.167838	-0.00955481	0.0135053	0.0125812	0.0288587	1.23897	-0.0130042	0.074394	-0.00486263	0.00731466	-0.00622927	0.224688	0.0397416	0.0655153	0.0315727	0.0180776	0.00566572	-0.108384	0.154469	-0.00105021	-0.0218443	-0.0288368	-0.0139365
0000_Cervi_US190_I_An_It_P44	Cervia	US190	Ravenna	Emilia-Romagna	II AD	Rom	5.49	1.18729	0.018912	0.0611048	0.0399893	0.00817779	0.019053	0.0294379	0.0135636	0.00907608	0.0136351	0.00257325	0.00772987	-0.0116522	0.016352	-0.00161122	0.00274669	-0.00181901	-0.0103332	0.752945	-0.114909	0.0250792	-0.00330295	0.0187372	0.019316	1.2546	0.00408481	0.0995781	0.0099299	0.0242292	0.000570528	0.0933596	0.0191124	0.0324264	0.0178118	0.0105953	0.00603905	-0.0505065	0.0659461	0.0098932	-0.00602374	-0.0172929	-0.00645848
0000_Cervi_US190_I_An_It_P45	Cervia	US190	Ravenna	Emilia-Romagna	II AD	Rom	4.69	1.08718	0.0253035	0.0159634	0.0413173	0.010869	0.014338	0.0273795	0.0237804	-0.0144031	0.031039	-0.010509	0.023453	-0.0210115	0.041918	0.00481872	0.00129464	0.00693496	-0.0109507	0.892165	-0.089973	-0.016165	0.00495402	4.64131e-05	0.0188994	1.19204	-0.0119666	0.076821	0.00276558	0.0183471	-0.000544616	0.0711323	0.0140265	0.0266678	0.0151702	0.0193229	0.00251818	-0.0453513	0.0364196	0.0233589	0.00515574	-0.0161087	-0.0198738
0000_Cervi_US190_I_An_It_P46	Cervia	US190	Ravenna	Emilia-Romagna	II AD	Rom	5.36	1.16977	0.0136183	0.0648625	0.0220907	0.0218656	0.00264819	0.0310948	0.0197174	-0.0054791	0.023654	-0.00805215	0.0142614	-0.017173	0.0337253	-0.00914219	0.00788876	-0.000269069	-0.0115997	0.780112	-0.091323	0.00127833	0.00376391	0.00849248	0.015612	1.23954	-0.00674902	0.0735556	-0.00706026	0.00930507	-0.00299777	0.148037	0.0336503	0.0409918	0.0284961	0.0146124	0.00931472	-0.0772788	0.116639	0.00121965	-0.012179	-0.0138822	-0.0193109
0000_Cervi_US190_I_An_It_P47	Cervia	US190	Ravenna	Emilia-Romagna	II AD	Rom	5.22	1.1927	0.0122893	0.0704292	0.0320477	0.0144558	0.0149599	0.0145017	0.00644616	0.00375822	0.00677574	0.000889096	0.0048619	-0.0134767	0.00698913	-0.000729612	-0.00294076	-0.00412878	-0.0021307	0.740411	-0.11052	0.0233379	-0.00256582	0.0223268	0.0175522	1.2521	0.00580603	0.0928684	0.0116817	0.0220598	0.00286447	0.102586	0.0214447	0.0327443	0.0256385	0.0108613	0.0104726	-0.0526026	0.0739123	0.00674947	0.00113766	-0.0169929	-0.00962939
0000_Cervi_US190_I_An_It_P48	Cervia	US190	Ravenna	Emilia-Romagna	II AD	Rom	5.22	1.16655	0.00260724	0.0499385	0.0354547	0.0058417	0.0147949	0.115766	-0.00431486	0.0119864	0.00882354	0.00580653	0.0114452	-0.0774913	0.0366691	0.017275	0.0148556	0.00514901	0.00231641	0.772241	-0.131671	0.00415637	0.00201417	0.0263945	0.027037	1.21715	-0.00566138	0.0784046	0.00473258	0.0171827	0.00176421	0.104159	0.0256641	0.0394926	0.0295272	0.0210419	0.0118746	-0.0596889	0.0725011	0.0256778	-0.00339805	-0.0197682	-0.0135554
0000_Cervi_US190_I_An_It_P49	Cervia	US190	Ravenna	Emilia-Romagna	II AD	Rom	5.68	1.17002	0.0102936	0.0538922	0.0351131	0.00805106	0.0166034	-0.00520024	-0.00581657	-0.00563545	-0.00571546	-0.000421033	0.000595011	-0.00338494	-0.0258741	-0.0154164	-0.00192143	0.00416334	0.00378964	0.781033	-0.115954	0.0140513	-0.00372456	0.0205197	0.0226115	1.23271	0.00929954	0.0813841	0.0168906	0.0136702	0.00283832	0.0875517	0.00779198	0.0257971	0.0137786	0.00959865	0.00567898	-0.0444402	0.0438397	0.00201011	0.000292955	-0.0156354	-0.00209554
0000_Cervi_US190_I_An_It_P4	Cervia	US190	Ravenna	Emilia-Romagna	II AD	Rom	5.48	1.16666	0.0410488	0.0382653	0.0481338	-0.00471911	0.025101	0.0190211	0.00976307	0.00323772	0.0139767	-0.00205048	0.0118351	-0.00267227	0.00770781	-0.00484987	-0.00362773	-0.00263196	-0.00519357	0.785186	-0.0907181	0.0159471	0.00344313	0.0076533	0.0233732	1.24879	-0.00391354	0.0939728	0.00796843	0.0274568	0.00459884	0.0428793	0.025445	0.016121	0.0202479	0.00519261	0.00739935	-0.0192692	0.0476194	-0.00470835	-0.00575094	-0.0113826	-0.0114814
0000_Cervi_US190_I_An_It_P50	Cervia	US190	Ravenna	Emilia-Romagna	II AD	Rom	6.07	1.2352	0.0430747	0.0703402	0.0524991	-0.00655542	0.0252148	0.0418638	0.00804473	0.0146421	0.00696105	0.00338045	0.00281907	-0.0198872	0.0166537	-0.00658233	-0.00992205	0.000985332	-0.000313564	0.641776	-0.199818	0.0584759	0.0272502	0.0214642	0.0168392	1.26014	0.0132806	0.0974569	0.0123552	0.0114118	0.0016408	0.191748	0.0256633	0.0507964	0.018147	0.018006	0.00848759	-0.0906562	0.0980571	-0.00299506	-0.00108724	0.0116651	0.00344519
0000_Cervi_US190_I_An_It_P51	Cervia	US190	Ravenna	Emilia-Romagna	II AD	Rom	5.29	1.14647	0.0294685	0.0424447	0.0476733	0.000840813	0.0177483	0.0272062	-0.00162367	0.00963107	0.00559868	0.00229578	-0.000231232	-0.0208519	0.00346319	0.007446	-0.0019309	-0.0114132	-0.00655563	0.804694	-0.143158	-0.00552353	0.00586679	0.0105369	0.0219615	1.20861	-0.0127717	0.0695018	0.00326922	0.0118741	0.0050668	0.114464	0.0328163	0.0444706	0.0314394	0.0189246	0.00803217	-0.0692224	0.080213	0.0246355	-0.0110388	-0.0250002	-0.018569
0000_Cervi_US190_I_An_It_P52	Cervia	US190	Ravenna	Emilia-Romagna	II AD	Rom	5.9	1.16694	0.0230187	0.0516492	0.0426274	0.00747715	0.0219015	0.0296054	0.00187497	0.00953092	-0.000437054	0.00739234	-0.00339979	-0.0175421	0.012351	0.000968441	-0.00860792	0.000256956	-0.00311628	0.783464	-0.121162	0.0109902	-0.00644775	0.00882658	0.018533	1.22759	-0.00243313	0.0931614	0.0169383	0.022765	0.00882613	0.076338	0.0160523	0.0339615	0.0153336	0.0148098	0.00428299	-0.0455897	0.0467204	0.0302438	-0.00638206	-0.0243424	-0.00349078
0000_Cervi_US190_I_An_It_P53	Cervia	US190	Ravenna	Emilia-Romagna	II AD	Rom	6.74	1.1883	0.00129	0.0583052	0.0346453	0.00823505	0.0187166	-0.047682	-0.00428152	-0.00418372	-0.00710707	0.00149902	-0.00831796	0.0378487	-0.0317828	-0.01541	-0.0106104	-0.00335294	-0.00418801	0.745585	-0.125941	0.0117737	-0.00940904	0.0229355	0.0234013	1.24296	-0.00962676	0.0859769	0.00728575	0.0148996	0.000233907	0.101361	0.0136224	0.0396526	0.0180991	0.0152943	0.00427057	-0.0543881	0.0506041	0.0241759	0.00169918	-0.0172806	-0.0031956
0000_Cervi_US190_I_An_It_P54	Cervia	US190	Ravenna	Emilia-Romagna	II AD	Rom	6.51	1.17042	0.0227657	0.061558	0.0586042	0.0200059	0.0279507	0.00640142	0.0100225	0.00565413	0.00876812	0.000330764	0.003206	0.000914565	0.00689354	-0.00569803	-0.00278151	-0.00542915	-0.00342061	0.76014	-0.16911	-0.00224056	-0.00316003	0.014283	0.0294419	1.24884	-0.00551299	0.0972844	0.0126267	0.0248909	0.00275349	0.123773	0.00884315	0.0414388	0.0182556	0.0228045	0.00737747	-0.0609236	0.0535825	0.0223799	0.00826189	-0.0193846	-0.0107883
0000_Cervi_US190_I_An_It_P55	Cervia	US190	Ravenna	Emilia-Romagna	II AD	Rom	4.86	1.15528	0.0105828	0.0567671	0.0321918	0.014552	0.0215386	0.022595	-0.0106613	-0.00089767	-0.00373282	-0.0020971	0.000356861	-0.0192904	-0.010838	0.000179893	0.00794381	-0.00217367	-0.00097094	0.804519	-0.0809278	0.00841526	-0.017282	0.00929593	0.0108536	1.22037	-0.00412486	0.0823037	0.00880614	0.0182551	0.000159094	0.0756143	0.0142748	0.0283179	0.0178438	0.0142545	0.00897334	-0.0460779	0.0316809	0.0185258	0.00391788	-0.0166325	-0.00710028
0000_Cervi_US190_I_An_It_P56	Cervia	US190	Ravenna	Emilia-Romagna	II AD	Rom	4.95	1.14289	0.0110446	0.0442038	0.0381862	0.00740962	0.0202447	-0.0196653	0.00157426	-0.0120904	-0.00297393	-0.00837911	-0.00286903	0.00968344	0.00285548	-0.0190242	-0.0132171	-0.00421329	-0.00528199	0.819488	-0.105343	0.0132067	-0.00190125	0.0140694	0.0157066	1.20536	-0.00624208	0.0733795	0.0108583	0.012215	0.00382267	0.0740952	0.0305052	0.0414184	0.0274644	0.0161321	0.00472515	-0.0427933	0.0714696	0.0327008	-0.0218635	-0.0328152	-0.0133969
0000_Cervi_US190_I_An_It_P57	Cervia	US190	Ravenna	Emilia-Romagna	II AD	Rom	6.05	1.22857	0.0100042	0.0711705	0.0262961	0.00819033	0.00289527	0.113876	0.0289808	0.0191042	0.0370956	-0.00322895	0.0200654	-0.0570999	0.0864514	-0.0106384	0.000507239	-0.0146376	-0.022512	0.657294	-0.142172	0.0234827	0.0131313	0.0312902	0.0200856	1.23843	0.000318844	0.0866572	0.00366542	0.0175176	-0.00687818	0.189623	0.0181683	0.0408114	0.0242981	0.0107183	0.00809315	-0.100076	0.101452	0.00459285	0.0079162	-0.00865386	-0.00238456
0000_Cervi_US190_I_An_It_P58	Cervia	US190	Ravenna	Emilia-Romagna	II AD	Rom	4.25	1.13234	0.0253578	0.0648522	0.0517639	0.0231698	0.00957966	0.0258443	0.00990768	-0.00981621	0.0132653	-0.0112606	0.0104696	-0.0201856	0.00946365	-0.0163948	0.000820718	0.00413494	0.00192897	0.820044	-0.159058	-0.0129472	0.0197901	0.0215394	0.0267939	1.19748	0.00198768	0.0798147	0.0206202	0.013433	0.000104653	0.111249	0.0170652	0.0287229	0.021648	0.0170456	0.01105	-0.0676729	0.0472463	0.0156514	0.0105147	0.00466661	-0.00098675
0000_Cervi_US190_I_An_It_P59	Cervia	US190	Ravenna	Emilia-Romagna	II AD	Rom	4.84	1.14265	0.0305642	0.043222	0.045571	-0.00707803	0.00805706	0.00683841	0.0247418	0.00706069	0.0138986	0.00216027	-0.00241742	-0.00110358	0.0102315	-0.0177214	-0.0136982	-0.00580294	-0.0114938	0.807925	-0.154802	0.0225663	0.0454168	0.0348906	0.0267872	1.23216	0.00916761	0.0870073	0.00225119	0.00832718	-0.00544447	0.13917	0.0337578	0.0345171	0.0242414	0.00960468	0.00821641	-0.0716626	0.0942891	-0.0116301	-0.0225049	-0.00469724	-0.00329166
0000_Cervi_US190_I_An_It_P5	Cervia	US190	Ravenna	Emilia-Romagna	II AD	Rom	5.64	1.18265	0.0114989	0.0593501	0.0397636	0.00355842	0.00585646	0.0135535	0.00805887	8.39571e-05	0.00637724	-0.00369542	0.00450162	-0.00625731	0.00601009	-0.0106767	-0.00200127	-0.000512658	-0.00358864	0.753318	-0.153315	0.0234776	0.03283	0.0362252	0.0313894	1.24754	-0.00192884	0.0880597	0.00237466	0.0108806	-0.00610577	0.152422	0.0182783	0.0455871	0.0226295	0.0185319	0.00465298	-0.0803783	0.0849523	0.011279	-0.0127515	-0.0126603	-0.00328449
0000_Cervi_US190_I_An_It_P60	Cervia	US190	Ravenna	Emilia-Romagna	II AD	Rom	6.74	1.19795	0.0161563	0.0750876	0.0515886	0.00939274	0.0208498	-0.0521165	0.00992732	-0.00355982	-0.00224272	-0.00179922	-0.000636332	0.03469	-0.023524	-0.0143828	-0.0137507	-0.00682978	-0.00065586	0.716408	-0.182898	0.00482968	0.00745101	0.0351975	0.026473	1.26657	0.00223259	0.10722	0.0145975	0.0264749	0.000162363	0.118321	0.0227622	0.038959	0.0201169	0.0129233	0.00860584	-0.0542031	0.0711884	-0.000748077	-0.00559977	-0.00889631	-0.000231567
0000_Cervi_US190_I_An_It_P61	Cervia	US190	Ravenna	Emilia-Romagna	II AD	Rom	5.88	1.18604	0.0376302	0.0635471	0.0494963	0.0170776	0.0271604	0.0418578	-0.00384475	0.01111	0.000652841	0.0101654	0.000821571	-0.0229788	0.00108861	0.0142485	0.000896437	0.00152809	-5.42183e-05	0.752918	-0.115316	0.017754	-0.0146282	0.00453325	0.0122279	1.24881	0.0109014	0.101278	0.023263	0.0299816	0.0114099	0.0644866	0.0104704	0.0212064	0.0114748	0.0092389	0.00527759	-0.0354176	0.0309252	0.00445487	-0.00181774	-0.00740274	-0.00199376
0000_Cervi_US190_I_An_It_P62	Cervia	US190	Ravenna	Emilia-Romagna	II AD	Rom	5.38	1.20545	0.0268449	0.0610713	0.0359998	0.00351947	0.0180164	0.0185775	0.0168984	0.0042582	0.016601	-0.00523465	0.00846446	-0.0111425	0.0293944	-0.0114115	-0.00274461	-0.01089	-0.00831388	0.726182	-0.0860685	0.0336604	-0.00552549	0.0199625	0.0166455	1.25225	0.00174046	0.102095	0.0122773	0.0249563	0.00158351	0.0421987	0.0167882	0.0213971	0.0108245	0.00636663	0.00437407	-0.0219144	0.0225938	0.00997377	-0.00694349	-0.0151634	0.00355816
0000_Cervi_US190_I_An_It_P63	Cervia	US190	Ravenna	Emilia-Romagna	II AD	Rom	5.14	1.1562	0.0260885	0.0508784	0.0446497	0.00949009	0.0245234	0.0241457	0.0086512	0.00905417	0.0112725	0.00731051	0.00486275	-0.0151075	0.00217088	0.0037534	0.000381216	-0.00454015	-0.00358307	0.802396	-0.104366	0.00298345	-0.00522516	0.0107059	0.0130373	1.2508	-0.00761291	0.0899968	0.00573757	0.0220074	-0.000782953	0.0915038	0.0230695	0.0324416	0.0233712	0.0118205	0.00947942	-0.0505456	0.0495827	0.00292384	-0.00451678	-0.0122492	-0.00171799
0000_Cervi_US190_I_An_It_P64	Cervia	US190	Ravenna	Emilia-Romagna	II AD	Rom	5.6	1.18479	0.0126374	0.0598253	0.0331223	0.00781374	0.0153347	0.0382751	-0.00448448	0.00771352	-0.00213344	0.0054246	-0.00242067	-0.0238996	0.00226984	-0.0024473	0.00121873	0.00354008	-0.00084772	0.756956	-0.118728	0.0201994	-0.00432513	0.019182	0.0217602	1.24987	-0.0033819	0.084391	0.00720099	0.0149022	0.00334376	0.128167	0.0202076	0.0408293	0.020768	0.01372	0.0052339	-0.0683937	0.0815043	0.0148307	-0.00368213	-0.0213544	-0.0133315
0000_Cervi_US190_I_An_It_P65	Cervia	US190	Ravenna	Emilia-Romagna	II AD	Rom	5.96	1.19792	0.0156153	0.0539093	0.0406633	0.00333302	0.0220559	0.0433959	0.00433138	0.0123556	0.00935363	0.00173036	0.00401918	-0.0215647	0.0110129	-0.00266654	0.00259821	-0.00131075	-0.00270636	0.73317	-0.123389	0.0294568	-0.0115575	0.0137839	0.0246116	1.25137	0.000872009	0.0942575	0.009472	0.023262	0.00259286	0.12216	0.0220347	0.0414339	0.0222535	0.0166001	0.00668816	-0.0597239	0.0656831	0.0124187	-0.00101882	-0.0169442	-0.00741373
0000_Cervi_US190_I_An_It_P66	Cervia	US190	Ravenna	Emilia-Romagna	II AD	Rom	4.77	1.18636	0.0260907	0.0784441	0.0499972	0.0147234	0.009456	-6.98697e-05	-0.0100722	0.00265455	-0.00767119	0.00158427	-0.0059494	0.00377785	-0.0221713	0.00167765	-0.00181592	-0.0089572	-0.00134988	0.736667	-0.181872	0.0140444	0.0275646	0.0362072	0.0341969	1.22998	0.0123234	0.0917494	0.0212188	0.0194328	0.00426849	0.107041	0.0293933	0.0370521	0.0265699	0.0100023	0.00829676	-0.0592644	0.0820633	0.0115582	-0.0163182	-0.00864606	0.00130009
0000_Cervi_US190_I_An_It_P67	Cervia	US190	Ravenna	Emilia-Romagna	II AD	Rom	6.05	1.17534	0.0229864	0.0585566	0.0396531	0.00658309	0.0172959	0.0336564	-0.0069099	0.00866264	-0.00283134	0.00561533	-0.00136432	-0.022985	-0.00353256	0.00512353	0.00484284	0.00281151	0.00453379	0.76812	-0.115908	0.0169311	0.00143545	0.0154672	0.0211959	1.22751	0.0031141	0.0812092	0.0128508	0.0134263	0.00324318	0.0746232	0.00931339	0.0332721	0.0156904	0.0153465	0.00314295	-0.047413	0.0448342	0.0257104	-0.00438682	-0.0211002	-0.0113788
0000_Cervi_US190_I_An_It_P68	Cervia	US190	Ravenna	Emilia-Romagna	II AD	Rom	5.64	1.16495	0.022708	0.0462543	0.0400019	0.00116123	0.0169289	0.044388	-0.00118248	0.00831307	0.00255425	0.0025645	0.00127785	-0.0303374	0.00361357	0.00171328	0.00373578	0.00168672	0.000649919	0.788685	-0.113356	0.0137336	-0.00315749	0.012053	0.0218253	1.2098	0.00688856	0.0738505	0.014906	0.012219	0.00731851	0.0822915	0.0195947	0.029445	0.0213707	0.0143134	0.00826407	-0.0523845	0.0584207	0.0207749	-0.00187305	-0.0142229	-0.00724352
0000_Cervi_US190_I_An_It_P69	Cervia	US190	Ravenna	Emilia-Romagna	II AD	Rom	6.03	1.20261	0.0082213	0.0628846	0.0275563	0.00535155	0.0151246	0.00487853	0.00842296	0.00514392	0.00679908	-0.000801496	0.00276593	-0.00144975	0.00353345	-0.0103069	-0.00739044	-0.0076855	-0.00148048	0.72236	-0.107933	0.0299474	-0.00152889	0.0264276	0.0190515	1.26039	-0.0116904	0.0867972	-0.00220419	0.0165547	-0.00580747	0.146864	0.0223305	0.0435653	0.0233134	0.0146459	0.00857728	-0.0710029	0.0802246	-0.00137238	0.00294416	-0.0145877	-0.00460895
0000_Cervi_US190_I_An_It_P6	Cervia	US190	Ravenna	Emilia-Romagna	II AD	Rom	6.04	1.19919	0.0059876	0.0645811	0.0320605	0.0102346	0.0135077	0.0842674	-0.00207226	0.00811793	0.00902608	-0.00100338	0.011034	-0.0496146	0.0246169	0.000990003	0.015508	0.00206436	0.00164457	0.724153	-0.120793	0.0166903	-0.00495837	0.0245258	0.0258604	1.26254	0.00236915	0.0975991	0.0059964	0.0208464	-0.00180705	0.102563	0.0179413	0.032493	0.0176	0.0127007	0.00682449	-0.0567554	0.065355	0.0117061	-0.000155279	-0.010117	-0.00514606
0000_Cervi_US190_I_An_It_P70	Cervia	US190	Ravenna	Emilia-Romagna	II AD	Rom	5.74	1.20335	0.0300235	0.0565325	0.0401418	0.000264641	0.0156279	0.000876233	-0.00118728	0.000475818	-0.00103838	0.00060262	-0.00326098	0.00272583	-0.00770052	-0.00269275	-0.00354429	-0.00485575	-0.00543565	0.730019	-0.118224	0.0131303	0.0105987	0.0171961	0.0273338	1.2621	0.00792473	0.0977221	0.0110532	0.0221267	0.00247021	0.0914554	0.0230002	0.0275233	0.0220279	0.0120084	0.00958511	-0.0466996	0.0591988	0.00401271	-0.00537442	-0.0137986	-0.00992822
0000_Cervi_US190_I_An_It_P71	Cervia	US190	Ravenna	Emilia-Romagna	II AD	Rom	5.1	1.12525	0.0218433	0.0457601	0.0399472	-0.001324	-4.57619e-05	-0.011729	-0.0123548	0.00457277	-0.0131994	0.00615982	-0.00578247	0.0169022	-0.0172902	-0.00222567	-0.0042877	-0.00439779	-0.00355107	0.834695	-0.138277	0.0200553	0.0424021	0.0367138	0.026059	1.17203	0.0126434	0.0644068	0.0189685	-0.0054455	-0.00267787	0.126999	0.0258181	0.0370573	0.0275558	0.0134353	0.00579689	-0.084243	0.0764707	0.0257848	-0.0215734	-0.010604	-0.00188989
0000_Cervi_US190_I_An_It_P72	Cervia	US190	Ravenna	Emilia-Romagna	II AD	Rom	5.52	1.17564	0.00671093	0.0432538	0.0314228	-0.00776003	0.0135269	-0.00821499	-0.00346202	-0.001947	0.00347406	0.00077094	0.002509	0.00357983	-0.000754491	-0.000605994	-0.000167152	-0.00444582	-0.00875001	0.769929	-0.12979	0.0171315	0.0120304	0.0256147	0.0257516	1.21431	-0.0014686	0.0734149	0.002398	0.00775411	-0.00435056	0.166924	0.0157606	0.0480782	0.0221811	0.0162359	0.00350619	-0.0966787	0.0748391	0.0198235	-0.00134343	-0.0227087	-0.0105496
0000_Cervi_US190_I_An_It_P73	Cervia	US190	Ravenna	Emilia-Romagna	II AD	Rom	4.86	1.14312	0.0212111	0.0385	0.0362127	-0.00115964	0.012551	0.0269498	-0.00269657	-0.000674792	-0.00101021	-0.000681672	0.003689	-0.0256422	-0.0124561	-0.0130865	-0.00214645	0.00410273	0.00537907	0.820919	-0.110979	0.0109375	0.00608385	0.0140722	0.0211887	1.21054	0.000961537	0.0830492	0.013649	0.0160173	0.00503291	0.083368	0.0296514	0.0335033	0.0196194	0.0149084	0.00416327	-0.0542664	0.0618062	0.0270794	-0.0139668	-0.0151042	-0.00469187
0000_Cervi_US190_I_An_It_P74	Cervia	US190	Ravenna	Emilia-Romagna	II AD	Rom	6.15	1.20255	0.00904397	0.0655837	0.0293743	0.00811923	0.0158188	-0.0594236	-0.000711418	-0.0119372	-0.00602794	-0.00707693	-0.00372155	0.0395946	-0.0286684	-0.0136593	-0.0119162	-0.00812679	-0.00259176	0.722976	-0.109803	0.0249822	-0.00660045	0.0219357	0.0200949	1.26111	-0.0143874	0.0903966	-0.0032262	0.0179309	-0.00473527	0.140627	0.022326	0.051085	0.0223822	0.0223556	0.00763861	-0.066429	0.0675938	0.00545277	-0.00881502	-0.0180816	-0.00327727
0000_Cervi_US190_I_An_It_P75	Cervia	US190	Ravenna	Emilia-Romagna	II AD	Rom	4.61	1.20237	0.0146676	0.0687615	0.0280713	0.00919952	0.0122253	-0.0757698	-0.00208518	-0.0102354	-0.00910409	-0.00310625	-0.00452345	0.0465954	-0.0429839	-0.00942193	-0.0133997	-0.0104632	-0.00249983	0.721324	-0.105918	0.0330163	0.00283139	0.0235375	0.0153918	1.21161	0.0156545	0.0820886	0.018717	0.0148093	0.0048815	0.0784628	0.0158509	0.0264511	0.0194077	0.0108145	0.00911597	-0.0453394	0.0269275	0.00816526	9.6198e-05	-0.0147518	-0.00615067
0000_Cervi_US190_I_An_It_P76	Cervia	US190	Ravenna	Emilia-Romagna	II AD	Rom	5.62	1.17478	0.00757344	0.0534198	0.0357563	0.00202681	0.0105728	0.0167951	0.00657268	0.00429382	0.00424033	-0.00343628	-0.00511369	-0.00752932	0.0234461	0.00614251	-0.00437968	-0.00748175	-0.00911747	0.765374	-0.146996	0.00663078	0.00133325	0.0259343	0.0262996	1.25674	-0.000824681	0.0927118	0.00823787	0.0166635	0.00236705	0.10336	0.0167988	0.0337892	0.0183369	0.0126889	0.00833918	-0.0533211	0.0546335	0.00532388	-0.00521534	-0.0207834	-0.00646213
0000_Cervi_US190_I_An_It_P77	Cervia	US190	Ravenna	Emilia-Romagna	II AD	Rom	5.66	1.15893	0.0253158	0.036898	0.036775	-0.00399892	0.0209373	-0.0854442	-0.013394	-0.00848539	-0.0211991	0.00013137	-0.014022	0.0632266	-0.0605335	-0.0234261	-0.0117843	-0.00716185	8.6885e-05	0.789884	-0.0862008	0.030762	0.000234598	0.0135697	0.0193565	1.22011	0.00310017	0.0949187	0.015702	0.0204702	0.00502572	0.0797873	0.0201367	0.0379939	0.0157304	0.0159116	0.00245071	-0.0476878	0.0453454	0.0331166	-0.0135946	-0.0274579	-0.00131151
0000_Cervi_US190_I_An_It_P78	Cervia	US190	Ravenna	Emilia-Romagna	II AD	Rom	6.12	1.2184	0.0100933	0.0689957	0.0321755	0.0101106	0.0205642	-0.0250294	0.00748004	-0.0043549	0.00212794	-0.00426027	0.000295741	0.0201342	-0.00298249	-0.0110643	-0.0100872	-0.00531001	-0.00490672	0.70578	-0.107511	0.0323221	-0.00775233	0.0204429	0.0196923	1.26878	-0.00351045	0.100662	0.00599779	0.0231597	-0.000686717	0.100516	0.0209247	0.0346237	0.0198619	0.013189	0.011418	-0.0486902	0.0503744	0.00436368	0.00330598	-0.0191427	-0.00102305
0000_Cervi_US190_I_An_It_P79	Cervia	US190	Ravenna	Emilia-Romagna	II AD	Rom	5.79	1.211	0.0192865	0.0769436	0.0315701	0.0131272	0.0177501	-0.00119197	0.0100261	0.00128199	0.00183891	0.00173116	-0.000468957	0.00460722	-0.00364007	-0.00346123	-0.0072967	-0.0059759	-0.0067932	0.719876	-0.0955753	0.0303444	-0.011846	0.0113318	0.0115281	1.24585	0.00860709	0.0934468	0.0103359	0.0186547	0.0030742	0.0942836	0.0258948	0.027733	0.023277	0.0109585	0.0108187	-0.0500219	0.0553798	-0.000556325	0.00284459	-0.0155637	-0.0109386
0000_Cervi_US190_I_An_It_P7	Cervia	US190	Ravenna	Emilia-Romagna	II AD	Rom	6.06	1.20588	0.0110329	0.0659081	0.0460883	0.00917329	0.0189419	0.0517825	0.00897132	0.00989638	0.0165116	-0.00061828	0.0102759	-0.0300746	0.0182348	-0.00594237	0.00158733	-0.0078025	-0.00342654	0.711682	-0.14915	0.033315	0.0248097	0.0459793	0.038084	1.23888	-0.00664909	0.0917205	0.00818109	0.0148873	-0.0016434	0.150906	0.0194367	0.0441732	0.0213448	0.0181555	0.0044475	-0.0785305	0.0832738	0.0196442	-0.00475216	-0.0224506	-0.0121398
0000_Cervi_US190_I_An_It_P80	Cervia	US190	Ravenna	Emilia-Romagna	II AD	Rom	5.16	1.17442	-0.000373692	0.0685415	0.0332903	0.0180216	0.00829197	0.0356432	-0.00841684	-0.00871623	-0.000614807	-0.00639946	0.00599658	-0.0268823	0.00633915	-0.00722762	0.00934445	0.00483174	-0.00115492	0.767667	-0.117285	0.00226022	0.0054057	0.035555	0.0331047	1.21262	-0.00358756	0.0840033	0.0111991	0.0228718	-1.87444e-05	0.124096	0.0175564	0.0419244	0.0258306	0.0202721	0.00563558	-0.0734734	0.0626848	0.0282854	0.00491911	-0.0150961	-0.00729039
0000_Cervi_US190_I_An_It_P82	Cervia	US190	Ravenna	Emilia-Romagna	II AD	Rom	4.88	1.1729	0.0307895	0.0708045	0.0569827	0.0198628	0.0270021	0.0586351	0.00484585	0.0117661	0.0230585	0.00423835	0.0137357	-0.0361366	0.0262324	0.0109767	0.00966017	-0.00712751	-0.0084271	0.760886	-0.14497	-0.00963779	-0.00668329	0.0147773	0.0171758	1.22478	0.0211138	0.103889	0.0232883	0.0272245	0.00750635	0.0397288	0.0147424	0.015366	0.00222995	0.0118039	0.00192622	-0.0208897	-0.00172838	0.00550269	-0.0088116	0.00156834	0.00419252
0000_Cervi_US190_I_An_It_P83	Cervia	US190	Ravenna	Emilia-Romagna	II AD	Rom	6.67	1.20611	0.0130986	0.0554483	0.0349376	0.00173693	0.0231004	-0.00730388	-0.00599452	-0.00314625	-0.00502523	-0.0044252	4.50027e-05	0.00818919	-0.0232786	-0.00561601	-0.00422332	-0.00743375	0.00285515	0.721271	-0.110434	0.0274047	-0.0116761	0.019364	0.0204378	1.25834	-0.00386187	0.0950426	0.0045464	0.0218925	0.0011229	0.122975	0.0152074	0.0429866	0.0192053	0.0177052	0.00674653	-0.0607122	0.0639396	0.00785603	-0.00254901	-0.0177383	-0.010888
0000_Cervi_US190_I_An_It_P84	Cervia	US190	Ravenna	Emilia-Romagna	II AD	Rom	6.51	1.20139	-0.00240554	0.0592907	0.0188476	0.00114528	0.00619345	0.0275968	0.00171718	0.00580586	0.00520563	-0.000331256	0.000689643	-0.0116206	0.0155165	0.00061848	-0.00244252	-0.00321919	-0.00615565	0.728004	-0.116868	0.0262561	-0.00752525	0.0256307	0.0258241	1.23108	-0.00848644	0.078143	0.00121664	0.0102867	-0.00311105	0.153093	0.0142471	0.0413702	0.0192561	0.0139951	0.00351507	-0.0825606	0.0696381	0.0188214	0.00801973	-0.0177318	-0.00580371
0000_Cervi_US190_I_An_It_P85	Cervia	US190	Ravenna	Emilia-Romagna	II AD	Rom	5.51	1.18393	0.0044673	0.0520585	0.028735	0.00113136	0.0109979	0.0932983	-0.00232696	0.00992564	0.00622312	0.00170561	0.00577046	-0.0548839	0.015743	-0.00207614	0.012941	0.00766899	0.00319839	0.748757	-0.125958	0.0230134	-0.000124216	0.0264221	0.0265954	1.22256	0.0111626	0.0862127	0.0210473	0.0205508	0.0093601	0.0570403	0.00431703	0.0163164	0.00716656	0.00692819	0.00152376	-0.034844	0.0244471	0.00833028	0.00119768	-0.00372567	-0.00303074
0000_Cervi_US190_I_An_It_P86	Cervia	US190	Ravenna	Emilia-Romagna	II AD	Rom	5.86	1.19348	0.0115786	0.0652155	0.0319545	0.015974	0.0185338	0.0225056	0.000584452	0.00886862	0.00538786	0.00416075	0.00270385	-0.012815	0.011103	-0.000859219	-0.00553923	-0.00281431	-0.00138773	0.746146	-0.116107	0.0203204	-0.0171753	0.00946986	0.0199346	1.26206	-0.00358239	0.0952153	0.00824682	0.0242613	0.00260993	0.0971951	0.0132147	0.0324991	0.0171261	0.0176785	0.00847164	-0.0543992	0.044081	0.00752522	0.00465326	-0.00551929	-0.0036203
0000_Cervi_US190_I_An_It_P87	Cervia	US190	Ravenna	Emilia-Romagna	II AD	Rom	5.51	1.16288	0.0190414	0.0570829	0.0349524	0.00902496	0.0152642	0.0537335	-0.00734175	0.0122428	0.00328228	0.00648722	0.00360118	-0.0397968	0.00858416	0.0063381	0.00545426	-0.00386214	-6.51355e-05	0.790525	-0.11113	0.00807963	-0.00358215	0.014127	0.0165547	1.22802	0.0101597	0.085411	0.0151438	0.0144955	0.00663183	0.1107	0.0142572	0.033799	0.0252289	0.0151699	0.00909166	-0.069796	0.0838908	0.0272133	-0.00807276	-0.0187546	-0.0133845
0000_Cervi_US190_I_An_It_P88	Cervia	US190	Ravenna	Emilia-Romagna	II AD	Rom	5.39	1.16906	0.00771701	0.0559681	0.0259477	0.00573729	0.0119961	0.0593497	0.010277	0.0157904	0.0105123	0.0051304	0.00237598	-0.0401225	0.0274617	0.0108361	0.000949116	-0.00554764	-0.00721178	0.778328	-0.0873038	0.0205875	-0.00516088	0.018442	0.015117	1.21105	-0.0120895	0.0800966	0.00119064	0.0123535	0.000706523	0.0832842	0.0265665	0.0349875	0.0205325	0.0177205	0.00390099	-0.0535522	0.0531789	0.027862	-0.0135506	-0.023515	-0.0085107
0000_Cervi_US190_I_An_It_P89	Cervia	US190	Ravenna	Emilia-Romagna	II AD	Rom	6.2	1.17178	0.0192997	0.0500275	0.0379142	0.0024187	0.0194489	0.0484573	0.0096949	0.00926263	0.0164462	0.00359389	0.0112171	-0.0336781	0.0297861	0.00989311	0.00194836	0.00205176	-0.00211607	0.777734	-0.100472	0.0221994	-0.00427165	0.00868005	0.0136039	1.23438	-0.00046568	0.0934966	0.00574317	0.0219574	-0.000117371	0.0688607	0.0234461	0.0259581	0.023358	0.0105259	0.00937484	-0.0404281	0.0550659	0.0115702	-0.00241476	-0.0195639	-0.00879316
0000_Cervi_US190_I_An_It_P8	Cervia	US190	Ravenna	Emilia-Romagna	II AD	Rom	4.89	1.20345	0.0189121	0.0655349	0.0350649	0.0035978	0.0157485	0.0191871	-0.00119071	0.00546472	-0.00237992	0.00328212	-0.00287259	-0.00804618	-0.00604651	-0.00691215	-0.00624806	-0.000269558	-0.00351404	0.732532	-0.120019	0.0297424	0.00547111	0.0191726	0.0162943	1.20981	0.0191428	0.0796911	0.0256326	0.0144194	0.0100193	0.0465469	0.0165062	0.0043083	0.0126942	0.000759474	0.00312496	-0.0277249	0.0522104	-0.0153219	-0.0205091	0.00827276	0.00244821
0000_Cervi_US190_I_An_It_P90	Cervia	US190	Ravenna	Emilia-Romagna	II AD	Rom	5.63	1.22761	0.020278	0.0809944	0.0418782	0.0080599	0.0176136	-0.000564865	-0.00544306	0.00147298	-0.00270899	0.00375957	-0.0013492	-0.00108584	-0.0149536	-0.00260765	-0.00120697	-0.00203209	-0.00174689	0.680103	-0.149631	0.031303	0.0131115	0.0385673	0.0264356	1.25147	0.00584275	0.0914646	0.00460665	0.017531	-0.00418536	0.131758	0.020844	0.0354596	0.0251494	0.0152906	0.0118807	-0.0655202	0.0855202	0.00138066	-0.00491554	-0.00325003	-0.00905428
0000_Cervi_US190_I_An_It_P91	Cervia	US190	Ravenna	Emilia-Romagna	II AD	Rom	4.85	1.15719	0.0195963	0.0526631	0.0333631	0.00594685	0.0147645	0.00446062	-0.00247521	0.000175971	0.00410832	-0.000818836	0.00188348	-0.00707376	-0.00731392	-0.00275009	0.00326122	-0.00700833	-0.00533252	0.802491	-0.0981272	0.0204353	4.90023e-05	0.0142748	0.0136928	1.18353	0.00690063	0.0636189	0.0137903	0.00919028	0.00670096	0.0871903	0.0067136	0.0400051	0.0200604	0.0202238	0.0053799	-0.0641882	0.0497805	0.0430308	0.000525401	-0.0251568	-0.0139385
0000_Cervi_US190_I_An_It_P92	Cervia	US190	Ravenna	Emilia-Romagna	II AD	Rom	5.84	1.17855	0.0201481	0.0570381	0.034012	0.00748668	0.0218144	-0.0118898	-0.00445841	-0.000238178	-0.0039442	0.000963637	-0.000182255	0.00884026	-0.0236797	-0.00883463	-0.00349388	-0.00463676	-0.00126938	0.766843	-0.0931735	0.0215635	-0.00876089	0.00983941	0.010769	1.21812	0.00219778	0.0882676	0.0172459	0.0241744	0.00514747	0.0435266	0.015319	0.0281183	0.0136529	0.0155205	0.00405026	-0.0270831	0.0178974	0.02097	-0.00522872	-0.0198482	-0.00325906
0000_Cervi_US190_I_An_It_P93	Cervia	US190	Ravenna	Emilia-Romagna	II AD	Rom	5.16	1.18029	0.0354828	0.0742726	0.061456	0.0123088	0.0166291	0.0116036	0.0127349	0.00656788	0.00867684	-0.00376077	0.00674726	-0.00385939	0.0019525	-0.00801446	-0.00979654	-0.00668868	-0.000213606	0.742537	-0.19903	0.00380552	0.0292334	0.0295687	0.0280072	1.25938	0.0108392	0.099799	0.0189966	0.0208833	0.00375124	0.163228	0.018641	0.0490235	0.0241906	0.016933	0.0107963	-0.0760696	0.081556	0.00183573	-0.000239566	-0.00817599	0.000874405
0000_Cervi_US190_I_An_It_P94	Cervia	US190	Ravenna	Emilia-Romagna	II AD	Rom	4.89	1.19089	0.00706436	0.0706944	0.0295564	0.011719	0.00607046	0.0174711	0.0091891	0.00646119	0.00886286	0.000630849	0.00788025	-0.00649454	0.00658552	-0.0050298	-0.00322824	-0.00628778	-0.000404311	0.738325	-0.124289	0.016082	0.00925159	0.032911	0.0276458	1.26004	-0.00028086	0.0968437	0.00581652	0.0197333	-0.00360989	0.123659	0.0212862	0.0394694	0.0181496	0.0151374	0.00189867	-0.0613622	0.0556285	0.0097179	-0.00931623	-0.0148104	-0.00494617
0000_Cervi_US190_I_An_It_P95	Cervia	US190	Ravenna	Emilia-Romagna	II AD	Rom	5.97	1.20323	0.0154271	0.068209	0.0314812	0.011627	0.0155908	-0.0223863	0.0135996	-0.0039313	0.00961363	-0.00555375	0.00605091	0.0157964	0.0078488	-0.00878022	-0.00533718	-0.00757701	-0.00495178	0.721043	-0.111836	0.0271293	-0.00126806	0.0145701	0.0173216	1.26078	-0.00918513	0.0914271	-0.00177814	0.0212511	-0.00459394	0.154494	0.0181438	0.0444976	0.0220908	0.0195226	0.00813371	-0.0744699	0.0650441	-0.000571745	0.00639746	-0.0108907	-0.00723149
0000_Cervi_US190_I_An_It_P97	Cervia	US190	Ravenna	Emilia-Romagna	II AD	Rom	5.99	1.17105	0.00772906	0.0559133	0.0246315	0.00910817	0.0141553	0.0426445	-0.0052568	0.00898009	0.00230814	0.000809181	0.0015057	-0.023927	-0.00418817	-0.0130022	0.000285033	-0.00076101	-0.00180704	0.780223	-0.0961342	0.0210188	-0.00836382	0.0130046	0.0143652	1.20821	0.00934094	0.0713986	0.0183969	0.0112	0.00636802	0.0843644	0.0152502	0.0364895	0.0157161	0.0169668	0.00168865	-0.0508275	0.0397441	0.0299828	-0.00399987	-0.0202641	-0.013321
0000_Cervi_US190_I_An_It_P98	Cervia	US190	Ravenna	Emilia-Romagna	II AD	Rom	5.16	1.20995	0.0164319	0.0707531	0.0348929	0.00850513	0.0141563	0.0181213	0.00050502	-0.000328052	0.00343111	-0.00214281	0.00531423	-0.00863966	-0.00687719	-0.0115785	0.00185296	-0.00246751	-0.0017951	0.714457	-0.128282	0.0204745	0.000447356	0.026619	0.0231275	1.26111	0.00121784	0.101643	0.00590243	0.0215016	-0.00124029	0.118063	0.0243311	0.0348911	0.0189704	0.0152842	0.00882102	-0.0601102	0.0555093	0.00395934	-0.00263742	-0.00738559	-0.00187406
0000_Cervi_US190_I_An_It_P99	Cervia	US190	Ravenna	Emilia-Romagna	II AD	Rom	4.83	1.1674	0.0250177	0.0624444	0.0410495	0.0153131	0.0247563	0.0235701	-0.00946979	-0.000111514	-0.00383146	-0.00115248	-0.00234678	-0.0166071	-6.05589e-05	-0.00947556	-0.00100958	0.00107585	0.000656755	0.790149	-0.0882758	0.0188536	-0.0147784	0.00465704	0.00790056	1.25049	0.00356332	0.0922176	0.0107323	0.021251	0.0054856	0.0933818	0.0260124	0.0286828	0.0259416	0.0126842	0.0134992	-0.0452524	0.0747456	0.0037583	0.00219805	-0.00764771	-0.00938634
0000_Cervi_US190_I_An_It_P9	Cervia	US190	Ravenna	Emilia-Romagna	II AD	Rom	5.48	1.20188	0.00606748	0.0640337	0.0305423	0.0068173	0.0125768	0.0102615	0.00588667	-6.74223e-05	0.00441407	-0.00370927	0.00246055	-0.000533323	0.00908803	-0.00489971	0.000121114	-0.0031996	-0.00561108	0.723561	-0.124359	0.0207208	-0.00596241	0.0234	0.0253404	1.22921	0.00317453	0.0910534	0.0123413	0.0219316	-0.00115026	0.12573	0.0099409	0.0409637	0.0164797	0.0189147	0.00477667	-0.0685522	0.0503601	0.0199859	0.000868563	-0.0141712	-0.00201436
0000_Class_Pozzo3_I_An_It_P100	ClassePozzo_nord	Pozzo3	Ravenna	Emilia-Romagna	II-VI AD	Rom	4.35	1.15492	0.0356863	0.0548629	0.0584987	0.00410742	0.021409	0.0641877	0.012726	0.0148007	0.028755	0.00361736	0.00686984	-0.0449289	0.066036	0.0232382	-0.00105568	-0.012694	-0.0188564	0.772969	-0.185329	0.00393581	0.0192396	0.0236564	0.0228421	1.21461	0.027416	0.0836573	0.0236447	0.0130588	0.00767305	0.122561	0.0239997	0.0425556	0.0231095	0.0133958	0.00200185	-0.0759419	0.108693	0.0194653	-0.0286436	-0.012889	-0.0125619
0000_Class_Pozzo3_I_An_It_P101	ClassePozzo_nord	Pozzo3	Ravenna	Emilia-Romagna	II-VI AD	Rom	5.59	1.25505	0.026335	0.0853858	0.0423483	0.00859044	0.0196594	0.0449462	-0.00578366	0.0130681	-0.00577035	0.00855932	-0.00923165	-0.021882	0.0158567	0.00466512	-0.00974713	-0.00265625	-0.0119324	0.607046	-0.15238	0.0578946	0.0147534	0.034908	0.0253054	1.26144	0.0129053	0.103198	0.0109049	0.0193021	0.00318399	0.159854	0.0218398	0.0424744	0.0171327	0.0206237	0.00931757	-0.0765363	0.0740902	0.00838075	0.00054724	0.000566783	0.00342118
0000_Class_Pozzo3_I_An_It_P10	ClassePozzo_nord	Pozzo3	Ravenna	Emilia-Romagna	II-VI AD	Rom	5.84	1.18055	0.0152606	0.0597306	0.0367502	0.0156602	0.0162235	0.0162351	0.00156801	0.00394082	0.00707362	-0.00523528	0.0117118	-0.00603916	0.00607451	-0.0129604	0.00027483	-0.00342509	-0.00157301	0.765786	-0.118224	0.00405804	-0.00483292	0.0203496	0.0286208	1.25009	-0.00409319	0.0876338	0.00798966	0.0166684	0.00348466	0.144822	0.0176193	0.0400333	0.0236766	0.0129461	0.00871485	-0.0713732	0.0996751	0.0130498	0.00515348	-0.0257592	-0.0142158
0000_Class_Pozzo3_I_An_It_P12	ClassePozzo_nord	Pozzo3	Ravenna	Emilia-Romagna	II-VI AD	Rom	6.08	1.17426	0.0537344	0.0431697	0.0661794	0.00516349	0.035516	0.0416203	-0.00135365	0.00555527	0.00477998	0.00381489	0.00317422	-0.0264845	0.010661	0.00289167	0.005328	0.00455847	-0.00303135	0.756884	-0.13988	0.00655697	0.00124904	-0.000348703	0.0275163	1.23092	0.00593506	0.103934	0.0234645	0.0244034	0.00655612	0.0683608	0.0339767	0.0273618	0.0139225	0.00974077	0.0129002	-0.0265576	0.032101	-0.00310326	0.0024672	0.00152047	-0.00373087
0000_Class_Pozzo3_I_An_It_P13	ClassePozzo_nord	Pozzo3	Ravenna	Emilia-Romagna	II-VI AD	Rom	5.64	1.17793	0.0379952	0.04559	0.071283	0.00282067	0.032315	0.0117291	0.0191544	0.0043967	0.0241435	-0.000657895	0.0148366	-0.00309675	0.0212957	-0.000507165	-0.00490696	-0.00635995	-0.0111305	0.753434	-0.153656	0.00365389	0.0181736	0.0296077	0.0401185	1.25027	-0.000762174	0.0995169	0.00317585	0.0207584	-0.00284642	0.0983065	0.0331076	0.0241717	0.0268127	0.0124635	0.0147682	-0.053762	0.0664318	0.00932781	-0.000923876	-0.00927615	-0.00837764
0000_Class_Pozzo3_I_An_It_P14	ClassePozzo_nord	Pozzo3	Ravenna	Emilia-Romagna	II-VI AD	Rom	6	1.15753	0.063137	0.0293309	0.0839604	-0.00457093	0.037828	0.0101717	0.00912587	-0.00313519	0.0156948	-0.0096244	0.0131251	-0.00736105	0.00909623	-0.000972306	-0.00359972	-0.00817069	-0.00648139	0.788375	-0.138001	-0.0107488	0.0186328	0.0208925	0.0424424	1.25466	-0.00191843	0.102599	0.00818178	0.027186	0.00107742	0.0838756	0.0192566	0.0270232	0.0163361	0.016426	0.00651685	-0.0398775	0.0324411	-0.00032413	0.00141232	0.00159586	-0.00295994
0000_Class_Pozzo3_I_An_It_P15	ClassePozzo_nord	Pozzo3	Ravenna	Emilia-Romagna	II-VI AD	Rom	6.09	1.20914	0.0495776	0.0513075	0.0722379	0.00112283	0.0420512	-0.0178524	0.00773132	0.00423186	0.00817516	0.00289813	0.00452785	0.0117603	-0.00475111	-0.00334391	-0.00615484	-0.00824589	-0.00513437	0.706537	-0.134097	0.0203489	-0.00303234	0.0182688	0.0380107	1.25086	0.0134552	0.113584	0.017604	0.0293117	0.0051628	0.0845918	0.0359794	0.0203237	0.0161442	0.0102583	0.0109442	-0.0441066	0.0495226	0.00499375	-0.00157699	0.000535936	-0.00518421
0000_Class_Pozzo3_I_An_It_P16	ClassePozzo_nord	Pozzo3	Ravenna	Emilia-Romagna	II-VI AD	Rom	5.73	1.14801	0.0186409	0.0454481	0.0499657	0.0119918	0.0274414	0.0339674	0.0216152	0.00688926	0.0224203	-0.0032431	0.0156283	-0.0185337	0.0391391	-0.0032968	-0.000992716	-0.00404586	-0.00869029	0.804194	-0.127916	-0.00509057	0.000165827	0.0215249	0.0258091	1.21337	-0.0230401	0.0859597	-0.00041576	0.0196762	0.00171089	0.113014	0.0477681	0.0508961	0.0342509	0.0268509	0.00834993	-0.0674067	0.10933	0.0472348	-0.0223996	-0.0304971	-0.0138289
0000_Class_Pozzo3_I_An_It_P17	ClassePozzo_nord	Pozzo3	Ravenna	Emilia-Romagna	II-VI AD	Rom	6.08	1.1938	0.0392061	0.0584017	0.0599223	0.00478195	0.0267436	0.027768	0.00617602	0.000459136	0.00960886	-0.00597	0.00723588	-0.0174324	0.0183744	-0.00277185	-0.0046764	-0.00277973	-0.00683734	0.732023	-0.138359	0.02729	0.0172703	0.033055	0.0381959	1.25294	0.00451528	0.105969	0.00600067	0.0200409	-0.00397404	0.100722	0.029475	0.0242905	0.015829	0.0101538	0.00788877	-0.0502918	0.0479692	0.0019373	-0.00031536	-0.00141136	-0.00471714
0000_Class_Pozzo3_I_An_It_P19	ClassePozzo_nord	Pozzo3	Ravenna	Emilia-Romagna	II-VI AD	Rom	6.65	1.25229	0.0154457	0.0826706	0.0419897	0.00295597	0.0153388	0.0456468	0.00498799	0.0130764	0.0107291	0.00102068	0.00308892	-0.0243889	0.0437114	0.00414984	-0.0134375	-0.0171419	-0.0186125	0.619566	-0.165696	0.0626659	0.0275891	0.0436045	0.0265196	1.29733	-0.000918893	0.106564	0.00672192	0.0253865	-0.00511367	0.0899046	0.0338906	0.0288184	0.0239941	0.00471019	0.0105158	-0.0340585	0.0547645	-0.0121476	-0.00435452	-0.00744146	0.00242868
0000_Class_Pozzo3_I_An_It_P1	ClassePozzo_nord	Pozzo3	Ravenna	Emilia-Romagna	II-VI AD	Rom	6.49	1.22242	-0.00129939	0.0688826	0.0334584	-0.00463291	0.00476762	0.0250582	-0.011833	0.00403719	-0.00379949	0.000699326	-0.00426856	-0.0104633	0.00952121	0.00484521	-0.0077132	-0.0119242	-0.00774109	0.665319	-0.19327	0.0685726	0.0641136	0.0602021	0.0422291	1.26041	0.00721663	0.0953035	0.0215515	0.0166622	0.008601	0.100628	0.0135526	0.0295312	0.0157551	0.00413884	0.00405575	-0.0466933	0.0787634	0.00797129	-0.00719752	-0.0149532	-0.0106925
0000_Class_Pozzo3_I_An_It_P20	ClassePozzo_nord	Pozzo3	Ravenna	Emilia-Romagna	II-VI AD	Rom	6.3	1.27643	0.0217798	0.111388	0.0297676	0.0177563	0.0144104	-0.00102153	0.00538763	-0.00067142	0.00275974	-0.00171353	0.00234784	0.000998298	-0.0121894	-0.0121116	-0.0026841	-0.00570953	0.00107403	0.544408	-0.182623	0.0660461	0.0233684	0.0310679	0.00971401	1.2982	0.00390044	0.117869	0.0106227	0.0275095	0.0025544	0.0976489	0.0168549	0.028618	0.00884723	0.0118243	0.00674404	-0.0425676	0.0506668	-0.0067117	-0.00426645	0.00636557	0.00888521
0000_Class_Pozzo3_I_An_It_P21	ClassePozzo_nord	Pozzo3	Ravenna	Emilia-Romagna	II-VI AD	Rom	6.15	1.1499	0.0130932	0.0412532	0.0338692	0.0103348	0.0037679	-0.121047	-0.0166758	0.00165454	-0.031674	0.00889715	-0.0208039	0.0860105	-0.0857249	-0.0234079	-0.011619	-0.0118279	0.00533764	0.787295	-0.140152	-0.00210273	0.0150694	0.0228581	0.0248833	1.18495	-0.0196034	0.0568193	-0.00459061	-0.00350582	-0.00113456	0.227182	0.0458344	0.0563548	0.0300157	0.0166438	0.0109491	-0.136795	0.110363	0.0195041	-0.0052346	-0.0292629	-0.0102782
0000_Class_Pozzo3_I_An_It_P22	ClassePozzo_nord	Pozzo3	Ravenna	Emilia-Romagna	II-VI AD	Rom	6.84	1.25379	0.0208181	0.102565	0.0430746	0.018077	0.0155814	0.0284482	0.000480871	0.00501836	0.00901743	0.00150735	0.00463452	-0.0150626	0.0170923	0.000138967	0.00322068	-0.00584252	-0.00731325	0.59837	-0.206707	0.020296	0.0109611	0.0332465	0.0219603	1.2751	0.00200154	0.112652	0.0116886	0.0299607	0.00398043	0.13702	0.0187772	0.0490944	0.0232458	0.0193335	0.0046148	-0.0619707	0.097906	0.0224538	-0.00959016	-0.0193552	-0.00586252
0000_Class_Pozzo3_I_An_It_P23	ClassePozzo_nord	Pozzo3	Ravenna	Emilia-Romagna	II-VI AD	Rom	5.64	1.21142	0.0276999	0.0815615	0.0448408	0.0148505	0.0224194	0.0441322	-0.00447465	0.0174768	0.00626198	0.00509226	0.00340529	-0.0302137	0.00703319	0.0149697	-0.00131661	-0.0132374	0.00277186	0.70038	-0.148593	0.0148253	-0.00429613	0.0185231	0.0162649	1.23064	0.0175955	0.0941192	0.0204625	0.0236901	0.00559781	0.0570146	0.00709767	0.0195321	0.00982184	0.0106632	0.00165454	-0.0343781	0.0237572	0.010925	-0.00211089	-0.00633197	-0.00157037
0000_Class_Pozzo3_I_An_It_P24	ClassePozzo_nord	Pozzo3	Ravenna	Emilia-Romagna	II-VI AD	Rom	6.39	1.21584	0.0353934	0.0791647	0.0485157	0.00872911	0.0122375	1.93935e-05	-0.0172293	0.00403684	-0.0211967	0.0110598	-0.0135401	-0.000304596	-0.0237591	0.00194824	0.000547943	0.0125607	-0.000670604	0.669622	-0.195012	0.0424334	0.0369842	0.0338013	0.0371186	1.26609	-0.00394815	0.109053	0.00259755	0.0158885	-0.00629554	0.0775969	0.0345148	0.0311753	0.0123497	0.0149933	0.00139371	-0.0415884	0.0556539	0.0156378	-0.0287908	0.000718128	0.0147418
0000_Class_Pozzo3_I_An_It_P25	ClassePozzo_nord	Pozzo3	Ravenna	Emilia-Romagna	II-VI AD	Rom	6.83	1.25558	0.0202129	0.0922616	0.0445472	0.0147168	0.0190015	0.00309463	-0.00434455	0.00717046	-0.001278	0.0074856	-0.00336969	-0.00580004	-0.00913488	0.00662357	-0.00681515	-0.00355854	-0.00512079	0.606375	-0.17559	0.030505	0.00267649	0.0388267	0.0325009	1.29119	-0.00256213	0.121284	0.0106038	0.0313775	0.00378137	0.0465117	0.0338722	0.0216455	0.0123455	0.0129115	0.00843169	-0.0183536	0.0144862	-0.001202	-0.00926053	0.00225539	0.00635705
0000_Class_Pozzo3_I_An_It_P26	ClassePozzo_nord	Pozzo3	Ravenna	Emilia-Romagna	II-VI AD	Rom	6.47	1.18629	0.0240837	0.0547098	0.0468932	0.00282597	0.0188145	0.0510865	0.00806848	0.00803134	0.0159272	-0.000572009	0.00914854	-0.0293769	0.0287359	0.00024608	-0.00327921	-0.0077098	-0.0130485	0.734707	-0.147724	0.0279457	0.0170931	0.0316169	0.0342216	1.2535	-0.000314183	0.0984118	0.0101773	0.0135513	-0.00451186	0.131117	0.0120578	0.0354714	0.0118145	0.0162154	0.0078232	-0.0631426	0.0539109	0.00707983	0.00517977	-0.00639854	0.000367383
0000_Class_Pozzo3_I_An_It_P27	ClassePozzo_nord	Pozzo3	Ravenna	Emilia-Romagna	II-VI AD	Rom	6.04	1.21459	0.0385523	0.0899445	0.0567374	0.00715316	0.0144012	-0.00882548	0.0179813	-0.00290722	0.00193263	0.000357121	-0.00103563	0.0122981	0.0103934	-0.0179906	-0.015557	-0.00203471	-0.0164228	0.666793	-0.224027	0.0350707	0.0415267	0.0311864	0.0224406	1.27351	0.0020858	0.0847248	0.00396272	0.00937788	-0.00304665	-0.0798648	0.0431556	-0.0145172	0.0351225	0.0019222	0.0248926	0.0433702	-0.0365706	-0.00851789	0.000968512	0.00532513	0.00541349
0000_Class_Pozzo3_I_An_It_P28	ClassePozzo_nord	Pozzo3	Ravenna	Emilia-Romagna	II-VI AD	Rom	6.52	1.26371	0.0285548	0.0992333	0.0409436	0.00964324	0.0147736	-0.0129813	-0.00272652	0.00016323	-0.00750505	0.00163816	-0.00907865	0.00732643	-0.0154586	0.00179242	-0.00872814	-0.00307419	-0.00310433	0.579232	-0.191105	0.0587149	0.0286244	0.0452075	0.0287974	1.28475	0.00782804	0.117826	0.0164214	0.0275946	0.0013797	0.0731683	0.013454	0.0285511	0.00867378	0.0125646	0.00563604	-0.0339339	0.0245953	0.000619006	-0.0115625	0.00121409	0.0126885
0000_Class_Pozzo3_I_An_It_P29	ClassePozzo_nord	Pozzo3	Ravenna	Emilia-Romagna	II-VI AD	Rom	6.33	1.19322	0.0438947	0.0403488	0.0660493	-0.00825918	0.0336487	0.0254607	-0.00222791	0.0105319	0.00453876	0.00986436	0.00422828	-0.0172063	-0.00279994	0.00254958	-0.000666647	-0.002752	-0.000916555	0.734097	-0.139278	0.0271633	0.0242848	0.0293044	0.0397221	1.24337	-0.00966991	0.0934259	0.00444048	0.0122324	-0.00825338	0.0722419	0.0249998	0.0236677	0.0135959	0.00912312	0.00799985	-0.0362123	0.0362546	0.00197679	-0.00481636	-0.00100822	0.000854356
0000_Class_Pozzo3_I_An_It_P2	ClassePozzo_nord	Pozzo3	Ravenna	Emilia-Romagna	II-VI AD	Rom	5.07	1.21666	0.0210182	0.086267	0.0393519	0.0118441	0.0112852	0.00980107	0.00388396	-0.000266144	0.001412	0.00073307	0.00476342	-0.00429761	-0.00439643	-0.00797294	-0.00907571	0.00501323	0.000762623	0.692083	-0.148303	0.0259339	0.0200753	0.0379739	0.0153086	1.26318	0.0139163	0.100162	-0.000519862	0.0282229	-0.00515567	0.0705215	0.0332301	0.000272462	0.0186362	0.00426223	0.00354344	-0.0361071	0.0280049	-0.00531164	-0.00373076	0.00859503	-0.00685398
0000_Class_Pozzo3_I_An_It_P30	ClassePozzo_nord	Pozzo3	Ravenna	Emilia-Romagna	II-VI AD	Rom	6.3	1.2043	0.0449877	0.0494597	0.0697024	0.00210962	0.0384381	0.0213126	0.0133442	0.00691818	0.0142203	0.000118307	0.0110136	-0.00972412	0.0181999	-0.00389264	-0.0102396	-0.00201185	-0.00499463	0.710612	-0.152197	0.0109761	0.0140671	0.0218549	0.0425516	1.2506	0.00616276	0.107015	0.0131981	0.0260704	-0.000400722	0.0940383	0.0217509	0.0251495	0.0146975	0.012975	0.0114754	-0.0461402	0.0326668	-0.00235081	0.00181516	0.000622377	0.00321075
0000_Class_Pozzo3_I_An_It_P31	ClassePozzo_nord	Pozzo3	Ravenna	Emilia-Romagna	II-VI AD	Rom	6.2	1.22407	0.0280311	0.0978858	0.0499518	0.0168506	0.0157416	0.0237597	0.00657484	0.00910242	0.00343668	0.00310934	-0.00126112	-0.00892687	0.00464355	-0.00155822	-0.00387475	-0.00404431	-0.00634573	0.659538	-0.189282	0.018682	0.0133643	0.0301785	0.0184816	1.26318	0.00337685	0.104296	0.00773304	0.0192889	0.00215857	0.115434	0.0354912	0.0371638	0.0206875	0.0176894	0.00348209	-0.0554945	0.0772359	0.0087438	-0.017373	-0.00645719	-0.00281277
0000_Class_Pozzo3_I_An_It_P32	ClassePozzo_nord	Pozzo3	Ravenna	Emilia-Romagna	II-VI AD	Rom	5.69	1.17917	0.0412366	0.0472873	0.0605325	0.00740794	0.0378722	0.0350422	0.00556364	0.00724603	0.0145091	0.00493909	0.0107927	-0.0233654	0.018858	0.0087773	0.0056672	-0.000909842	-0.00916102	0.763327	-0.11454	0.0109353	-0.00515941	0.00457725	0.0253384	1.24224	0.00273211	0.0976148	0.00862653	0.0205224	0.000354224	0.088437	0.0196281	0.0267986	0.0164229	0.0143114	0.0107995	-0.0474639	0.0478858	0.00299332	-0.00272757	-0.00158629	0.00150202
0000_Class_Pozzo3_I_An_It_P33	ClassePozzo_nord	Pozzo3	Ravenna	Emilia-Romagna	II-VI AD	Rom	6.44	1.18939	0.0338855	0.0561101	0.0601582	-0.000705452	0.0215374	0.0302895	-0.00346319	0.0141244	0.00068197	0.0114217	-0.00573782	-0.0155024	0.013179	0.0092823	-0.00875874	-0.0131941	-0.00892853	0.732264	-0.151694	0.0241998	0.0445183	0.0381924	0.0361211	1.24989	0.00406413	0.0961707	0.0135211	0.0158147	-6.22666e-05	0.0980453	0.0242167	0.03291	0.018163	0.0133419	0.00868749	-0.0547529	0.0452037	0.00558645	0.00136128	-0.000947436	0.00177588
0000_Class_Pozzo3_I_An_It_P34	ClassePozzo_nord	Pozzo3	Ravenna	Emilia-Romagna	II-VI AD	Rom	6.68	1.24487	0.0312535	0.0835391	0.0450435	-0.00160989	0.0146491	-0.0558141	0.0341599	-0.016219	0.0079849	-0.0131262	0.0106105	0.0381075	-0.00188342	-0.0301233	-0.0129264	-0.00156892	-0.00605912	0.604184	-0.227748	0.0462811	0.043024	0.0386784	0.0379894	1.31135	-0.00652013	0.116515	-0.00539828	0.0242795	-0.00302916	0.0524845	0.0351049	0.0182444	0.0165625	0.01625	0.00485707	-0.0157745	0.0114406	-0.00875058	-0.0162709	0.0020672	-0.000690601
0000_Class_Pozzo3_I_An_It_P35	ClassePozzo_nord	Pozzo3	Ravenna	Emilia-Romagna	II-VI AD	Rom	5.36	1.16761	0.0221446	0.064713	0.0625253	0.0110756	0.0191319	-0.000277743	0.0105931	0.00201462	0.00863194	0.00110219	0.00774948	0.00191472	-0.00700387	-0.00834558	-0.000964178	-0.00846789	-0.00442315	0.767965	-0.175697	0.0153589	0.027636	0.0428811	0.0387583	1.26271	-0.00375842	0.104782	0.00698679	0.0154521	-0.00213652	0.0708515	0.0317136	0.0257922	0.0149549	0.0173878	0.012906	-0.0356357	0.0282772	0.00395586	-0.00363574	0.00302583	-0.00141936
0000_Class_Pozzo3_I_An_It_P36	ClassePozzo_nord	Pozzo3	Ravenna	Emilia-Romagna	II-VI AD	Rom	6.74	1.22995	0.0202958	0.0852545	0.0488217	0.0105254	0.0161721	0.0309176	0.00379864	0.00230175	0.00413756	0.00228233	0.00472649	-0.00998377	0.0167565	-0.00951241	0.00422832	0.00386215	-0.00663919	0.642145	-0.196981	0.0235731	0.018629	0.0391051	0.0334769	1.26632	-0.00709672	0.103432	0.00812556	0.0196641	0.001781	0.103817	0.0238623	0.0366931	0.0179414	0.0200425	0.00278565	-0.0494999	0.0434636	0.0112611	-0.0119924	-0.00900341	-0.00358654
0000_Class_Pozzo3_I_An_It_P37	ClassePozzo_nord	Pozzo3	Ravenna	Emilia-Romagna	II-VI AD	Rom	6.03	1.20513	0.024547	0.0535259	0.0506068	-0.00528227	0.0219198	0.0192916	0.0185268	0.0156516	0.0167326	0.00888552	0.00792342	-0.00275791	0.00174813	-0.0135138	-0.00919405	-0.00572424	-0.0062526	0.702306	-0.154641	0.0480021	0.0433534	0.0318541	0.0231447	1.23489	0.000120126	0.0912686	0.00592988	0.0107592	-0.00251854	0.122616	0.0196853	0.0332306	0.0145866	0.0192174	0.00861386	-0.0619019	0.0382865	0.00610358	0.0052182	0.00457044	0.000816067
0000_Class_Pozzo3_I_An_It_P38	ClassePozzo_nord	Pozzo3	Ravenna	Emilia-Romagna	II-VI AD	Rom	6.09	1.17616	0.0181954	0.0618279	0.0539068	0.0116066	0.0173871	0.0102653	-0.00902977	-0.00448358	-0.00448196	0.000463815	0.00278599	-0.0130047	-0.00899193	-0.00658299	0.000997347	0.00256934	0.0024698	0.759404	-0.156742	0.0173388	0.0240835	0.0403375	0.0414142	1.24857	0.00434269	0.0936289	0.0111283	0.0131451	-0.00112303	0.0588686	0.0218878	0.0201305	0.012587	0.00906713	0.00983069	-0.0293494	0.0382838	-0.0030049	-0.00672801	0.00330879	0.00239318
0000_Class_Pozzo3_I_An_It_P39	ClassePozzo_nord	Pozzo3	Ravenna	Emilia-Romagna	II-VI AD	Rom	5.98	1.19228	0.0452069	0.0427456	0.074694	-0.00384975	0.036385	-0.00567243	0.00727684	0.00274038	0.0072496	0.00226103	0.00511575	0.0108916	-0.00698841	-0.00897753	-0.00610995	-0.00805321	-0.00722857	0.727236	-0.163636	0.0205723	0.0255711	0.0323986	0.0471571	1.23711	-0.00186362	0.0926897	0.0163222	0.0188353	-0.00184945	0.0573933	0.0212605	0.0265298	0.0172818	0.0102431	0.00727347	-0.0273203	0.0322132	0.00389731	-0.008319	-0.00789222	0.00143437
0000_Class_Pozzo3_I_An_It_P3	ClassePozzo_nord	Pozzo3	Ravenna	Emilia-Romagna	II-VI AD	Rom	5.86	1.12781	0.0246478	0.0378588	0.0494407	0.0133257	0.0303959	0.0351052	0.000517012	0.00332085	0.010517	0.00298634	0.0104012	-0.0228232	0.0146763	0.00888621	0.0093494	0.000290797	-0.000330525	0.837236	-0.133588	-0.0166478	-0.0169357	-0.00932939	0.00427975	1.22025	-0.00692405	0.0794521	0.00314807	0.0175346	-0.000228023	0.157906	0.0280145	0.0502107	0.0283579	0.0280194	0.0155789	-0.083287	0.0763857	0.0205852	0.00874331	-0.00910628	-0.00349034
0000_Class_Pozzo3_I_An_It_P40	ClassePozzo_nord	Pozzo3	Ravenna	Emilia-Romagna	II-VI AD	Rom	5.8	1.17158	0.0277946	0.0423892	0.0627021	0.00435586	0.0287281	0.0273141	0.00330139	0.00441729	0.00409244	0.00318281	0.00317231	-0.0164287	0.00585641	0.00348008	-0.00632374	0.00153143	-0.00432203	0.767589	-0.141926	0.00918984	0.0217608	0.0327636	0.0464488	1.23746	0.000529105	0.0963931	0.0130439	0.016809	0.00216065	0.0460405	0.0285992	0.0144101	0.0123162	0.00980521	0.0113471	-0.0210667	0.0230113	-0.00267184	-0.00229119	0.00575125	-0.00570051
0000_Class_Pozzo3_I_An_It_P42	ClassePozzo_nord	Pozzo3	Ravenna	Emilia-Romagna	II-VI AD	Rom	6.04	1.23028	0.028419	0.0738392	0.0531304	0.00102119	0.024887	0.0245765	0.00495859	0.00789716	0.0049486	0.002909	-5.85913e-05	-0.0115412	0.0131627	-0.00666522	-0.0069849	-0.00228799	-0.0064337	0.660896	-0.165661	0.0557654	0.0329538	0.044682	0.0310068	1.26458	0.00987056	0.104087	0.00557387	0.0130844	-0.00393865	0.153601	0.0153234	0.0473263	0.0127026	0.0203244	0.01015	-0.0764686	0.0794557	0.000658645	-0.00713189	-0.00387284	0.000672039
0000_Class_Pozzo3_I_An_It_P43	ClassePozzo_nord	Pozzo3	Ravenna	Emilia-Romagna	II-VI AD	Rom	6.8	1.24676	0.0415762	0.0795789	0.0575741	-0.00215518	0.0249439	0.00872643	-0.000386264	0.00397266	0.000424262	0.0010529	-0.00344847	-0.00257144	0.00481417	-0.00311508	-0.00129262	-0.0049645	-0.00522439	0.615002	-0.203356	0.0346241	0.0246825	0.0372202	0.032913	1.26431	-0.00292433	0.115458	0.00617503	0.0280467	-0.00389926	0.0853416	0.0413128	0.0334775	0.0209467	0.0142027	0.00246812	-0.0414341	0.0678394	0.00711684	-0.0298538	-0.0066153	0.00256384
0000_Class_Pozzo3_I_An_It_P44	ClassePozzo_nord	Pozzo3	Ravenna	Emilia-Romagna	II-VI AD	Rom	6.09	1.22167	0.043314	0.057238	0.0514076	0.00289472	0.0258302	0.0118744	0.0124685	0.00126633	0.0130142	-0.00670065	0.0109638	-0.00439651	0.0114984	-0.0103579	-0.00292847	-0.00414151	-0.00764417	0.690971	-0.128672	0.0437638	0.0159522	0.0244581	0.0377864	1.24296	-0.00259944	0.0912989	0.00369884	0.0127795	-0.00516102	0.0996784	0.0206136	0.0277046	0.0135189	0.010741	0.0122542	-0.0523647	0.0355252	-0.00539407	0.00151209	0.0027364	0.0109894
0000_Class_Pozzo3_I_An_It_P45	ClassePozzo_nord	Pozzo3	Ravenna	Emilia-Romagna	II-VI AD	Rom	5.74	1.1868	0.0569615	0.0316844	0.0735192	-0.00992098	0.0390717	-0.0180192	0.00850524	-0.000668343	0.00177809	-0.0030018	-0.000138034	0.018102	-0.0167909	-0.0217881	-0.0048437	-0.00164183	0.00206812	0.749802	-0.129327	0.0234127	0.0210035	0.0209616	0.0391217	1.24364	-0.0150104	0.0988692	0.00415272	0.0161078	-0.00829599	0.0791043	0.0231204	0.0307415	0.0119608	0.0156921	0.00709174	-0.0390645	0.0236487	0.00607484	-0.00365674	-0.00579173	-0.000255846
0000_Class_Pozzo3_I_An_It_P48	ClassePozzo_nord	Pozzo3	Ravenna	Emilia-Romagna	II-VI AD	Rom	5.21	1.19665	0.0462641	0.0655387	0.0625445	0.00225449	0.0261745	-0.00628172	0.00528295	0.00183409	-0.00464596	0.00694875	-0.00214483	0.0068031	-0.013887	-0.0109588	0.00356583	0.00771598	-0.0014206	0.705902	-0.202872	0.0323605	0.0287784	0.0247274	0.0318665	1.27091	-0.0126921	0.107479	0.00504933	0.0267053	-0.00301487	0.0827294	0.0283172	0.033099	0.0145635	0.00883974	0.00171684	-0.0391949	0.06291	0.00771329	-0.0222169	-0.0111626	0.0011902
0000_Class_Pozzo3_I_An_It_P49	ClassePozzo_nord	Pozzo3	Ravenna	Emilia-Romagna	II-VI AD	Rom	5.14	1.17174	0.0418679	0.0731862	0.0702428	0.0141097	0.025315	0.00325181	0.00408494	0.0125778	0.0092661	0.00531636	0.000459051	-0.00918451	0.0182928	0.0131482	-0.00681952	-0.0134549	-0.00662265	0.755881	-0.20338	-0.00563743	0.0142855	0.0206797	0.0220463	1.25284	0.00268973	0.103169	0.0172754	0.0249358	0.00287021	0.0664816	0.0282383	0.028282	0.0183323	0.00762132	-0.000648525	-0.0330491	0.0555003	0.00389425	-0.0272198	-0.0114555	-0.00318838
0000_Class_Pozzo3_I_An_It_P4	ClassePozzo_nord	Pozzo3	Ravenna	Emilia-Romagna	II-VI AD	Rom	5.25	1.17879	0.0299499	0.0407835	0.0604905	0.00111625	0.0302751	0.044433	0.00170509	0.00175359	0.0060885	-0.00563144	0.0031816	-0.0352621	0.0213098	0.00751887	-0.00674782	-0.00466941	-0.00777768	0.75741	-0.14368	0.0100008	0.0183985	0.0281829	0.0421036	1.23241	0.000788794	0.0947356	0.015539	0.0197622	0.00124836	0.0497872	0.0265434	0.0185572	0.0165865	0.0077925	0.0103561	-0.0256644	0.0215393	0.00199609	-0.00431632	-0.0058896	-0.00770198
0000_Class_Pozzo3_I_An_It_P50	ClassePozzo_nord	Pozzo3	Ravenna	Emilia-Romagna	II-VI AD	Rom	5.14	1.21434	0.020572	0.0804719	0.0343183	0.0131204	0.0115557	0.000203477	-0.00310045	0.00122291	-0.00386198	0.00108429	-0.00260534	-0.00121191	-0.0204565	-0.00543823	-0.00292778	-0.00392115	0.000132453	0.705648	-0.128963	0.0328654	0.0156815	0.0297788	0.021237	1.22537	0.0126324	0.0844714	0.0202426	0.0131034	0.00420503	0.0572026	0.00994518	0.0207684	0.0142816	0.008693	0.00896334	-0.0308877	0.0180597	-0.0019624	0.00445777	-0.000699286	0.00626812
0000_Class_Pozzo3_I_An_It_P51	ClassePozzo_nord	Pozzo3	Ravenna	Emilia-Romagna	II-VI AD	Rom	5.93	1.25297	0.0165069	0.0988908	0.036501	0.0216824	0.010923	-0.00491781	-0.000961849	0.00877789	-0.000798516	0.00978338	-0.00345784	0.00363111	-0.00306397	0.00556192	-0.00887412	-0.00499465	-0.000628566	0.61767	-0.166202	0.0299139	0.0122784	0.0282435	0.0226496	1.2701	-0.00119259	0.105142	0.00865376	0.0234097	0.0026028	0.0478208	0.0281718	0.0215362	0.0156607	0.0120641	0.00488043	-0.0220985	0.0422015	0.00867532	-0.0137246	-0.00614045	-0.00183596
0000_Class_Pozzo3_I_An_It_P52	ClassePozzo_nord	Pozzo3	Ravenna	Emilia-Romagna	II-VI AD	Rom	5.34	1.12847	0.0602864	0.0154908	0.0684288	-0.00162606	0.0441875	0.0463361	0.0031937	0.00325899	0.0154024	0.0040438	0.0162426	-0.0347307	0.0128586	0.0126001	0.0103111	0.00675501	-0.00395481	0.838722	-0.0643609	-0.0252682	-0.00234964	-0.0128782	0.0170855	1.18865	0.00279809	0.0837281	0.0190842	0.0206886	0.00831946	0.0946561	0.0160322	0.0353457	0.0168262	0.0198222	0.00965326	-0.0640893	0.0301295	0.0345781	0.0114739	-0.0134152	-0.000861677
0000_Class_Pozzo3_I_An_It_P53	ClassePozzo_nord	Pozzo3	Ravenna	Emilia-Romagna	II-VI AD	Rom	6.02	1.18135	0.0190299	0.0456125	0.0550904	-4.43895e-06	0.0224845	-0.0217769	0.00480983	0.00215761	-0.000504299	0.00517341	-2.93124e-05	0.0121595	-0.0164005	-0.0113156	-0.00803227	-0.000581378	0.000399039	0.75257	-0.147939	0.0150753	0.0336535	0.0419393	0.0485156	1.24043	0.00153402	0.0953693	0.0118068	0.00995519	0.000394391	0.0591519	0.0257541	0.0225156	0.0127461	0.013725	0.0104916	-0.0325003	0.0302245	0.00416794	-0.0044129	-0.00527303	-0.00276383
0000_Class_Pozzo3_I_An_It_P54	ClassePozzo_nord	Pozzo3	Ravenna	Emilia-Romagna	II-VI AD	Rom	5.66	1.17515	0.0469744	0.0447007	0.0748647	0.00302504	0.0366183	0.000803846	0.00698782	0.00761926	0.00759676	0.0078113	0.00153079	-0.000123272	0.00472264	-0.00287962	-0.0058182	-0.00606089	-0.00897548	0.757016	-0.154291	0.0116089	0.0232995	0.0222122	0.0381189	1.25156	0.00456774	0.0997541	0.0153031	0.0192036	0.00336467	0.0941047	0.0176471	0.0296782	0.0135431	0.013223	0.00880655	-0.0504111	0.03883	0.0122504	-0.000808016	-0.00882179	0.00382233
0000_Class_Pozzo3_I_An_It_P55	ClassePozzo_nord	Pozzo3	Ravenna	Emilia-Romagna	II-VI AD	Rom	6.22	1.21676	0.0348985	0.0851059	0.0513314	0.0123037	0.0193656	0.0365982	-0.00353162	0.0111654	0.00407946	0.00214201	0.00301939	-0.0198248	0.0159012	0.0063578	-0.00294334	-0.0082308	-0.00236157	0.667749	-0.198414	0.0262202	0.0247148	0.0316453	0.0288942	1.26249	-0.00645715	0.103913	0.00656129	0.0244061	-0.00539847	0.0731552	0.0280472	0.0335856	0.0208637	0.00991804	0.00667248	-0.0294407	0.0601197	-0.00151	-0.0177288	-0.0139002	0.00301878
0000_Class_Pozzo3_I_An_It_P56	ClassePozzo_nord	Pozzo3	Ravenna	Emilia-Romagna	II-VI AD	Rom	5.66	1.19389	0.0349223	0.0463791	0.0657659	-0.00605724	0.0266489	0.0586231	-0.00594684	0.00559835	0.00161046	-0.004382	0.00171051	-0.0352698	0.00519211	0.00683014	0.00123406	-0.000248678	0.00310487	0.718245	-0.165101	0.0284572	0.041287	0.0406519	0.0449156	1.27058	-0.00209291	0.102629	0.00466221	0.0169617	-0.00345888	0.0426932	0.0179998	0.0136381	0.00821278	0.0121422	0.00917569	-0.0179482	0.000917237	-0.00855787	0.00364511	0.0139853	0.005986
0000_Class_Pozzo3_I_An_It_P57	ClassePozzo_nord	Pozzo3	Ravenna	Emilia-Romagna	II-VI AD	Rom	5.69	1.19203	0.0368036	0.0569591	0.0651154	-0.00143074	0.0245844	0.0500614	0.00673003	0.0111681	0.0185282	0.00196807	0.011532	-0.0299741	0.0262819	0.00893171	-0.000319334	-0.00763809	-0.00897488	0.719786	-0.171702	0.0178217	0.0316958	0.0382395	0.0393826	1.2637	-0.00652665	0.0980444	0.00544757	0.0136305	-0.00228886	0.112715	0.026248	0.0344856	0.0178108	0.0177184	0.0106865	-0.0505648	0.0474512	-0.00390288	-0.00415384	-0.00157235	-8.11205e-05
0000_Class_Pozzo3_I_An_It_P58	ClassePozzo_nord	Pozzo3	Ravenna	Emilia-Romagna	II-VI AD	Rom	5.78	1.16795	0.0318478	0.0659604	0.0475478	-0.00612894	0.00546486	0.0997641	-0.00340116	0.0182697	0.0345003	-0.00592771	0.00334639	-0.0707199	0.0825813	0.0275058	-0.00585686	-0.0211128	-0.016361	0.730899	-0.220029	0.0289876	0.0458914	0.0338278	0.0267662	1.2335	0.00194283	0.0885785	0.00879808	0.0177602	-0.000555309	-0.0110986	0.0194466	0.0184005	0.0110767	0.0113714	-0.00211466	0.00265526	-0.00774112	0.0104334	-0.0265239	-0.0200746	-0.00155045
0000_Class_Pozzo3_I_An_It_P59	ClassePozzo_nord	Pozzo3	Ravenna	Emilia-Romagna	II-VI AD	Rom	6.73	1.21518	0.0269471	0.0647124	0.0461469	-0.0060838	0.0145368	-0.0863377	0.008863	-0.0038501	-0.00703817	0.00462909	-0.00789825	0.0562931	-0.0494426	-0.019678	-0.0179482	-0.0110666	-0.00215047	0.668523	-0.180834	0.0423368	0.0394841	0.0453285	0.0379093	1.28433	-0.00916317	0.0943268	0.00276143	0.0148077	0.00144587	0.172895	0.0185494	0.0500289	0.0144097	0.00971115	0.00471031	-0.0692576	0.108774	0.000981498	-0.00144972	-0.0184043	-0.00137634
0000_Class_Pozzo3_I_An_It_P5	ClassePozzo_nord	Pozzo3	Ravenna	Emilia-Romagna	II-VI AD	Rom	5.69	1.14089	0.00483476	0.0372127	0.0489682	0.0101805	0.0244268	0.0647875	0.00603142	0.00736326	0.0108298	0.00279093	0.00673498	-0.0477127	0.0400279	0.0100375	0.000754493	0.00521014	-0.00433528	0.807726	-0.151131	-0.0226738	-0.00830239	0.011897	0.0264073	1.2205	-0.00637199	0.0833467	0.0137114	0.0210617	0.00716468	0.0856408	0.0203246	0.0394645	0.0256119	0.0180277	0.00905257	-0.051395	0.0541323	0.0358779	0.00862643	-0.0233832	-0.0160046
0000_Class_Pozzo3_I_An_It_P60	ClassePozzo_nord	Pozzo3	Ravenna	Emilia-Romagna	II-VI AD	Rom	6.04	1.18121	0.0512904	0.0677447	0.0679309	0.00999099	0.0282662	-0.00956077	-0.00521187	0.010365	-0.011525	0.0105434	-0.00977122	0.00899409	-0.0152621	-0.000288334	-0.0109177	-0.00127633	-0.000203048	0.729335	-0.196386	-0.00876287	0.0135948	0.0146352	0.020739	1.23892	-0.00398683	0.0923575	0.0131746	0.0193235	0.000201989	0.117651	0.0389366	0.0456638	0.0361502	0.0181989	0.0102096	-0.0614946	0.0926801	0.0134801	-0.00640641	-0.00689891	-0.00368854
0000_Class_Pozzo3_I_An_It_P61	ClassePozzo_nord	Pozzo3	Ravenna	Emilia-Romagna	II-VI AD	Rom	5.21	1.19401	0.0304209	0.0679263	0.0600339	0.018134	0.0309349	0.0161333	0.0104848	0.00700692	0.0167616	0.00051036	0.0117714	-0.0124646	0.020967	0.00768131	0.00324525	-0.00873741	-0.00412747	0.726542	-0.171474	-0.00101863	-0.0241098	0.0020329	0.0186435	1.23786	0.0157708	0.0937997	0.0227664	0.0245399	0.00874397	0.0624416	0.0185542	0.0157036	0.0188526	0.00404596	0.0126471	-0.0300432	0.0500133	0.00105041	0.00637333	0.000372277	-0.00113602
0000_Class_Pozzo3_I_An_It_P62	ClassePozzo_nord	Pozzo3	Ravenna	Emilia-Romagna	II-VI AD	Rom	5.99	1.1889	0.0270349	0.0845407	0.042517	0.0315414	0.0134668	0.0142977	0.0163357	0.00528367	0.0122206	-0.00150545	0.00680041	-0.00917494	0.0175515	-0.0042324	-0.00900102	-0.00361951	-0.00407119	0.741153	-0.139716	0.00406842	0.00591172	0.0107867	0.023971	1.25457	0.0117401	0.100395	0.0225484	0.0256039	0.00831229	0.107912	0.0145025	0.0295575	0.0222146	0.0101708	0.0133679	-0.0572464	0.0644044	0.0184177	0.0150854	-0.0189437	-0.00893415
0000_Class_Pozzo3_I_An_It_P63	ClassePozzo_nord	Pozzo3	Ravenna	Emilia-Romagna	II-VI AD	Rom	6.56	1.22235	0.0380887	0.0746573	0.054471	0.0120378	0.024516	0.0312285	-0.0129184	0.0127067	-0.0164009	0.0131468	-0.0151624	-0.0195431	-0.00340746	0.0081865	-0.00181568	0.00535662	0.00373306	0.667115	-0.174127	0.0159547	0.00825983	0.0143176	0.0239572	1.2563	-0.000858915	0.099681	0.0082958	0.0176333	-0.00292849	0.0820617	0.0149711	0.0308323	0.00858209	0.0153446	-0.00151269	-0.0436142	0.0321288	0.0197024	-0.0107872	-0.0109992	0.00153509
0000_Class_Pozzo3_I_An_It_P64	ClassePozzo_nord	Pozzo3	Ravenna	Emilia-Romagna	II-VI AD	Rom	5.29	1.15352	0.0418337	0.0290261	0.0667949	-0.00707968	0.0286679	0.0374133	0.00976104	0.0156142	0.0179109	0.0111113	0.00763385	-0.0292876	0.028141	0.0057257	-0.00811158	-0.0112914	-0.0137239	0.787437	-0.159401	0.0232345	0.0260395	0.0288531	0.0433095	1.24991	-0.00617638	0.0976039	0.00992566	0.016975	-0.001265	0.00785646	0.024679	0.0152405	0.00846582	0.00966782	0.00662227	-0.00701332	-0.000841427	-0.00288236	-0.0124108	0.00516583	0.0074877
0000_Class_Pozzo3_I_An_It_P65	ClassePozzo_nord	Pozzo3	Ravenna	Emilia-Romagna	II-VI AD	Rom	5.29	1.16159	0.0382583	0.0379011	0.0734721	0.00126144	0.0359061	-0.003071	0.00417311	-0.00365278	0.00357221	-0.00509631	0.00494679	0.00550913	-0.00825034	-0.00741679	-0.00164845	-0.00205284	-0.00262306	0.780414	-0.154674	0.00263822	0.020569	0.0292066	0.0451231	1.23895	0.00780107	0.104376	0.0168295	0.0201135	0.00439776	0.0903198	0.0205818	0.0354827	0.0134073	0.0193903	0.00832165	-0.0478402	0.0415154	0.0213876	-0.00236128	-0.00956476	-0.00381521
0000_Class_Pozzo3_I_An_It_P66	ClassePozzo_nord	Pozzo3	Ravenna	Emilia-Romagna	II-VI AD	Rom	5.83	1.1684	0.0485901	0.0268311	0.0768474	-0.0018604	0.0467358	0.0205875	-0.0124012	-0.007974	-0.00428292	-0.00444633	0.00313466	-0.0146705	-0.0173172	-0.0120739	0.012873	0.00166039	0.00109652	0.776462	-0.119503	-0.00111013	0.0111757	0.014893	0.0366009	1.24038	0.0108008	0.102747	0.020082	0.0214373	0.00419073	0.0605979	0.00532004	0.0248677	0.000220757	0.0170791	0.00169136	-0.0386227	0.00281691	0.0207869	-1.30993e-05	0.00504648	0.00918202
0000_Class_Pozzo3_I_An_It_P67	ClassePozzo_nord	Pozzo3	Ravenna	Emilia-Romagna	II-VI AD	Rom	6.47	1.23284	0.0123994	0.0940051	0.0399459	0.0163123	0.00940987	0.0659563	0.000989771	0.011842	0.00806642	0.00365089	0.00581174	-0.0347382	0.0413244	0.00359111	0.00352422	0.00207102	-0.0016765	0.636049	-0.188206	0.0282012	0.0176608	0.041642	0.0288463	1.28592	0.000430521	0.124934	0.00526614	0.0351896	0.00193678	0.0743391	0.0491485	0.0230434	0.0204564	0.011423	0.00323384	-0.0353259	0.0664065	-0.00271707	-0.0312926	-0.00616711	0.003975
0000_Class_Pozzo3_I_An_It_P68	ClassePozzo_nord	Pozzo3	Ravenna	Emilia-Romagna	II-VI AD	Rom	5.93	1.21454	0.0130728	0.0636432	0.0449747	0.00511126	0.0197378	-0.000154035	-0.00816897	-0.00372117	-0.00463591	-0.000341991	0.003548	-0.00299477	-0.0287965	-0.00959195	-0.000995925	0.00170094	0.00551314	0.699651	-0.154078	0.0107946	0.000719414	0.032504	0.0350683	1.25182	0.0032668	0.0978928	0.01737	0.0212505	0.00521084	0.0890534	0.0196182	0.0287593	0.0159129	0.010098	0.00691287	-0.0430561	0.0575032	0.00726718	-0.00119131	-0.00954485	-0.00392233
0000_Class_Pozzo3_I_An_It_P69	ClassePozzo_nord	Pozzo3	Ravenna	Emilia-Romagna	II-VI AD	Rom	6.81	1.2329	0.0141333	0.0984545	0.0381714	0.0152327	0.00846426	0.0340137	0.0318119	0.0105973	0.0168402	-0.00684135	0.00318297	-0.00494945	0.0528854	-0.0165619	-0.0137018	-0.0075005	-0.01186	0.64147	-0.177442	0.0306481	0.0364363	0.0454586	0.0180446	1.2779	-0.00658001	0.105651	-0.00109537	0.0213672	-0.00555746	0.00432182	0.0355458	0.0176004	0.0173245	0.0174535	0.010026	0.00529094	0.0121025	0.00927798	-0.00874091	-0.00077559	-0.000769563
0000_Class_Pozzo3_I_An_It_P6	ClassePozzo_nord	Pozzo3	Ravenna	Emilia-Romagna	II-VI AD	Rom	5.45	1.20234	0.0146339	0.0671455	0.0260113	0.00708774	0.0152557	0.0481781	0.00838235	0.011436	0.00485532	0.00391837	0.00291899	-0.025778	0.012463	-0.00149808	-0.00141933	0.000811884	-0.00251719	0.730794	-0.0722504	0.0482835	-0.00137219	0.0193121	0.0136865	1.2487	-0.000982168	0.094091	0.00676738	0.0194663	0.000569084	0.0750916	0.0116321	0.0261586	0.0120155	0.0113615	0.00455848	-0.0441574	0.0396837	0.0168818	-0.000885653	-0.0160841	-0.00636725
0000_Class_Pozzo3_I_An_It_P70	ClassePozzo_nord	Pozzo3	Ravenna	Emilia-Romagna	II-VI AD	Rom	5.25	1.16525	0.0173088	0.0602358	0.0471648	0.00903934	0.016771	-0.0313522	0.00220023	0.00377692	-0.00684308	0.00252254	-0.00471745	0.0275635	-0.0370022	-0.0165885	-0.0107679	-0.00489349	0.00270906	0.769949	-0.16235	0.00200186	0.0102249	0.0301859	0.027206	1.20186	-0.0103956	0.0880159	0.0134859	0.0179177	0.00405678	0.0905382	0.0337225	0.0337488	0.0225679	0.0112951	-0.000300341	-0.0495123	0.0831761	0.0304313	-0.0240291	-0.0297672	-0.011886
0000_Class_Pozzo3_I_An_It_P71	ClassePozzo_nord	Pozzo3	Ravenna	Emilia-Romagna	II-VI AD	Rom	5.52	1.1863	0.0210924	0.0702763	0.0483176	-0.0055562	0.00375393	0.0904377	-0.0129273	0.00634483	0.0220857	-0.0135303	0.00324316	-0.0541842	0.0718125	0.00987693	0.00216695	-0.021441	-0.0214216	0.699585	-0.237881	0.0203838	0.0520007	0.0466714	0.029358	1.25205	0.0046279	0.0961986	0.0193988	0.0188833	0.00203332	0.0468862	0.0172473	0.0276896	0.0205201	0.00449496	0.00479856	-0.0267035	0.0534822	0.00991202	-0.0179812	-0.0224118	-0.00935088
0000_Class_Pozzo3_I_An_It_P72	ClassePozzo_nord	Pozzo3	Ravenna	Emilia-Romagna	II-VI AD	Rom	5.72	1.21428	0.0101211	0.0830804	0.0439343	0.0033184	0.0144049	0.022714	0.0203665	0.0301944	0.020492	0.00500902	-0.000136587	-0.0108138	0.0322077	0.0162267	-0.0083033	-0.016068	-0.01168	0.673895	-0.209605	0.0386509	0.0466634	0.0325263	0.0169074	1.2232	-0.00035049	0.0883535	0.00531751	0.0195433	-0.00560127	0.14587	0.0334133	0.0343209	0.0322709	0.0102234	0.003726	-0.0803601	0.116698	0.0261711	-0.0175834	-0.0162439	-0.0149472
0000_Class_Pozzo3_I_An_It_P73	ClassePozzo_nord	Pozzo3	Ravenna	Emilia-Romagna	II-VI AD	Rom	5.52	1.16326	0.0510976	0.0449365	0.0739676	0.00465773	0.0416578	-0.012329	0.0170412	-0.00505506	0.00824606	-0.0100936	0.00829321	0.0135634	0.00232106	-0.0177391	-0.0118048	0.000710686	0.00204818	0.771768	-0.150252	-0.00495824	-0.00553027	0.00719248	0.0212972	1.23955	0.0148441	0.0994834	0.020905	0.0349137	0.00878817	0.0578489	0.029382	0.0255495	0.0294593	0.00528974	0.00934749	-0.0305048	0.0736465	-0.0136282	-0.00783032	-0.0112099	-0.0131832
0000_Class_Pozzo3_I_An_It_P74	ClassePozzo_nord	Pozzo3	Ravenna	Emilia-Romagna	II-VI AD	Rom	5.82	1.19859	0.0261405	0.0728076	0.0456384	0.0135108	0.01905	0.0263311	0.00150536	0.00461374	0.00521574	0.000364013	0.00208242	-0.0138844	0.00110911	-0.00205648	-0.000469977	-0.00447042	-0.00463411	0.726782	-0.13256	0.0292651	0.00923415	0.0252539	0.0250988	1.26383	-0.00087961	0.0907877	0.00255051	0.010123	-0.0045774	0.124809	0.0171012	0.0320815	0.013725	0.00733055	0.00614107	-0.0574959	0.0762047	-0.00800649	-0.00290011	-0.0055931	-0.00382915
0000_Class_Pozzo3_I_An_It_P75	ClassePozzo_nord	Pozzo3	Ravenna	Emilia-Romagna	II-VI AD	Rom	6.47	1.23897	0.00321361	0.0830528	0.0264771	-0.00141963	0.00242929	0.049338	0.0102607	0.0145119	0.00967598	0.00163401	0.00222195	-0.0241106	0.030232	-0.00730326	-0.0110352	-0.00980321	-0.0055528	0.612703	-0.210197	0.0550997	0.0410031	0.0497519	0.0349069	1.27401	-0.00646208	0.112322	0.00874477	0.0226038	-0.00439735	0.0325234	0.0272827	0.0245406	0.00854492	0.0110314	-0.000424325	-0.018641	0.00811216	0.0152698	-0.0212095	-0.00330683	0.0105148
0000_Class_Pozzo3_I_An_It_P76	ClassePozzo_nord	Pozzo3	Ravenna	Emilia-Romagna	II-VI AD	Rom	5.99	1.2006	0.0253812	0.0616066	0.0533963	0.00827906	0.0293463	0.0322086	-0.0152048	0.0174578	-0.00725701	0.0150758	-0.00901883	-0.0190771	-0.0129324	0.0261224	-0.00363702	-0.00777314	-0.0051916	0.721655	-0.126194	0.0124685	0.0158765	0.0338229	0.0333388	1.22707	0.0022793	0.0871074	0.0139066	0.0073629	-0.00128557	0.116416	0.0547541	0.036245	0.029169	0.00560733	0.0154014	-0.0606193	0.108422	-0.0049143	-0.0177196	-0.00906202	-0.0126493
0000_Class_Pozzo3_I_An_It_P77	ClassePozzo_nord	Pozzo3	Ravenna	Emilia-Romagna	II-VI AD	Rom	4.99	1.16106	0.0100633	0.0533705	0.0445641	0.0133776	0.0254731	0.00500828	0.0253014	0.0165602	0.023639	0.00932946	0.0064833	0.00583116	0.0366127	0.00598903	-0.00978247	-0.013308	-0.0184395	0.782829	-0.134075	0.00455438	-0.00467073	0.0189097	0.0225803	1.22002	-0.000712833	0.0820744	0.0194524	0.0178323	0.00198581	0.0794051	-0.00276254	0.0294447	0.00819925	0.0207039	0.00805932	-0.0444836	-0.000817479	0.0210988	0.0158672	-0.0099074	-0.00110771
0000_Class_Pozzo3_I_An_It_P78	ClassePozzo_nord	Pozzo3	Ravenna	Emilia-Romagna	II-VI AD	Rom	4.81	1.13851	0.027939	0.0588701	0.0686679	0.00886031	0.0176104	-0.0364692	0.00561611	-0.00295067	-0.0165152	-0.00371417	-0.00467678	0.0325784	-0.0397089	-0.0282544	-0.0134964	0.000166015	0.00859578	0.794114	-0.196746	-0.0170271	0.0156929	0.0313399	0.0333364	1.24741	-0.00299014	0.0929489	0.013093	0.0154639	-0.00115662	0.0774702	0.0374923	0.0349306	0.0252948	0.00991466	0.00763104	-0.0332467	0.0804107	0.00190495	-0.0230749	-0.0103537	-0.00564386
0000_Class_Pozzo3_I_An_It_P79	ClassePozzo_nord	Pozzo3	Ravenna	Emilia-Romagna	II-VI AD	Rom	6.7	1.23406	0.0281035	0.0904645	0.0512839	0.0121618	0.0207612	0.0318183	0.0108315	0.00800631	0.00982581	0.0021522	0.00574043	-0.00841164	0.0289542	-0.00564385	-0.00164915	-0.000883245	-0.00580918	0.63724	-0.204832	0.0263771	0.0130804	0.0296419	0.0186796	1.2801	0.00876413	0.112869	0.0138411	0.0294286	0.00564629	-0.00751941	0.0294196	0.00164913	0.0149046	0.00154501	0.00265329	0.00271198	0.0244564	0.000228595	-0.017096	-0.00212969	-0.00677452
0000_Class_Pozzo3_I_An_It_P7	ClassePozzo_nord	Pozzo3	Ravenna	Emilia-Romagna	II-VI AD	Rom	5.26	1.1785	0.0245526	0.0670333	0.047639	0.0175575	0.0220149	-0.000215167	-0.0165638	0.000604441	-0.0138742	0.00171004	-0.00409748	-0.00293403	-0.0304934	-0.00479979	-0.00218589	3.41635e-05	0.00741237	0.759903	-0.146636	0.0053037	0.000573025	0.0221217	0.0296011	1.23683	-0.00380114	0.0848316	0.00147481	0.0139383	-0.00660486	0.135507	0.023337	0.0413559	0.0234184	0.0147746	0.00358076	-0.0752828	0.101287	0.0116216	-0.0218474	-0.017136	-0.011531
0000_Class_Pozzo3_I_An_It_P80	ClassePozzo_nord	Pozzo3	Ravenna	Emilia-Romagna	II-VI AD	Rom	6.5	1.2157	0.0520943	0.0573334	0.0655099	-0.000749114	0.0341563	0.0116794	-0.0101093	0.00688378	-0.00828261	0.0098771	-0.0135207	-0.00685861	-0.00625815	-0.00507032	-0.00232226	0.00191391	-0.00758671	0.7013	-0.121849	0.0225075	0.0210317	0.0215788	0.0347689	1.24879	-0.000194056	0.0932176	0.000666977	0.0093523	-0.00296639	0.182057	0.0226823	0.0484034	0.010754	0.0187733	0.00367065	-0.0952742	0.095823	0.0145195	-0.0159054	-0.00892661	-0.00610858
0000_Class_Pozzo3_I_An_It_P81	ClassePozzo_nord	Pozzo3	Ravenna	Emilia-Romagna	II-VI AD	Rom	6.14	1.25188	0.0185892	0.0947092	0.0399718	0.0190217	0.0173519	-0.0350368	0.0068087	-0.00862921	-0.00105791	-0.00320053	0.0015588	0.0268081	-0.0277326	-0.0147714	-0.000553448	0.0012605	-0.00161957	0.621623	-0.166809	0.0352835	0.00874942	0.02858	0.0240789	1.27636	-0.0127478	0.103636	-0.00618487	0.0188208	-0.00481572	0.159369	0.0253784	0.0552899	0.0164809	0.0257059	0.00174606	-0.0747609	0.088005	0.0196235	-0.0246927	-0.0104666	0.00596243
0000_Class_Pozzo3_I_An_It_P82	ClassePozzo_nord	Pozzo3	Ravenna	Emilia-Romagna	II-VI AD	Rom	4.78	1.15904	0.0301185	0.0359768	0.0539757	-0.00351771	0.0251884	0.0118376	0.0119651	0.00700904	0.0102327	-0.00068662	0.00297142	-0.00395741	0.0111318	-0.0014409	-0.00805712	-0.00750673	-0.00569297	0.791048	-0.124353	-0.00122863	0.0122898	0.0143395	0.0262718	1.21875	0.0106932	0.0894014	0.0153657	0.0190393	0.00222171	0.0974916	0.00880016	0.0316792	0.0158326	0.0165443	0.00442425	-0.0570462	0.0485737	0.0187146	-0.00108163	-0.0133942	-0.0039562
0000_Class_Pozzo3_I_An_It_P83	ClassePozzo_nord	Pozzo3	Ravenna	Emilia-Romagna	II-VI AD	Rom	6.4	1.20207	0.0191209	0.0725474	0.0423479	0.0151122	0.00748139	-0.0188118	-0.0151958	0.0123863	-0.0211559	0.0197516	-0.0165156	0.00978731	-0.0362176	0.00292333	-0.00293668	0.00318913	0.00862613	0.714185	-0.121444	0.0271084	0.0414922	0.0433915	0.0322773	1.23817	3.53927e-05	0.093092	-0.000668221	0.0123164	-0.0111572	0.168064	0.0392362	0.0388829	0.0244189	0.0160526	0.0103991	-0.0848832	0.0773018	-0.00412449	-0.00554084	0.00455359	-0.000585593
0000_Class_Pozzo3_I_An_It_P84	ClassePozzo_nord	Pozzo3	Ravenna	Emilia-Romagna	II-VI AD	Rom	5.54	1.18963	0.0288891	0.0576972	0.0574884	0.0101842	0.0306408	-0.0122661	0.0143947	-0.00125365	0.0122391	-0.00142028	0.0109361	0.0121248	-0.0108628	-0.0189347	-0.00222166	-0.00215592	-0.00123852	0.738105	-0.148908	0.0214184	0.00570826	0.0216333	0.035704	1.25129	0.00582551	0.112051	0.0185376	0.0295788	0.00515919	0.0656269	0.0178546	0.0231779	0.0112995	0.012624	0.0085431	-0.0318384	0.0324784	0.00910696	-0.00128859	0.000405127	0.000372989
0000_Class_Pozzo3_I_An_It_P85	ClassePozzo_nord	Pozzo3	Ravenna	Emilia-Romagna	II-VI AD	Rom	6.57	1.28522	-0.00326556	0.0793674	0.0206236	-0.00632869	0.00998156	0.0378036	-0.000180748	0.0119307	-0.00179247	0.0032006	-0.00774235	-0.0166495	0.00374507	-0.00542303	-0.0101932	-0.00689406	-0.00316934	0.543384	-0.183638	0.0886685	0.0521551	0.0588476	0.0326223	1.27797	-0.00270293	0.112849	0.0118356	0.0217969	-0.0015835	0.00626993	0.0378999	0.0227354	0.0120501	0.00649048	0.00177011	0.000192994	0.0278459	0.00834851	-0.0337248	-0.00610259	0.0138811
0000_Class_Pozzo3_I_An_It_P86	ClassePozzo_nord	Pozzo3	Ravenna	Emilia-Romagna	II-VI AD	Rom	6.01	1.212	0.0297676	0.0607805	0.0567176	-0.00212541	0.025578	0.0266395	-0.0024663	0.00558874	0.00372664	0.00593668	0.00116658	-0.012058	0.00581316	0.00252867	0.000423363	-0.00287394	-0.00885428	0.70084	-0.149849	0.034878	0.0268858	0.0378788	0.0297706	1.25919	-0.00119485	0.105823	0.0120481	0.0167066	-0.00067344	0.0556344	0.0305478	0.0199676	0.0114166	0.00770476	0.00983576	-0.0181584	0.0243008	-0.0103236	0.000861148	0.0102361	0.00466939
0000_Class_Pozzo3_I_An_It_P87	ClassePozzo_nord	Pozzo3	Ravenna	Emilia-Romagna	II-VI AD	Rom	4.85	1.16653	0.0292553	0.0548636	0.0490244	0.00583286	0.0235202	0.00287116	-0.000412016	0.00253661	-0.000417334	0.00113663	0.00206059	-0.00136499	-0.0166938	-0.00764113	0.00129154	0.000147691	0.00289976	0.776597	-0.122797	0.0174031	0.00556817	0.0246163	0.0235161	1.21665	0.000183957	0.0851984	0.00784289	0.0138195	-0.00107744	0.053965	0.0158663	0.0278229	0.0124537	0.0163427	0.00367423	-0.0288464	0.0187887	0.00640915	-0.00781348	-0.00423964	-0.00162815
0000_Class_Pozzo3_I_An_It_P88	ClassePozzo_nord	Pozzo3	Ravenna	Emilia-Romagna	II-VI AD	Rom	6.85	1.20646	0.0107732	0.0695937	0.0382645	0.0121333	0.0103472	0.053246	0.0240577	0.00216659	0.0345224	-0.0107451	0.0203731	-0.0288551	0.0642231	-0.00570333	0.000565798	-0.0184622	-0.023558	0.705848	-0.116199	0.0207477	0.0259525	0.0428214	0.0276411	1.2816	-0.00362987	0.105625	-0.000585199	0.0220817	-0.00396676	0.102518	0.0261317	0.025979	0.0167353	0.012249	0.00754016	-0.0452038	0.0491586	0.00100557	0.00722257	-0.00809937	-0.00703748
0000_Class_Pozzo3_I_An_It_P89	ClassePozzo_nord	Pozzo3	Ravenna	Emilia-Romagna	II-VI AD	Rom	6.18	1.17017	0.0475119	0.0628257	0.0697583	0.0144	0.0236536	0.0155922	0.0280748	-0.000750887	0.0295708	-0.0107055	0.0178557	-0.00896148	0.0290429	-0.00667929	-0.00385647	-0.0055155	-0.00790095	0.750246	-0.177802	-0.0140833	0.0159328	0.0150644	0.0300149	1.25383	-0.00437946	0.100263	0.000968914	0.0205317	-0.00235409	0.152815	0.0317148	0.044371	0.0263945	0.0191771	0.00679358	-0.0769294	0.111309	0.025444	-0.00764704	-0.0197708	-0.00924399
0000_Class_Pozzo3_I_An_It_P8	ClassePozzo_nord	Pozzo3	Ravenna	Emilia-Romagna	II-VI AD	Rom	6.57	1.24267	0.0282915	0.0967505	0.0395338	0.00555991	0.0122029	-0.0179054	0.0180224	-0.00426783	0.00420852	-0.00239688	0.00517818	0.0106745	-0.0221067	-0.0229245	-0.00328562	0.00140966	0.00204852	0.605332	-0.216182	0.0659961	0.0503814	0.0423287	0.0286793	1.27997	0.0176842	0.11907	0.008708	0.0271375	0.00373917	0.0738248	0.032797	0.0191328	0.0168985	0.0123981	0.00240907	-0.0349832	0.0211959	0.00436444	-0.00741684	0.00378989	0.00482876
0000_Class_Pozzo3_I_An_It_P90	ClassePozzo_nord	Pozzo3	Ravenna	Emilia-Romagna	II-VI AD	Rom	5.92	1.18386	0.038373	0.0404701	0.0705364	-0.00596709	0.0345269	0.0136255	0.0115843	0.00740976	0.0129741	0.00181649	0.0091379	-0.00490402	-0.00192427	-0.0133095	-0.00218501	0.000287325	-0.00576933	0.742982	-0.13953	0.0129005	0.0218747	0.0376694	0.0435848	1.25153	0.00440029	0.111048	0.0133288	0.0287462	-0.0020882	0.073958	0.0270707	0.0204946	0.0154116	0.00905211	0.00941528	-0.0374028	0.0328069	-0.00559984	-0.0029517	0.00463418	0.00682351
0000_Class_Pozzo3_I_An_It_P91	ClassePozzo_nord	Pozzo3	Ravenna	Emilia-Romagna	II-VI AD	Rom	4.99	1.15637	0.0300736	0.0475309	0.0528418	0.0108299	0.0263462	0.036765	-0.00891102	0.00524463	-0.00121757	0.0049805	0.00312518	-0.0249508	-0.00564024	0.00493345	0.00412817	0.00136879	0.00273836	0.794184	-0.130392	0.0110489	0.000360585	0.00734662	0.0237453	1.22888	-0.0100558	0.0835144	0.00796166	0.0181734	0.00380307	0.0584999	0.0215596	0.0267313	0.0182185	0.0126719	0.00505083	-0.0365252	0.0487748	0.0159576	-0.00886306	-0.0179949	-0.0110703
0000_Class_Pozzo3_I_An_It_P92	ClassePozzo_nord	Pozzo3	Ravenna	Emilia-Romagna	II-VI AD	Rom	5.8	1.19175	0.0600848	0.0378467	0.0814576	-0.00732732	0.0402476	0.0278454	0.00190082	0.00242864	0.00854337	-0.00197956	0.00645292	-0.0137753	0.00086695	-0.00535799	-0.00259472	-0.00331782	-0.00569175	0.734945	-0.133876	0.0314977	0.0209717	0.0275377	0.0446991	1.26568	0.00427843	0.117143	0.0144622	0.031344	0.00260027	0.0955863	0.0239831	0.0282076	0.015665	0.0144624	0.00985852	-0.0453164	0.0412644	0.00512885	0.00844005	0.000964636	-0.000492283
0000_Class_Pozzo3_I_An_It_P93	ClassePozzo_nord	Pozzo3	Ravenna	Emilia-Romagna	II-VI AD	Rom	4.84	1.13294	0.0344968	0.0584785	0.06344	0.0185131	0.0167951	0.00652757	0.0243524	0.00344783	0.0236764	-0.0129066	0.0176618	-0.000916224	0.00739369	-0.0159994	-0.00334585	-0.012846	-0.00377198	0.816808	-0.177219	-0.0344834	0.0184367	0.0203778	0.0238325	1.21848	0.0142388	0.0930037	0.0144557	0.0234862	-0.000630072	0.114617	0.0429024	0.0317566	0.0332164	0.0131843	0.00381456	-0.0665807	0.0999347	0.0206265	-0.0184243	-0.0148821	-0.016291
0000_Class_Pozzo3_I_An_It_P94	ClassePozzo_nord	Pozzo3	Ravenna	Emilia-Romagna	II-VI AD	Rom	3.98	1.09638	0.0450355	0.0225346	0.0600532	0.00667662	0.0349983	0.0317327	-0.000226246	-0.000911627	0.00105081	0.000969523	0.00191321	-0.0251404	0.00253249	-0.00345563	0.000279341	0.00291294	-0.000506326	0.880385	-0.0891805	-0.014596	-0.00207579	-0.00108507	0.0164498	1.18306	-0.0132135	0.0742834	0.00339848	0.012372	0.000673203	0.110271	0.0479694	0.0431767	0.0270196	0.0188935	0.00398391	-0.0708604	0.0856219	0.0330671	-0.0232502	-0.0236904	-0.00917048
0000_Class_Pozzo3_I_An_It_P95	ClassePozzo_nord	Pozzo3	Ravenna	Emilia-Romagna	II-VI AD	Rom	5.43	1.19271	0.0204777	0.0563774	0.0640848	0.00432231	0.020705	0.00885477	0.0180172	-0.0058147	0.0138816	-0.0140695	0.0159938	-0.00283485	0.00289977	-0.0161002	-0.00887849	-0.00407663	0.000240555	0.725219	-0.168972	-0.0130244	0.0359729	0.0369957	0.0421851	1.24326	-0.0410231	0.0812888	-0.00471293	0.0118025	-0.011312	0.021848	0.0462983	0.027257	0.0374649	0.00415243	0.0103073	-0.00987403	0.0679337	-0.00483632	-0.0285227	-0.0246418	-0.0118304
0000_Class_Pozzo3_I_An_It_P96	ClassePozzo_nord	Pozzo3	Ravenna	Emilia-Romagna	II-VI AD	Rom	5.5	1.19585	0.0127735	0.0604467	0.0333528	0.00433591	0.0138528	-0.0400084	-0.0021288	-0.00587576	-0.0057517	0.00144743	-0.00472425	0.0259142	-0.0281828	-0.00834565	-0.00521934	-0.00139659	-0.0043657	0.735397	-0.120537	0.0211213	-0.00182906	0.0216387	0.0245391	1.2583	-0.00477629	0.0972217	0.00980721	0.0240348	0.00255842	0.0596054	0.0206785	0.0265624	0.0198783	0.012605	0.00818808	-0.0301782	0.0640617	0.00812049	-0.0133372	-0.0129163	-0.00573747
0000_Class_Pozzo3_I_An_It_P97	ClassePozzo_nord	Pozzo3	Ravenna	Emilia-Romagna	II-VI AD	Rom	5.12	1.16122	0.0237563	0.0468999	0.0382192	0.00418136	0.0212125	0.0400699	0.00449511	0.00693546	0.00812095	0.00316567	0.00533613	-0.0290037	0.0150881	0.00440393	0.00120772	0.000617749	-0.00324379	0.794817	-0.0978338	0.0183442	-0.00539704	0.00625119	0.0160333	1.23875	-0.00450631	0.0894644	0.00983884	0.0216181	0.00515915	0.0527353	0.0184098	0.0276853	0.0197967	0.0149704	0.00862954	-0.032465	0.0398864	0.0260294	0.00104897	-0.0193827	-0.011436
0000_Class_Pozzo3_I_An_It_P98	ClassePozzo_nord	Pozzo3	Ravenna	Emilia-Romagna	II-VI AD	Rom	5.23	1.18926	0.0361435	0.0758189	0.0636571	0.00945852	0.0248498	0.0305379	0.00454497	0.0115481	0.0068094	0.00523404	-0.000726513	-0.017418	0.00938824	0.00110023	0.00255282	-0.000246262	-0.00763628	0.721496	-0.190571	0.00116539	0.0062678	0.0248137	0.0173579	1.2868	-0.00353857	0.10856	0.00133487	0.0226739	-0.00330225	0.10448	0.0274201	0.0379783	0.0120013	0.0150823	0.000504945	-0.0459278	0.0818513	0.00890962	-0.0219433	-0.00594318	-0.00163683
0000_Class_Pozzo3_I_An_It_P99	ClassePozzo_nord	Pozzo3	Ravenna	Emilia-Romagna	II-VI AD	Rom	6.1	1.21516	0.0285672	0.0621424	0.0628782	0.00696306	0.0317667	0.0103275	0.0117764	0.00346867	0.0133269	-0.00186038	0.00832821	-0.000605521	0.0197952	-0.00664927	-0.0086319	-0.00815356	-0.0128457	0.68945	-0.164696	0.0210636	0.0151456	0.0344052	0.0445658	1.26772	-0.00490091	0.109718	0.0104782	0.0234364	0.000713925	0.0578677	0.0162493	0.0234264	0.00799401	0.0203281	0.00939972	-0.0316395	0.00661249	0.0091516	0.00402387	0.0123664	0.00583435
0000_Class_Pozzo3_I_An_It_P9	ClassePozzo_nord	Pozzo3	Ravenna	Emilia-Romagna	II-VI AD	Rom	6.06	1.19738	0.0240217	0.0676313	0.0501133	0.0157212	0.0208756	0.0251586	0.0149222	0.00310998	0.0163727	-0.00302019	0.0111475	-0.0114429	0.0191001	0.000344398	-0.000740199	-0.00495716	-0.00652049	0.727274	-0.143134	-0.00174261	0.00250984	0.0217209	0.0313402	1.24635	-0.00504671	0.0923809	0.00488158	0.0186981	-0.00509118	0.108464	0.0242201	0.0346911	0.0248532	0.0129092	0.00773311	-0.0519191	0.0740122	0.00841574	-0.00572554	-0.0187274	-0.0148395
0000_Class_Vasca6_I_An_It_P100	ClasseVasca	Vasca6	Ravenna	Emilia-Romagna	II-VI AD	Rom	4.71	1.15722	0.0344189	0.0712806	0.0650962	0.0153979	0.0168218	0.034175	0.0115091	0.00926983	0.0169088	0.00100928	0.00851531	-0.0158471	0.0215476	0.000314656	-0.00575467	-0.0117928	-0.010794	0.78721	-0.171541	-0.010492	0.0127649	0.0278205	0.0267791	1.19972	0.017082	0.0742199	0.0138902	0.00785006	-0.000472098	0.0280736	-0.00266148	0.0119801	0.000838954	0.0106345	0.00024258	-0.021778	-0.00157336	0.0145187	-0.0049053	-0.0118012	0.000418881
0000_Class_Vasca6_I_An_It_P101	ClasseVasca	Vasca6	Ravenna	Emilia-Romagna	II-VI AD	Rom	7.04	1.23001	0.0266774	0.09475	0.0449172	0.0230909	0.0196076	0.043827	0.00911649	0.00907186	0.0143967	0.00214354	0.00868703	-0.0221891	0.0327369	-0.000754305	0.00064706	-0.00151879	-0.00460378	0.647574	-0.182413	0.00886369	-0.00520691	0.0150606	0.0116435	1.27819	0.00688864	0.111533	0.0145778	0.0339262	0.00434201	0.115281	0.0180891	0.0267842	0.0161807	0.00925552	0.00705761	-0.0527005	0.0487404	-0.00955596	-0.00256387	-0.00392193	0.00579971
0000_Class_Vasca6_I_An_It_P102	ClasseVasca	Vasca6	Ravenna	Emilia-Romagna	II-VI AD	Rom	6.87	1.21691	0.0337758	0.0794536	0.0514043	0.0166081	0.019577	0.0272412	0.00306925	0.00213095	0.0218063	-0.00205559	0.0140389	-0.0234058	0.0236961	0.00255986	0.00276496	-0.00922502	-0.00725875	0.691346	-0.177479	0.0185139	-0.000558061	0.00748661	0.0224769	1.25936	-0.00288119	0.110016	0.00411016	0.0245618	-0.00554678	0.167309	0.0109972	0.0414265	0.017321	0.0222459	0.00179617	-0.0777079	0.0959218	0.00692005	-0.0109078	0.00033457	0.00305086
0000_Class_Vasca6_I_An_It_P103	ClasseVasca	Vasca6	Ravenna	Emilia-Romagna	II-VI AD	Rom	5.46	1.19538	0.0265783	0.0850806	0.0420672	0.0172744	0.0144346	0.0148759	-0.0048873	0.00189272	-0.00187543	0.00362739	-0.00118666	-0.00671234	-0.00489188	-0.00839628	0.00145348	0.00455054	0.000531876	0.723807	-0.149393	0.0141171	0.0129995	0.0252618	0.0129753	1.22604	0.00399561	0.0834701	-0.00149798	0.00693003	-0.00921787	0.177092	0.0250584	0.0415921	0.0193482	0.0124884	0.00572623	-0.0894491	0.0965355	-0.00228964	0.00552618	-0.00424371	-0.00417645
0000_Class_Vasca6_I_An_It_P10	ClasseVasca	Vasca6	Ravenna	Emilia-Romagna	II-VI AD	Rom	5.66	1.17268	0.0458591	0.0331468	0.059432	-0.00251956	0.041077	0.0380559	0.00466368	0.0137296	0.0134215	0.0119577	0.00867074	-0.0242869	0.0160117	0.0125971	0.00543325	-0.0046332	-0.00690395	0.773503	-0.0831383	0.00917338	-0.00293562	-0.00410449	0.0187047	1.23533	-0.0137964	0.0890168	-0.00836626	0.0198224	-0.00772024	0.146611	0.0321407	0.0338198	0.0240968	0.017287	0.00309353	-0.074859	0.0804701	0.00452055	-0.003157	-0.00622318	-0.0128215
0000_Class_Vasca6_I_An_It_P11	ClasseVasca	Vasca6	Ravenna	Emilia-Romagna	II-VI AD	Rom	6.94	1.24523	0.0254566	0.0921908	0.0377923	0.0086657	0.0153573	0.136475	0.00218521	0.0359017	0.0163324	0.00805059	0.0060075	-0.0680914	0.0661869	0.0100946	0.00226526	-0.0047634	-0.00398158	0.58699	-0.195842	0.0377921	0.0115168	0.0316134	0.0198947	1.28185	-0.000367722	0.11113	0.00202772	0.024921	-0.00164725	0.0767035	0.0336323	0.026897	0.0227982	0.0136953	0.0108655	-0.0346794	0.0628689	-0.0059108	-0.00858066	0.00351001	0.00114395
0000_Class_Vasca6_I_An_It_P12	ClasseVasca	Vasca6	Ravenna	Emilia-Romagna	II-VI AD	Rom	6.3	1.2014	0.0250474	0.0791426	0.0468957	0.0159395	0.0159137	-0.0260613	0.0122432	-0.00925223	0.00850742	-0.00919012	0.0069742	0.0196598	-0.00926078	-0.020922	-0.00055913	-0.00289561	-0.00513016	0.707507	-0.170223	0.0119215	0.0140895	0.025328	0.025437	1.24589	0.00252044	0.113089	0.0140803	0.035107	0.00107117	0.0565665	0.0248902	0.0243427	0.0118733	0.013632	-0.00160564	-0.0282377	0.0251187	0.0187873	-0.0154005	-0.00614024	-0.000543729
0000_Class_Vasca6_I_An_It_P13	ClasseVasca	Vasca6	Ravenna	Emilia-Romagna	II-VI AD	Rom	4.6	1.15056	0.0304326	0.0546288	0.0577717	0.00517657	0.0184709	0.0622473	0.0229775	0.0127116	0.0296304	-0.00252269	0.0124136	-0.0387131	0.0635546	0.0212886	-0.0103304	-0.0090618	-0.0128245	0.782209	-0.172176	-0.019426	0.022837	0.0272261	0.0275167	1.23494	0.00906264	0.103309	0.0129712	0.0220532	0.00624082	0.0689098	0.0553976	0.0226911	0.0279566	0.0127494	0.00970635	-0.0364859	0.0751764	0.00703211	-0.0180451	-0.00934204	-0.0190633
0000_Class_Vasca6_I_An_It_P14	ClasseVasca	Vasca6	Ravenna	Emilia-Romagna	II-VI AD	Rom	4.82	1.14479	0.00961428	0.0241304	0.0510982	-0.0185839	0.0142879	0.0258295	-0.00401738	0.00784806	0.0113394	0.00332035	0.0017328	-0.0175389	0.0141171	0.00929116	9.40057e-05	-0.0106632	-0.00995604	0.80412	-0.155572	0.00548821	0.0512389	0.0389306	0.0287929	1.18337	-0.0148432	0.0700834	0.00281109	0.013016	-4.90422e-05	0.0384531	0.0509658	0.0246174	0.0352497	0.0109234	0.0038307	-0.0303459	0.0726697	0.0226394	-0.0312223	-0.0292694	-0.0188932
0000_Class_Vasca6_I_An_It_P15	ClasseVasca	Vasca6	Ravenna	Emilia-Romagna	II-VI AD	Rom	4.74	1.14577	0.0223485	0.0699403	0.0450828	0.0212405	0.0114435	0.0294471	-0.0211065	0.00770919	-0.00490172	0.00932622	0.00188239	-0.0305747	-0.00544129	0.0161398	0.00947229	-0.00380478	0.00331925	0.795815	-0.15496	-0.0178266	0.0103585	0.0188682	0.0161102	1.16407	0.0124416	0.0692651	0.0117574	0.0111812	-0.000911053	0.168584	0.0286391	0.0305714	0.0295727	0.0199386	0.00372948	-0.108407	0.070655	0.0223591	0.00213243	0.00232162	-0.00505529
0000_Class_Vasca6_I_An_It_P16	ClasseVasca	Vasca6	Ravenna	Emilia-Romagna	II-VI AD	Rom	6.56	1.2157	0.0293444	0.0779675	0.0436101	0.0162846	0.0218105	-0.0365167	0.00488961	-0.0143339	0.00234236	-0.0126488	0.00305335	0.022239	-0.0100345	-0.0146847	2.84176e-05	-0.00504677	-0.00219648	0.689498	-0.149936	0.0226809	-0.00486032	0.0108321	0.0186156	1.26049	-0.00117004	0.10794	0.00823894	0.030993	0.000184495	0.0914489	0.025608	0.032257	0.020709	0.0159105	0.00866428	-0.0409656	0.0544753	0.0078945	-0.00212235	-0.0158958	-0.00446614
0000_Class_Vasca6_I_An_It_P17	ClasseVasca	Vasca6	Ravenna	Emilia-Romagna	II-VI AD	Rom	5.52	1.12636	0.0241794	0.0252732	0.0613205	0.00257322	0.0311385	0.0313827	-0.0303359	0.00181689	-0.0163342	0.010913	-0.00426456	-0.0312105	-0.0277654	0.00325653	0.011431	0.0036943	0.00527811	0.834033	-0.126048	-0.0267323	0.000649357	0.0126132	0.0287845	1.24959	-0.0062577	0.0958876	0.00466163	0.0210493	0.000958438	0.0819278	0.0237271	0.0306125	0.0207637	0.0172238	0.00585129	-0.049502	0.0477006	0.0195512	-0.00778064	-0.0167075	-0.00846474
0000_Class_Vasca6_I_An_It_P18	ClasseVasca	Vasca6	Ravenna	Emilia-Romagna	II-VI AD	Rom	5.22	1.17839	0.03415	0.0798716	0.0522789	0.0137409	0.0160576	0.0351772	0.0019272	0.00641228	0.00998387	0.00399054	0.0049445	-0.0239479	0.0233443	0.00486077	0.00269559	-0.00324447	-0.00439308	0.745691	-0.15707	0.00921616	0.0125818	0.0247027	0.0150077	1.24175	0.0201967	0.101747	0.0154364	0.0169225	0.00282824	0.108511	0.011235	0.0265057	0.0140008	0.0159762	0.00525231	-0.0624598	0.0546298	0.0204689	0.00125963	-0.00244192	0.000704529
0000_Class_Vasca6_I_An_It_P19	ClasseVasca	Vasca6	Ravenna	Emilia-Romagna	II-VI AD	Rom	5.44	1.21112	0.0307259	0.0769424	0.0563102	0.00458852	0.0181513	-0.0068571	-0.00508118	-0.000804395	-1.83763e-05	0.000377097	0.00370166	0.00053863	-0.0181378	0.000998582	-0.0019283	-0.0034961	0.00466357	0.695084	-0.169974	0.0289717	0.0251806	0.0450151	0.0338398	1.24435	0.00544686	0.097912	0.0250889	0.0180706	0.00326681	0.0678349	0.0234474	0.0226299	0.017847	0.00393145	0.00612505	-0.0302642	0.0590066	-0.00278867	-0.0177548	-0.0128309	-0.00661094
0000_Class_Vasca6_I_An_It_P1	ClasseVasca	Vasca6	Ravenna	Emilia-Romagna	II-VI AD	Rom	5.31	1.18124	0.0244997	0.0561326	0.0433247	0.00964661	0.0238091	0.0359608	8.00721e-05	0.00195125	0.00425174	-0.00226207	0.00706394	-0.0229337	0.00110634	-0.00481908	0.00193602	0.000789765	0.0019562	0.756516	-0.114184	0.0221747	-0.00463215	0.0147549	0.023679	1.23522	-0.0155922	0.0861551	-0.000480193	0.0204383	-0.00410874	0.0871057	0.021917	0.0301926	0.021514	0.0135806	0.00686144	-0.0436025	0.0455171	0.00883476	0.00352147	-0.0148668	-0.0101467
0000_Class_Vasca6_I_An_It_P20	ClasseVasca	Vasca6	Ravenna	Emilia-Romagna	II-VI AD	Rom	6.07	1.22814	0.0255731	0.0779327	0.0450215	-0.000638329	0.0126016	-0.0369011	0.00205764	-0.00932572	-0.00130123	-0.00253481	0.000992159	0.0234326	-0.0239725	-0.00741923	-0.00389767	-0.00806304	-0.00390604	0.646006	-0.201901	0.0546373	0.0460457	0.0457094	0.0349293	1.27213	0.00496276	0.104247	0.0106243	0.0209951	-0.00224423	0.0572835	0.00944455	0.0220463	0.00945268	0.0127314	0.00219623	-0.0293197	0.0191537	0.00633098	-0.00678867	0.000644463	0.00185235
0000_Class_Vasca6_I_An_It_P21	ClasseVasca	Vasca6	Ravenna	Emilia-Romagna	II-VI AD	Rom	4.64	1.17478	0.0260386	0.0679452	0.0451021	0.0144116	0.0140606	0.0311533	0.00902518	0.00376446	0.0138515	-0.00118121	0.00437615	-0.0171285	0.0329169	-0.00195292	-0.000418637	-0.00457085	-0.0135682	0.749783	-0.165399	0.0152871	0.0143624	0.0227137	0.0294574	1.1784	0.019468	0.0740386	0.0175505	0.0104539	0.00208544	0.151526	0.0205028	0.0408134	0.028982	0.0119114	-0.00162648	-0.102451	0.135914	0.0306981	-0.0298596	-0.0177983	-0.018959
0000_Class_Vasca6_I_An_It_P22	ClasseVasca	Vasca6	Ravenna	Emilia-Romagna	II-VI AD	Rom	5.6	1.14639	0.0349571	0.031997	0.0575041	0.00145376	0.0297005	0.011052	0.0060021	-0.00469708	0.0134899	-0.00656817	0.0124308	-0.00577009	0.0123238	0.00226389	0.00334685	-0.00253134	-0.00935052	0.809391	-0.120059	-0.00363943	0.000962411	0.00752253	0.0262926	1.25139	-0.0105718	0.0936184	0.000562844	0.02019	-0.000414248	0.11945	0.0180944	0.0442629	0.0194093	0.0230516	0.00575887	-0.0582664	0.0517458	0.0276	-1.44381e-05	-0.0284092	-0.00953868
0000_Class_Vasca6_I_An_It_P23	ClasseVasca	Vasca6	Ravenna	Emilia-Romagna	II-VI AD	Rom	5.23	1.15723	0.0474627	0.0331591	0.0641633	-0.000200976	0.0365785	0.00799867	0.00546056	0.000567964	0.00827869	-0.000573419	0.0083313	-0.00163817	0.0039001	-0.000100532	-0.00273849	-0.00115999	-0.00476047	0.796894	-0.120846	-0.00549388	0.000224888	0.00423296	0.0237457	1.24211	-0.0199204	0.0853432	-0.00286652	0.0152706	0.000484002	0.120391	0.0247395	0.0379691	0.0232723	0.016038	0.00474416	-0.0628447	0.0858201	0.0181212	-0.00503945	-0.0302417	-0.0184258
0000_Class_Vasca6_I_An_It_P24	ClasseVasca	Vasca6	Ravenna	Emilia-Romagna	II-VI AD	Rom	6.38	1.22833	0.00882826	0.0821737	0.0438432	-0.00366942	0.00273311	0.0202187	-0.0305495	0.000186918	0.00342153	0.0103209	0.00597237	-0.0207422	-0.0357586	0.0197037	0.0240412	-0.00401242	-0.00123443	0.63592	-0.213948	0.0586374	0.0536248	0.0485789	0.0316791	1.2727	0.00196601	0.0992064	0.0100568	0.0115307	-0.00433021	0.0422165	0.0226338	0.0194689	0.0175452	0.00614889	0.0123912	-0.021943	0.0293397	-0.000914252	-0.00186815	-0.00320339	0.00272382
0000_Class_Vasca6_I_An_It_P25	ClasseVasca	Vasca6	Ravenna	Emilia-Romagna	II-VI AD	Rom	6.09	1.16542	0.0183257	0.0614762	0.0497267	0.0211971	0.0257057	-0.0376195	0.00969215	0.0054444	0.00754937	0.00643414	0.0024243	0.0302133	-0.00238215	-0.00199076	-0.00707149	-0.00931345	-0.00811106	0.774164	-0.148709	-0.011993	-0.0153933	0.00343156	0.0162981	1.20309	0.0151275	0.0782466	0.0208003	0.0170026	0.0102878	0.0255746	0.0226039	0.0189107	0.0229012	0.014244	0.00667799	-0.0141835	0.0381026	0.0164267	-0.00700391	-0.0160703	-0.019528
0000_Class_Vasca6_I_An_It_P26	ClasseVasca	Vasca6	Ravenna	Emilia-Romagna	II-VI AD	Rom	6.45	1.22172	0.0249016	0.0891629	0.0430897	0.0161298	0.00947747	0.0448955	0.00589005	0.00706254	0.0110386	-0.0019911	0.00566201	-0.0268237	0.0265228	-0.00295992	8.96175e-05	-0.00237573	-0.00378188	0.65381	-0.202258	0.0240556	0.020225	0.0283669	0.0321075	1.27481	0.00185592	0.109755	0.0112422	0.0265122	0.00224434	0.0592368	0.0363008	0.0222051	0.0239863	0.00951492	0.0110559	-0.0225243	0.0512055	-0.0142763	-0.0109955	-0.00723018	-0.00727198
0000_Class_Vasca6_I_An_It_P27	ClasseVasca	Vasca6	Ravenna	Emilia-Romagna	II-VI AD	Rom	4.99	1.14993	0.028048	0.0541178	0.0583152	0.0182145	0.0323611	0.0360031	0.00742054	0.00842541	0.0127875	0.00787472	0.00626057	-0.0302879	0.0253929	0.0110845	0.00357305	0.00267464	-0.00347387	0.800017	-0.152315	-0.0171047	-0.0138562	0.000740424	0.0142546	1.23617	0.00516082	0.0935058	0.0158003	0.0217201	0.00874298	0.119326	0.0237758	0.0361589	0.0244205	0.0200232	0.0138566	-0.0668925	0.0722295	0.0152562	0.00417198	-0.00404783	-0.00591235
0000_Class_Vasca6_I_An_It_P28	ClasseVasca	Vasca6	Ravenna	Emilia-Romagna	II-VI AD	Rom	5.82	1.1812	0.0304816	0.050459	0.0528691	0.00780289	0.0343096	0.00706779	0.00302351	0.00864794	-0.00151963	0.00668363	-0.00359381	-0.00462834	0.00534823	0.00304061	-0.00671603	-0.00341742	0.000800254	0.762054	-0.0980384	0.00361471	-0.0121761	0.00897088	0.0250902	1.24002	-0.00128008	0.101213	0.000570195	0.0258085	-0.000696697	0.0833557	0.0120216	0.0245003	0.0151489	0.012405	0.00860829	-0.0414482	0.0471722	0.00561726	0.00750059	-0.00899776	-0.00493174
0000_Class_Vasca6_I_An_It_P29	ClasseVasca	Vasca6	Ravenna	Emilia-Romagna	II-VI AD	Rom	5.81	1.17008	0.0223709	0.0614404	0.0511866	0.0178776	0.0233243	0.0201242	0.000334747	0.00254997	0.00805627	0.000331569	0.00509626	-0.01065	0.0126219	0.00776741	0.00542233	-0.00299119	-0.00574578	0.772932	-0.153667	-0.0053274	-0.0107708	0.00734735	0.0199709	1.18668	-0.0199633	0.0466656	-0.0201726	-0.00557413	-0.00959373	0.272227	0.0329481	0.067997	0.036522	0.0277632	0.0150149	-0.154006	0.129115	0.0145224	0.00749349	-0.0157681	-0.00876213
0000_Class_Vasca6_I_An_It_P2	ClasseVasca	Vasca6	Ravenna	Emilia-Romagna	II-VI AD	Rom	6.01	1.15322	0.0147538	0.070027	0.0584651	0.0296573	0.0247089	0.00221417	-0.0341523	-0.0105847	-0.0265046	-0.000650768	-0.00578039	-0.00203002	-0.061158	-0.0134814	0.01155	0.00882791	0.00989713	0.782859	-0.17691	-0.0180282	0.00311388	0.0150121	0.0171816	1.24709	0.0111077	0.0981218	0.0137305	0.0237747	-4.40072e-05	0.0925045	0.0258905	0.0226679	0.0251196	0.0122308	0.0136376	-0.0421516	0.030526	-0.00821914	0.00776679	-0.00117562	-0.00406141
0000_Class_Vasca6_I_An_It_P30	ClasseVasca	Vasca6	Ravenna	Emilia-Romagna	II-VI AD	Rom	6.35	1.18985	0.0128555	0.0665725	0.0311593	0.00182166	0.0091295	-0.0646044	0.0120988	-0.011027	-0.00509568	-0.00466466	0.00235954	0.046899	-0.0418926	-0.0302841	-0.00869543	0.00623523	0.0056202	0.73221	-0.140381	0.0254955	0.0220796	0.0344046	0.0211396	1.24783	-0.00430859	0.0910026	0.00500027	0.0201046	-0.00110427	0.062352	0.0297719	0.0222311	0.0242191	0.00777657	0.00719258	-0.0281474	0.0649373	-0.00158248	-0.0108937	-0.0152087	-0.0145445
0000_Class_Vasca6_I_An_It_P31	ClasseVasca	Vasca6	Ravenna	Emilia-Romagna	II-VI AD	Rom	5.26	1.20182	0.0218838	0.0728703	0.0483023	0.00480788	0.0154653	0.0172987	0.00460209	0.00493819	0.00642765	0.00243475	0.00564937	-0.00536637	-0.00463792	-0.0082341	0.0013924	0.000109907	-0.000453618	0.708321	-0.16649	0.0280298	0.0216278	0.0430387	0.0329808	1.25359	-0.000223972	0.0994208	0.0129927	0.0193641	0.00027232	0.067238	0.0266792	0.0316403	0.0161341	0.0101274	0.00515127	-0.0311077	0.0500273	0.00248219	-0.0223972	-0.0117226	0.00365666
0000_Class_Vasca6_I_An_It_P32	ClasseVasca	Vasca6	Ravenna	Emilia-Romagna	II-VI AD	Rom	5.6	1.19075	0.0472625	0.0675915	0.0594609	0.00192783	0.0240661	0.0446534	0.0051785	0.0124212	0.0170247	0.00329436	0.00726052	-0.0319798	0.0387066	0.0186561	-0.00172044	-0.00664648	-0.00645792	0.728065	-0.166625	0.00701388	0.0155118	0.0201414	0.0167984	1.25321	0.0128851	0.105804	0.0141492	0.0224948	0.00223706	0.0987837	0.0173741	0.0244598	0.0144691	0.0119144	0.00799495	-0.0505481	0.0481831	0.00677418	0.00402953	-0.00284715	0.00329219
0000_Class_Vasca6_I_An_It_P33	ClasseVasca	Vasca6	Ravenna	Emilia-Romagna	II-VI AD	Rom	6.82	1.26562	0.00493096	0.0897105	0.0270653	0.00354615	0.00413598	-0.0600393	-0.0137632	-0.00815695	-0.0168272	0.00242202	-0.0163338	0.0258182	-0.0531706	0.0156186	-0.00368347	-0.00212279	-0.000474167	0.558321	-0.205332	0.0591533	0.0310307	0.0443603	0.0286759	1.27365	0.00349884	0.0973251	0.00291659	0.0114731	-0.00274139	0.0954255	0.0347827	0.0301337	0.0248108	0.0147256	0.0141897	-0.0413981	0.0388082	-0.0103991	-0.015584	-0.00220416	-0.000460594
0000_Class_Vasca6_I_An_It_P34	ClasseVasca	Vasca6	Ravenna	Emilia-Romagna	II-VI AD	Rom	5.86	1.18497	0.0377474	0.0732351	0.0498139	-0.00494151	0.00823933	-0.0474545	0.0156376	-0.0137822	-0.00804146	-0.00142022	-0.000760084	0.0361309	-0.0344979	-0.0240669	0.00153051	0.0066197	-0.00533831	0.713806	-0.221828	0.036928	0.0526935	0.0365939	0.0329044	1.25239	0.018751	0.110058	0.0213957	0.0219419	0.00333488	0.0389087	0.0350306	0.0132058	0.0184215	0.000884756	0.00813864	-0.0178898	0.0570796	-0.0127054	-0.0263947	-0.00373636	0.00489518
0000_Class_Vasca6_I_An_It_P35	ClasseVasca	Vasca6	Ravenna	Emilia-Romagna	II-VI AD	Rom	6.54	1.20166	0.0221966	0.0723437	0.0522081	-0.00103184	0.0161185	0.102132	-0.02916	0.0151601	0.000822517	0.0063655	-0.00703199	-0.0625891	0.027041	0.0215528	0.00605439	-0.00515942	-0.00920791	0.680736	-0.231396	0.0236611	0.0315428	0.0363315	0.0316345	1.24894	0.0106815	0.100905	0.022605	0.0228023	0.00925957	0.040419	0.00884728	0.01661	0.0133944	0.00458916	0.00571401	-0.0183023	0.0209369	-0.00339183	-0.000589627	-0.0088064	0.000957304
0000_Class_Vasca6_I_An_It_P39	ClasseVasca	Vasca6	Ravenna	Emilia-Romagna	II-VI AD	Rom	6.82	1.23494	-0.00713511	0.0749815	0.0223539	-0.00414081	-0.00983785	0.0394908	-0.00626065	0.0173327	0.0108327	0.0147418	0.00554741	-0.0223921	-0.00897025	0.00775299	0.00232998	-0.00578416	-0.00265969	0.630081	-0.216889	0.0429663	0.0541655	0.0517535	0.0354665	1.25159	0.0181898	0.0934056	0.0207038	0.0151049	0.00903083	0.0297979	0.0185498	0.0277003	0.0134073	0.0196849	0.00217283	-0.020972	0.0153604	0.0277976	-0.0250462	-0.00563197	0.0053875
0000_Class_Vasca6_I_An_It_P3	ClasseVasca	Vasca6	Ravenna	Emilia-Romagna	II-VI AD	Rom	6.07	1.2119	0.0220793	0.08565	0.0461186	0.0207227	0.0231923	0.0396206	0.00662535	0.00974547	0.00651577	0.00670355	0.00696467	-0.02115	0.0204588	0.00289591	0.000170663	-0.000948298	-0.00250572	0.69473	-0.161314	0.00848953	-0.0123114	0.0154839	0.012499	1.23422	0.00843048	0.094763	0.01313	0.0303959	0.000424025	0.0803664	0.0293018	0.0262345	0.0314237	0.00820528	0.0103268	-0.0445892	0.0736636	0.0137512	0.00315926	-0.0121558	-0.0155734
0000_Class_Vasca6_I_An_It_P40	ClasseVasca	Vasca6	Ravenna	Emilia-Romagna	II-VI AD	Rom	5.69	1.19161	0.0536311	0.0668106	0.0709551	0.0069732	0.0303088	-0.000686608	-0.0201358	-4.08263e-05	-0.0177812	0.00866567	-0.00996074	0.000232091	-0.029922	0.00111129	0.00289004	0.00116278	-0.000840459	0.728647	-0.171702	0.00459842	0.0120945	0.0174114	0.0242185	1.25334	0.0064751	0.0971881	0.00671519	0.0155166	-0.00429045	0.152016	0.0258437	0.0411863	0.0235988	0.0114503	0.00709678	-0.0694808	0.0951385	-0.00847298	-0.0168382	-0.016097	-0.00468784
0000_Class_Vasca6_I_An_It_P41	ClasseVasca	Vasca6	Ravenna	Emilia-Romagna	II-VI AD	Rom	6.23	1.11431	0.0493722	0.0296203	0.0568599	0.00274827	0.0320091	0.0388769	-0.0035523	0.00907009	0.0135012	0.00975064	0.0110086	-0.0280382	0.00433802	0.016592	0.0107649	0.000619406	-0.00749384	0.858882	-0.0928177	-0.00535674	-0.00044013	-0.00444543	0.00832199	1.16363	0.00368162	0.06548	0.0143425	0.0123013	0.0106823	0.104592	0.0150842	0.0350796	0.0266364	0.0280211	0.0111706	-0.0686441	0.0561398	0.0353136	0.00282757	-0.0137813	-0.0110194
0000_Class_Vasca6_I_An_It_P42	ClasseVasca	Vasca6	Ravenna	Emilia-Romagna	II-VI AD	Rom	6.35	1.20749	0.0247041	0.0704278	0.0568403	0.0044758	0.0142888	-0.00278434	0.0200958	0.00582146	0.00737509	-0.0034362	0.000868151	0.00604163	0.018063	-0.0168881	-0.00988877	-0.00339049	-0.00514889	0.68356	-0.216082	0.0163016	0.0267505	0.0326233	0.0408727	1.25931	0.0125994	0.100333	0.0187275	0.025338	0.00533377	0.0927148	0.0186313	0.0304646	0.0234927	0.0130947	0.00723176	-0.0446005	0.0580344	0.0118239	-0.00905259	-0.00664287	-0.00634986
0000_Class_Vasca6_I_An_It_P43	ClasseVasca	Vasca6	Ravenna	Emilia-Romagna	II-VI AD	Rom	6.77	1.21142	0.037812	0.0816439	0.0466792	0.0189108	0.0069447	-0.0321987	-0.0409206	0.00444616	-0.0361758	0.0162647	-0.020303	0.0124255	-0.0704028	0.00588913	0.00937577	0.0010585	0.0136219	0.681649	-0.180547	0.00507146	0.0364531	0.022548	0.028999	1.25905	0.00198824	0.0947688	0.000626775	0.0158539	-0.00883926	0.197464	0.0412701	0.0516603	0.0300419	0.0137096	0.00776893	-0.087702	0.112938	-0.00278267	-0.00961079	-0.0161026	-0.00321461
0000_Class_Vasca6_I_An_It_P44	ClasseVasca	Vasca6	Ravenna	Emilia-Romagna	II-VI AD	Rom	5.28	1.1659	0.0177286	0.0568551	0.0566897	0.0150173	0.026788	0.0211759	-0.0149461	0.0050752	-0.0107561	0.00389979	-0.00541587	-0.0126686	-0.0166064	0.00434197	0.00128172	-0.00133758	0.00523746	0.771304	-0.156124	-0.0015591	-0.00405184	0.0215871	0.0308901	1.22701	-5.43497e-05	0.0846543	0.0068684	0.0142554	0.000155718	0.155851	0.0328599	0.051811	0.0293953	0.0176329	0.00466351	-0.0867159	0.123864	0.023556	-0.0220821	-0.0213216	-0.0123933
0000_Class_Vasca6_I_An_It_P45	ClasseVasca	Vasca6	Ravenna	Emilia-Romagna	II-VI AD	Rom	5.01	1.10027	0.0408592	0.0126185	0.0544856	-0.00275416	0.0302255	0.0413307	0.00689611	-0.00121718	0.0153425	-0.00539026	0.0142011	-0.0328303	0.0119333	0.000951962	0.00212863	-0.00116241	-0.00126449	0.877647	-0.0940675	-0.0119064	-0.00044236	-0.00450158	0.0135574	1.2107	-0.0152951	0.0735482	-0.00229106	0.008174	-0.00194115	0.0850364	0.0112852	0.034212	0.0127988	0.0176643	0.00259634	-0.0546401	0.035154	0.0337483	0.00335759	-0.0195985	-0.0099894
0000_Class_Vasca6_I_An_It_P46	ClasseVasca	Vasca6	Ravenna	Emilia-Romagna	II-VI AD	Rom	5.63	1.17172	0.0164331	0.049562	0.0339487	0.0047884	0.0168081	-0.0326915	0.0089118	-0.00313204	0.000822707	-0.00349914	-0.00180348	0.0282001	-0.00044056	-0.0123194	-0.0148575	-0.00694807	-0.00764467	0.773037	-0.116866	0.0244998	-0.00227203	0.0116574	0.0220323	1.23154	0.00281063	0.0904499	0.0140496	0.0175174	0.00395802	0.0842192	0.00729492	0.0306971	0.0154315	0.0189826	0.00366747	-0.0493121	0.0273886	0.0250254	0.00496685	-0.0147994	-0.00754054
0000_Class_Vasca6_I_An_It_P47	ClasseVasca	Vasca6	Ravenna	Emilia-Romagna	II-VI AD	Rom	5.69	1.17921	0.0138275	0.0583027	0.0375527	-0.00047777	0.00938529	0.0286458	0.00982987	0.0122708	0.0101867	0.00726065	0.00768694	-0.0128938	0.00240407	-0.00510101	-0.0010949	0.00495229	0.00379778	0.74311	-0.15887	0.0305404	0.0373628	0.0397463	0.030501	1.26016	-0.0078887	0.0922669	0.00580043	0.0183101	0.0011618	0.0902886	0.0318952	0.0318611	0.0245843	0.00986408	0.00552152	-0.0419592	0.0831609	-0.00550882	-0.0112558	-0.0145842	-0.0146076
0000_Class_Vasca6_I_An_It_P48	ClasseVasca	Vasca6	Ravenna	Emilia-Romagna	II-VI AD	Rom	6.33	1.20862	0.0202327	0.0646301	0.0362663	0.00477784	0.0184112	0.0146535	-0.00139904	0.00167518	0.00199478	-0.00201284	0.00333834	-0.00536593	0.00134709	-0.00259071	0.00356302	-0.00162022	-0.00134959	0.71643	-0.119848	0.0209892	-0.00626478	0.0226283	0.0191132	1.26049	-0.00853585	0.0974028	0.00385713	0.0216027	-0.00266092	0.144467	0.0225368	0.0507668	0.0214673	0.0244906	0.00702619	-0.0695883	0.0589709	0.0165274	-0.00513966	-0.0160682	-0.00340958
0000_Class_Vasca6_I_An_It_P49	ClasseVasca	Vasca6	Ravenna	Emilia-Romagna	II-VI AD	Rom	4.79	1.13144	0.0354418	0.0575343	0.0534022	0.0230593	0.0232904	0.0353418	-0.00841515	0.00516971	0.00474127	0.00249298	0.00699527	-0.0297628	0.00404735	0.0115028	0.0073114	-0.00351577	0.0011583	0.825985	-0.14725	-0.0157701	0.000388964	0.00155397	0.0123265	1.21899	0.00282906	0.0813119	0.00537449	0.0142451	-0.000487166	0.150564	0.022922	0.0440942	0.0281164	0.0172903	0.0104769	-0.0853491	0.0862933	0.0116393	-0.00285344	-0.0112156	-0.0116616
0000_Class_Vasca6_I_An_It_P4	ClasseVasca	Vasca6	Ravenna	Emilia-Romagna	II-VI AD	Rom	4.56	1.08039	0.055027	0.0135009	0.0607865	0.00462247	0.0300389	0.0312489	0.0130936	-0.00967187	0.0130923	-0.0109084	0.00790131	-0.0395293	0.0155899	-0.00227204	-0.00224785	0.00238061	-3.69287e-05	0.897962	-0.0925275	-0.0224497	0.00521153	-0.0022968	0.0158033	1.23751	-0.00620917	0.09464	0.00497034	0.0238415	0.000857357	0.0762502	0.0166483	0.0304142	0.0172485	0.0159148	0.00699412	-0.0474339	0.0407755	0.0311263	0.00558433	-0.0236848	-0.0110858
0000_Class_Vasca6_I_An_It_P50	ClasseVasca	Vasca6	Ravenna	Emilia-Romagna	II-VI AD	Rom	5.75	1.19548	0.0154294	0.0730273	0.0314203	0.00849051	0.00428685	0.0220832	0.00222582	-0.00348469	0.00520179	-0.00169606	0.00902974	-0.00748899	0.00776403	-0.0141342	0.00670293	0.00916763	0.00243048	0.725175	-0.154036	0.0209875	0.0226383	0.0291535	0.0191085	1.24246	-0.00147038	0.0827995	0.00322227	0.0102791	-0.0066194	0.147268	0.0238692	0.0425063	0.0244329	0.0153694	0.0103805	-0.0762222	0.0846594	-0.00173079	-0.00895403	-0.00582607	0.00426909
0000_Class_Vasca6_I_An_It_P51	ClasseVasca	Vasca6	Ravenna	Emilia-Romagna	II-VI AD	Rom	6.18	1.24176	0.0235666	0.1024	0.0350703	0.00966406	0.0085067	-0.004592	0.00646498	0.00534971	0.00440179	0.00166949	0.00207868	0.00859619	-0.0110098	-0.00776789	-0.00664931	-0.00796032	-0.0016746	0.620848	-0.186699	0.0443874	0.0333871	0.0378934	0.0149547	1.27226	-6.12693e-05	0.0943281	0.0115455	0.0209672	-0.00403227	0.0450841	0.0534147	0.0217737	0.0390371	0.00473691	0.0214857	-0.0190517	0.0223672	-0.00914648	0.00192287	0.00930708	0.00383437
0000_Class_Vasca6_I_An_It_P52	ClasseVasca	Vasca6	Ravenna	Emilia-Romagna	II-VI AD	Rom	5.46	1.11516	0.0334268	0.0225943	0.0484443	-0.000852991	0.0125253	0.0665486	0.00999995	-0.00558034	0.0237867	-0.0119371	0.0183982	-0.0507082	0.0242311	0.00392824	0.00730795	0.00294807	-0.00353192	0.850571	-0.127892	-0.0118327	0.0128505	0.0129527	0.0292308	1.2455	-0.0133782	0.0847813	-0.00130941	0.0104296	-0.00361862	0.134	0.015846	0.0354037	0.0120044	0.0118841	0.00213853	-0.0628393	0.059553	0.00702144	0.00484173	-0.0168502	-0.0100844
0000_Class_Vasca6_I_An_It_P53	ClasseVasca	Vasca6	Ravenna	Emilia-Romagna	II-VI AD	Rom	5.88	1.20006	0.0293613	0.0759246	0.0501227	0.0197086	0.0253151	0.0371173	0.0190768	0.00506188	0.0220463	-0.0041393	0.0151657	-0.0200992	0.0355083	-0.0118529	0.00301753	-0.00269688	-0.0064768	0.710141	-0.155889	0.0073224	-0.0105506	0.0135586	0.0167428	1.22795	-0.00272932	0.0934785	0.00247389	0.0257917	-0.000184846	0.122723	0.0455355	0.0339669	0.0279419	0.0142153	0.0082782	-0.0674902	0.0893299	0.0100933	-0.015596	-0.00835122	-0.0054539
0000_Class_Vasca6_I_An_It_P54	ClasseVasca	Vasca6	Ravenna	Emilia-Romagna	II-VI AD	Rom	4.68	1.13167	0.0400786	0.0587374	0.0665648	0.0137148	0.0183711	0.0172414	-0.00395802	0.00520519	0.00822862	0.00446987	0.00384546	-0.0159699	0.0105283	0.011317	0.00364085	-0.00510667	-0.00506477	0.811097	-0.1811	-0.0119316	0.00979548	0.0189257	0.0260088	1.19557	0.010158	0.0660484	0.00917575	0.00619312	0.00462267	0.153305	0.0168112	0.0429776	0.0237267	0.0107277	0.000712914	-0.0933473	0.133937	0.0299002	-0.0282358	-0.0241111	-0.0190518
0000_Class_Vasca6_I_An_It_P55	ClasseVasca	Vasca6	Ravenna	Emilia-Romagna	II-VI AD	Rom	5.26	1.20626	0.0290458	0.0738438	0.0593075	0.0116913	0.0254671	0.0246212	0.00976331	0.011543	0.0126592	0.00353904	0.00607287	-0.0146192	0.00780713	-0.0027285	0.000270512	-0.00185614	-0.000492597	0.704007	-0.178438	0.0137517	0.0122835	0.0315516	0.0323536	1.25518	0.00619532	0.0984004	0.010996	0.0186448	-0.00264875	0.0654518	0.0260262	0.0254626	0.0172065	0.0106027	0.00637012	-0.0303613	0.0530712	-0.00517628	-0.0172218	-0.00358615	-0.00347955
0000_Class_Vasca6_I_An_It_P56	ClasseVasca	Vasca6	Ravenna	Emilia-Romagna	II-VI AD	Rom	5.46	1.17702	0.0343796	0.0557252	0.0617361	0.0109548	0.0307626	0.00314209	-0.00946105	-0.00400829	-0.0134943	-0.000742674	-0.00408772	0.000582352	-0.0332506	-0.0201312	-0.00270374	0.00511725	0.00679571	0.755795	-0.162063	0.0021477	0.00311884	0.0157805	0.0294922	1.24973	0.0081378	0.0952115	0.0115417	0.0193151	-0.00054901	0.123363	0.0258017	0.0414077	0.025872	0.0134883	0.00438218	-0.0679722	0.0992676	0.0200622	-0.0252354	-0.0193734	-0.0134735
0000_Class_Vasca6_I_An_It_P57	ClasseVasca	Vasca6	Ravenna	Emilia-Romagna	II-VI AD	Rom	6.22	1.22098	0.014607	0.0959521	0.0358545	0.0244731	0.00644458	0.0479101	0.00463327	0.0215684	0.0142438	0.00569153	0.0043669	-0.0230568	0.0370699	0.00617189	-0.00369735	-0.0191901	-0.00226406	0.664923	-0.174172	0.0208798	0.0366831	0.0373288	0.0235639	1.24137	-0.0145128	0.0994305	-0.00368946	0.0152723	-0.00878617	0.198819	0.0347689	0.0557224	0.0221291	0.0160046	-0.00122522	-0.0938361	0.109298	0.0247997	-0.0107306	-0.0263548	-0.00119174
0000_Class_Vasca6_I_An_It_P58	ClasseVasca	Vasca6	Ravenna	Emilia-Romagna	II-VI AD	Rom	5.13	1.15808	0.0267394	0.0669328	0.0580721	0.0219775	0.0245926	0.00764211	0.004022	0.00389122	0.00978235	0.00220656	0.0073135	-0.00637228	0.0172621	0.00448392	0.000602546	-0.00652733	-0.00731984	0.778614	-0.15812	-0.00866442	-0.00560702	0.0161256	0.0215938	1.23019	0.0108148	0.0889985	0.0101775	0.0198193	0.00236034	0.109005	0.0277813	0.0368492	0.0305493	0.0183791	0.00785053	-0.0616562	0.0889239	0.0242404	-0.00977987	-0.0126314	-0.0106626
0000_Class_Vasca6_I_An_It_P59	ClasseVasca	Vasca6	Ravenna	Emilia-Romagna	II-VI AD	Rom	4.79	1.20204	0.0215222	0.0849589	0.0412756	0.0178777	0.0173555	0.0255841	-0.00721909	-0.00119098	-0.00160707	-0.00494093	0.000522317	-0.0183901	-0.00128812	-0.0105766	-0.000685253	-0.000642143	-0.00011768	0.710476	-0.146367	0.0168882	0.0148915	0.029598	0.0156817	1.25621	0.00744604	0.104551	0.0158882	0.0195722	0.00638963	0.115696	0.0386898	0.0397965	0.0195183	0.0152648	0.00843764	-0.0546951	0.0914763	0.00877914	-0.0182592	-0.0106138	0.000647309
0000_Class_Vasca6_I_An_It_P5	ClasseVasca	Vasca6	Ravenna	Emilia-Romagna	II-VI AD	Rom	6.91	1.22504	0.0318493	0.0849799	0.0451794	0.0128409	0.0125653	0.0738097	-0.00704059	0.0232771	0.00702478	0.00852484	0.00305603	-0.0393558	0.0337567	0.0188943	0.000874856	-0.0032871	-0.00145986	0.648406	-0.194793	0.0298952	0.0138881	0.0217185	0.0311447	1.28333	0.00836636	0.111878	0.012402	0.0240834	0.00416231	0.0901309	0.0241813	0.0254392	0.0152186	0.0113512	0.01131	-0.036635	0.0405799	-0.00521371	-0.00121956	-0.00657042	0.00133969
0000_Class_Vasca6_I_An_It_P60	ClasseVasca	Vasca6	Ravenna	Emilia-Romagna	II-VI AD	Rom	5.93	1.19324	0.0421355	0.0745125	0.0530442	0.00558027	0.0200788	0.0861983	0.0057218	0.0220357	0.02071	0.0106707	0.00733541	-0.0534247	0.0634401	0.0229838	0.000793685	-0.00210049	-0.00823963	0.712193	-0.166933	0.0205715	0.0130167	0.0213299	0.0163311	1.23815	0.0109733	0.0988768	0.0134478	0.0160075	-0.00262269	0.117995	0.0126285	0.0305585	0.0170045	0.0140882	0.00665263	-0.0655696	0.0700651	0.0148749	-0.000795519	-0.00811519	-0.00192745
0000_Class_Vasca6_I_An_It_P61	ClasseVasca	Vasca6	Ravenna	Emilia-Romagna	II-VI AD	Rom	5.02	1.1781	0.0259307	0.0715758	0.0606182	0.0224567	0.0244894	0.0152845	-0.00493325	0.0017002	-0.00107076	0.00245564	0.000755426	-0.00946308	-0.00334634	-0.000283242	-0.000500088	-0.00171032	-0.000977568	0.753738	-0.172842	-0.00323895	-0.00471991	0.0202552	0.0298515	1.24328	0.0104502	0.0962101	0.0228477	0.0217651	0.00556546	0.0661113	0.0211312	0.0244159	0.018746	0.00799845	0.00707158	-0.0315039	0.049918	-0.000923727	-0.00851966	-0.00697165	-0.00139745
0000_Class_Vasca6_I_An_It_P62	ClasseVasca	Vasca6	Ravenna	Emilia-Romagna	II-VI AD	Rom	6.53	1.17833	0.018046	0.0597849	0.0412451	0.0125024	0.0231759	0.0364426	-0.000994281	0.0125387	0.00697086	0.00788331	0.000942995	-0.0229982	0.0236827	0.0153731	0.00274662	-0.00439398	-0.00836648	0.763288	-0.133102	0.0142945	-0.00520348	0.0155365	0.0212389	1.23848	0.00572525	0.0912712	0.00727877	0.0208163	0.00173915	0.0648911	0.0202064	0.0212035	0.01756	0.00838826	0.00409169	-0.0407253	0.0630029	0.00150516	-0.0130467	-0.0114833	-0.00950588
0000_Class_Vasca6_I_An_It_P63	ClasseVasca	Vasca6	Ravenna	Emilia-Romagna	II-VI AD	Rom	5.59	1.19948	0.0153791	0.059526	0.0473664	0.00898604	0.0253081	0.0717451	-0.00471901	0.00316724	0.00465863	-0.00405844	0.00487204	-0.0434886	0.0338818	0.00588752	0.00860504	0.000702317	-0.00752534	0.719021	-0.14581	0.0199853	-0.00289994	0.0256872	0.0330357	1.2481	-0.0178981	0.0876222	-0.00164795	0.0160194	-0.00457575	0.119064	0.0280001	0.0379274	0.0198011	0.0127814	0.00445483	-0.0616773	0.0738771	0.014374	0.000176471	-0.0153088	-0.0146348
0000_Class_Vasca6_I_An_It_P64	ClasseVasca	Vasca6	Ravenna	Emilia-Romagna	II-VI AD	Rom	6.93	1.23488	0.0106042	0.0865265	0.0355905	0.00737763	0.00209003	0.00461035	0.0212967	-0.00617924	0.012203	-0.00667993	0.0110819	0.00305153	0.00331065	-0.0282198	0.00184292	0.00187845	-0.00583814	0.635723	-0.21797	0.0264969	0.0316942	0.0436087	0.0377868	1.27442	0.0142353	0.115521	0.0131397	0.0318257	0.00359336	0.0689487	0.0303806	0.0150488	0.021187	0.00942905	0.00637555	-0.0337546	0.0450963	0.00504988	-0.00639675	-0.00676732	-0.00828701
0000_Class_Vasca6_I_An_It_P65	ClasseVasca	Vasca6	Ravenna	Emilia-Romagna	II-VI AD	Rom	5.12	1.13947	0.0243473	0.040617	0.0522474	0.00926616	0.0266357	0.0501975	0.0126531	0.00957987	0.0202879	0.00295296	0.0143224	-0.0350387	0.0328443	0.0104859	-8.75745e-05	-0.00263007	-0.00566683	0.814167	-0.132472	-0.00902602	-0.00582243	0.00698276	0.0198041	1.22819	-0.018148	0.0869204	-0.00137713	0.0174559	-0.00252716	0.0833994	0.0250782	0.0312348	0.0183582	0.0169192	0.00410845	-0.0443473	0.0400712	0.0217611	-0.000656282	-0.0169027	-0.00579539
0000_Class_Vasca6_I_An_It_P66	ClasseVasca	Vasca6	Ravenna	Emilia-Romagna	II-VI AD	Rom	6.12	1.197	0.0116297	0.0684477	0.0433687	0.0118316	0.0197785	-0.0532854	-0.0107364	-0.00968121	-0.0154373	0.000371403	-0.00493043	0.0345839	-0.0504378	-0.0126419	-0.00309722	0.00433017	0.00803359	0.723015	-0.153279	0.016522	0.00459094	0.0340928	0.0280609	1.25492	-0.0100852	0.0869517	-0.00339595	0.0119697	-0.00709164	0.175334	0.0231444	0.0495668	0.0223941	0.0244229	0.00831355	-0.0848778	0.08165	0.0258213	0.00784912	-0.014833	-0.00267397
0000_Class_Vasca6_I_An_It_P67	ClasseVasca	Vasca6	Ravenna	Emilia-Romagna	II-VI AD	Rom	5.84	1.16454	0.0197146	0.0730622	0.0335743	0.0222942	0.00371718	-0.0871875	-0.0178084	-0.010286	-0.03441	-0.00843795	-0.0130841	0.0597995	-0.0651828	-0.0174767	-0.00883242	0.00130278	0.0164792	0.770621	-0.140889	0.00449304	0.0215354	0.0227412	0.0165214	1.20079	0.0120869	0.0895014	0.0257793	0.0213204	0.00396374	-0.0203856	0.0278544	0.00860574	0.00597093	-0.00609276	-0.0104692	0.0102271	0.0414649	0.0113777	-0.0375201	-0.0221994	-0.00499847
0000_Class_Vasca6_I_An_It_P68	ClasseVasca	Vasca6	Ravenna	Emilia-Romagna	II-VI AD	Rom	6.45	1.22127	0.0453468	0.0916674	0.0643051	0.0172338	0.0240227	0.00254089	0.00911066	0.0016622	0.00491442	-0.00297456	0.00375296	0.000193384	0.00203763	-0.00177563	-0.00212051	-0.00458166	-0.00265721	0.670657	-0.183356	0.0159603	0.00515992	0.0139151	0.0241239	1.27779	0.00740416	0.110429	0.0125999	0.0276098	0.00468855	0.134805	0.0130818	0.0346998	0.0142774	0.0126306	0.0110288	-0.0604513	0.0700853	-0.00366279	-0.00399318	-0.00855571	0.0142788
0000_Class_Vasca6_I_An_It_P69	ClasseVasca	Vasca6	Ravenna	Emilia-Romagna	II-VI AD	Rom	4.68	1.10089	0.0350329	0.0221708	0.04777	0.00262279	0.033581	0.0174941	0.00936798	0.00672221	0.00230285	0.00767832	-0.000772214	-0.0193608	0.0169748	0.00352383	-0.00946144	-0.000429237	0.00430152	0.87934	-0.0624341	-0.00267931	-0.0126749	-0.00552363	0.00947253	1.24164	-0.0109155	0.0863978	0.00562029	0.0182889	0.00450638	0.0649729	0.0223585	0.0330459	0.0198979	0.0158008	0.00495106	-0.0353082	0.0569694	0.0227789	-0.00927233	-0.0217523	-0.0155893
0000_Class_Vasca6_I_An_It_P6	ClasseVasca	Vasca6	Ravenna	Emilia-Romagna	II-VI AD	Rom	5.02	1.18426	0.0376736	0.0818751	0.0482119	0.0200075	0.015255	0.0454676	0.0140316	0.00733796	0.0255372	0.00100372	0.013115	-0.0263545	0.0406701	0.00542962	-0.000577967	-0.00548937	-0.00605693	0.748524	-0.155006	0.00719829	0.00830052	0.0186231	0.0151816	1.22129	0.027059	0.092262	0.0268462	0.0256062	0.00763723	0.0613825	0.0162966	0.018194	0.0156007	0.00644099	0.00573763	-0.0316715	0.0450203	0.00652589	-0.0150455	-0.0012227	-0.00397383
0000_Class_Vasca6_I_An_It_P70	ClasseVasca	Vasca6	Ravenna	Emilia-Romagna	II-VI AD	Rom	5.89	1.20856	0.0280689	0.0778381	0.0501954	0.00726229	0.0140003	-0.0177803	-0.00509728	0.00249195	-0.0119934	0.00531931	-0.00692585	0.0095156	-0.0173449	-0.00594594	-0.0132804	0.000991137	0.00103601	0.696098	-0.177653	0.0132235	0.0145293	0.0318996	0.0275474	1.26223	0.00649128	0.110819	0.0195433	0.0268782	0.00185437	0.0356808	0.0160549	0.0142456	0.00743447	0.00371938	-0.000417146	-0.020175	0.0246991	-0.00159965	-0.0190333	-0.00501663	0.00562412
0000_Class_Vasca6_I_An_It_P71	ClasseVasca	Vasca6	Ravenna	Emilia-Romagna	II-VI AD	Rom	6.9	1.24415	0.0128361	0.0987195	0.0298858	0.00430304	0.00471482	0.0144165	-0.00436693	0.00663728	0.00526266	0.00626749	0.00105911	-0.00658631	0.00189261	0.00264762	0.00158744	-0.00537729	-0.00520111	0.613885	-0.203341	0.0516909	0.0528837	0.0465347	0.0209151	1.27694	0.00767076	0.111523	0.0144328	0.0218092	-0.000598357	0.0865583	0.0285015	0.0307506	0.0153463	0.00809341	0.00438175	-0.0359269	0.0531143	-0.00250199	-0.0162097	-0.00714973	0.0022351
0000_Class_Vasca6_I_An_It_P73	ClasseVasca	Vasca6	Ravenna	Emilia-Romagna	II-VI AD	Rom	5.62	1.16895	0.0167344	0.0561833	0.0285122	0.0113617	0.0105336	0.0484402	0.0203951	0.00841349	0.0250088	0.000100752	0.0148746	-0.030615	0.0475787	-8.00146e-05	0.00366684	-0.00210799	-0.00863418	0.772438	-0.110618	0.0153901	-0.0028087	0.0102446	0.0163043	1.21824	-0.0111239	0.0825551	-0.00407142	0.016734	0.00442299	0.0815125	0.030222	0.0282639	0.0249167	0.0219783	0.0133175	-0.0515086	0.0562798	0.0214198	0.000810768	-0.0125016	-0.0101663
0000_Class_Vasca6_I_An_It_P74	ClasseVasca	Vasca6	Ravenna	Emilia-Romagna	II-VI AD	Rom	4.99	1.17387	0.0405156	0.0716561	0.0563425	0.00914943	0.021612	0.0380765	0.0117645	0.0132635	0.0128232	0.00353775	0.00390932	-0.0249508	0.0297962	0.00799387	-0.00430407	-0.00325919	-0.0013366	0.759548	-0.159639	0.00667009	0.0100133	0.0200037	0.0120236	1.22636	0.00991349	0.0929829	0.00830187	0.0146106	-0.00486363	0.143971	0.0304342	0.0353535	0.0243713	0.0157519	0.00853455	-0.0797787	0.0774336	0.0125766	0.00208484	-0.00278854	-0.003251
0000_Class_Vasca6_I_An_It_P75	ClasseVasca	Vasca6	Ravenna	Emilia-Romagna	II-VI AD	Rom	5.5	1.13055	0.00792615	0.0406488	0.0192177	0.0117256	0.00584981	0.0588758	0.00910257	0.0103197	0.0294713	0.000853668	0.010432	-0.0487742	0.0740116	0.0365963	-0.00237573	-0.0198467	-0.0208947	0.829278	-0.105861	0.0138462	0.0200486	0.0014428	0.000281879	1.21949	-0.0270225	0.0783499	-0.00418615	0.0151601	-0.00532149	0.109627	0.0321682	0.0341467	0.0210266	0.0107754	-0.00359853	-0.0645686	0.0912068	0.0218919	-0.0258274	-0.0258409	-0.0187743
0000_Class_Vasca6_I_An_It_P76	ClasseVasca	Vasca6	Ravenna	Emilia-Romagna	II-VI AD	Rom	6.05	1.22105	0.0214494	0.0877139	0.0496327	0.0113983	0.00854115	0.0601121	-0.00251833	0.0185737	0.00492024	0.011268	-0.00338173	-0.0305287	0.0256016	0.00124561	-0.00514444	-0.00159117	-0.00965569	0.660221	-0.208021	0.0296109	0.0299731	0.0405954	0.0311545	1.2319	0.00861151	0.0977648	0.0197646	0.0220697	-0.00570891	0.065366	0.0650108	0.0258898	0.03756	-0.000444578	0.00306978	-0.0308321	0.0723717	-0.00559308	-0.0296073	-0.0112859	-0.00963677
0000_Class_Vasca6_I_An_It_P77	ClasseVasca	Vasca6	Ravenna	Emilia-Romagna	II-VI AD	Rom	6.47	1.20177	0.0184029	0.0874698	0.0522165	0.0209109	0.0106117	0.0356475	0.0400481	0.018049	0.0341095	-0.00723759	0.0148595	-0.0125324	0.0681128	0.00395129	-0.0101478	-0.0182836	-0.00591929	0.690451	-0.18773	-0.0170301	0.0146458	0.0272738	0.0210138	1.26931	-0.00853249	0.108215	0.00645685	0.0264792	-0.00393307	0.0635453	0.0334936	0.0272878	0.0190292	0.0120005	0.00301043	-0.0259281	0.0543702	0.00532342	-0.0168504	-0.00421368	-0.00900718
0000_Class_Vasca6_I_An_It_P78	ClasseVasca	Vasca6	Ravenna	Emilia-Romagna	II-VI AD	Rom	6.33	1.21808	0.0461701	0.0654172	0.0622438	0.0019791	0.0300071	-0.0140542	0.0117917	-0.00811776	0.00866723	-0.0101345	0.00664426	0.017443	-0.0122316	-0.0251413	0.00472643	-0.00581219	-0.00351762	0.675115	-0.181056	0.0232736	0.00992568	0.0240948	0.0343681	1.24839	0.0107538	0.101344	0.00392372	0.0278006	-0.00279356	0.156667	0.0411234	0.0471003	0.0345184	0.0158239	0.00826404	-0.0786198	0.116314	0.0100677	-0.0192902	-0.0181912	-0.012879
0000_Class_Vasca6_I_An_It_P79	ClasseVasca	Vasca6	Ravenna	Emilia-Romagna	II-VI AD	Rom	5.8	1.23518	0.0250333	0.0973838	0.0456281	0.0129515	0.0162253	0.00593155	0.0193112	0.00578614	0.0133009	-0.00202547	0.0110299	0.00288078	0.0261246	-0.00669877	-0.00812995	-0.0032488	0.000145475	0.640072	-0.194303	0.0250032	0.0164513	0.0293838	0.00840265	1.27506	0.0126703	0.112826	0.0161369	0.0239715	-0.000547212	0.0333399	0.0435841	0.00607222	0.0220621	-0.0042379	0.0166403	-0.0117456	0.0309539	-0.0246277	-0.00995903	-0.00278211	0.00872611
0000_Class_Vasca6_I_An_It_P7	ClasseVasca	Vasca6	Ravenna	Emilia-Romagna	II-VI AD	Rom	6.69	1.2274	0.0336867	0.0567938	0.0474146	-0.00963706	0.0139053	0.0591699	0.0259252	0.00802164	0.0313189	-0.00791732	0.019012	-0.0327933	0.0472136	-0.0197696	-0.00113591	-0.00521457	-0.0137139	0.641818	-0.183409	0.0619428	0.0373714	0.0417386	0.0403183	1.27523	-0.0031328	0.111711	0.00448547	0.0268781	-0.00651833	0.095375	0.0179224	0.0301166	0.0134666	0.0136773	0.0030444	-0.0436477	0.0552513	0.00283796	-0.0147218	-0.0101032	0.00805412
0000_Class_Vasca6_I_An_It_P80	ClasseVasca	Vasca6	Ravenna	Emilia-Romagna	II-VI AD	Rom	5.97	1.21154	0.0213425	0.0535556	0.0350782	0.000505837	0.00841106	-0.135671	-0.0236537	-0.00523018	-0.0399251	0.0183187	-0.0223764	0.0792474	-0.111585	-0.000250828	-0.00358144	0.00768054	0.0148416	0.667964	-0.15766	0.033448	0.0314659	0.0292472	0.0165236	1.26298	0.00191844	0.0918853	0.00968399	0.0134178	-0.0035453	0.0913228	0.0343158	0.0203036	0.0254393	0.00646043	0.0184818	-0.0393483	0.0272981	-0.0262407	0.00657103	0.00148482	0.00222661
0000_Class_Vasca6_I_An_It_P81	ClasseVasca	Vasca6	Ravenna	Emilia-Romagna	II-VI AD	Rom	6.97	1.23266	0.0155502	0.089138	0.0399974	0.0138178	0.0129826	0.0274579	0.00304724	0.0171268	0.00697754	0.00781078	-0.0035646	-0.0158053	0.0284771	0.0182633	-0.00542732	-0.00876882	-0.00907151	0.645196	-0.184649	0.0212318	0.00734627	0.0302202	0.0232979	1.27394	0.00954928	0.106593	0.00891479	0.026561	0.000583112	0.101084	0.019935	0.0269882	0.0150532	0.00871821	0.00729236	-0.0394209	0.0644913	-0.00975427	-0.00426091	0.001114	0.0019755
0000_Class_Vasca6_I_An_It_P82	ClasseVasca	Vasca6	Ravenna	Emilia-Romagna	II-VI AD	Rom	5.78	1.19112	0.00781599	0.067411	0.0341564	0.014716	0.0123311	0.0305334	0.0157092	0.0050843	0.0191842	-0.0026043	0.00910297	-0.00898523	0.0374724	-0.000260348	0.00379646	-0.0056369	-0.0144812	0.735402	-0.139161	0.0115896	3.88721e-05	0.0241704	0.0237165	1.25032	-0.0215279	0.080836	-0.00909472	0.00982997	-0.00794337	0.099457	0.0232988	0.0364034	0.0217452	0.0158177	0.00784834	-0.048066	0.0507653	-0.00247933	-0.00796985	-0.0129584	-0.000740365
0000_Class_Vasca6_I_An_It_P83	ClasseVasca	Vasca6	Ravenna	Emilia-Romagna	II-VI AD	Rom	6.41	1.21586	-0.00800374	0.0727453	0.0316035	-0.000465102	0.00231681	-0.065474	0.0414393	0.0123617	0.00788412	0.00621223	-0.00378158	0.0523888	-0.019762	-0.0246463	-0.0321271	-0.0125458	-0.0131643	0.668004	-0.200558	0.0505113	0.0582098	0.0453757	0.0279667	1.26413	0.0076322	0.105008	0.0126039	0.0205924	0.0039553	0.0363452	0.0368096	0.0140399	0.0179869	0.00732283	0.00508003	-0.011253	0.0351472	-0.0102235	-0.0154056	-0.0023322	-0.00374724
0000_Class_Vasca6_I_An_It_P84	ClasseVasca	Vasca6	Ravenna	Emilia-Romagna	II-VI AD	Rom	6.18	1.24419	-0.00182944	0.090172	0.0403343	0.0192202	0.0158249	-0.0264645	0.0194084	0.016952	0.00667863	0.00981802	-0.00812759	0.0208789	-0.0106318	0.00193362	-0.00859496	-0.00014937	-0.00540464	0.617719	-0.194055	0.0431545	0.0326153	0.0406137	0.0287011	1.23932	0.0113234	0.0955195	0.00997066	0.0131977	-0.000934389	0.13241	0.0250001	0.0395396	0.020873	0.0197957	0.00538443	-0.0709042	0.0656764	0.0134155	-0.00935932	-0.00915191	-0.00533121
0000_Class_Vasca6_I_An_It_P85	ClasseVasca	Vasca6	Ravenna	Emilia-Romagna	II-VI AD	Rom	5.32	1.17417	0.0430066	0.0655746	0.069591	0.0155384	0.033358	0.0206812	0.00400785	0.0126051	0.00155919	0.00683401	-0.00212195	-0.0101503	0.00879097	0.00320757	-0.00826425	-0.00403268	-0.00418085	0.75723	-0.164283	-0.0027357	-0.00217308	0.0142202	0.0231954	1.23842	0.00958008	0.0994415	0.0193249	0.0240263	0.00677284	0.0998945	0.0270651	0.0350989	0.0212104	0.0133409	0.00458053	-0.0568321	0.072585	0.0106571	-0.0190948	-0.012434	-0.00339913
0000_Class_Vasca6_I_An_It_P86	ClasseVasca	Vasca6	Ravenna	Emilia-Romagna	II-VI AD	Rom	5.28	1.1494	0.0219037	0.056113	0.0485116	0.0102843	0.0134923	0.0313716	-0.0133773	0.00220744	-0.00620835	0.00449343	0.000445504	-0.0185573	-0.00908367	0.00075281	0.0141027	0.00872714	0.00257591	0.796262	-0.159736	0.00810571	0.0249706	0.0257091	0.0261554	1.22788	0.00763791	0.0866306	0.0162619	0.0102896	-0.00401981	0.0892933	0.0264248	0.0302644	0.0240459	0.010826	0.0121171	-0.0474509	0.0552313	0.0142743	-0.00935401	-0.00678455	-0.000505564
0000_Class_Vasca6_I_An_It_P88	ClasseVasca	Vasca6	Ravenna	Emilia-Romagna	II-VI AD	Rom	5.68	1.18994	0.0414116	0.0733728	0.0565686	-0.00402575	0.00889657	0.0668882	-0.00465798	0.00599899	0.00792747	-0.00363171	0.00231427	-0.0425794	0.0280194	0.000983464	-0.000845346	6.15514e-05	-0.00185095	0.704228	-0.231709	0.0354469	0.0492609	0.0349604	0.0325996	1.23915	0.0119392	0.0937723	0.0189805	0.0110526	0.00205727	0.105017	0.032042	0.0374754	0.0268578	0.00961708	0.00954446	-0.0495408	0.0805366	-0.00124284	-0.0210325	-0.00816191	-0.000324934
0000_Class_Vasca6_I_An_It_P8	ClasseVasca	Vasca6	Ravenna	Emilia-Romagna	II-VI AD	Rom	4.87	1.13216	0.0311921	0.0470436	0.0652628	0.0144606	0.026103	-0.00909446	-0.00507625	-0.0121242	-0.00436347	-0.00912578	0.00291883	0.00820116	-0.0208814	-0.0201359	0.00104245	-0.000392959	0.00105803	0.821861	-0.16551	-0.0133765	0.0052616	0.0186104	0.0326794	1.2298	-0.00477614	0.095422	0.00278004	0.0216736	-0.00525302	0.136755	0.0396327	0.0376711	0.0269424	0.0135015	0.000278264	-0.0711378	0.113658	0.0145478	-0.0258168	-0.0129782	-0.0100725
0000_Class_Vasca6_I_An_It_P90	ClasseVasca	Vasca6	Ravenna	Emilia-Romagna	II-VI AD	Rom	5.3	1.20526	0.0227052	0.0763297	0.04871	0.00960141	0.0182662	-0.000402683	-0.000200767	0.000811122	-0.000250125	0.00145372	0.0015746	-0.00282599	-0.00665793	-0.000417638	-0.000296236	-0.00134915	0.00199196	0.704196	-0.182223	0.0194448	0.00704778	0.0201876	0.0192124	1.25171	0.0123005	0.0954277	0.00993026	0.0159142	0.0015004	0.0383108	0.0287755	0.0104717	0.0152913	0.0114624	0.0124978	-0.0196369	0.00915955	-0.0159935	-0.00739464	0.0058344	-0.000280994
0000_Class_Vasca6_I_An_It_P91	ClasseVasca	Vasca6	Ravenna	Emilia-Romagna	II-VI AD	Rom	5.69	1.19109	0.0233994	0.0836661	0.0428807	0.0207171	0.0167617	0.00386878	0.000615083	0.00161535	0.000733233	0.000707985	-0.000828738	-0.00658088	0.00565649	0.00571706	-0.00110762	-0.00365166	-0.00235267	0.734708	-0.142042	0.00464793	0.00257874	0.0207948	0.0120997	1.22744	0.000222751	0.0943669	0.00995845	0.0225206	0.00618388	0.0713438	0.0336273	0.0284787	0.0220135	0.0163197	0.00376297	-0.0418004	0.0464433	0.0128536	-0.0163551	-0.0152878	-0.00906305
0000_Class_Vasca6_I_An_It_P92	ClasseVasca	Vasca6	Ravenna	Emilia-Romagna	II-VI AD	Rom	4.85	1.16145	0.025981	0.0654338	0.0542471	0.0182506	0.0238248	0.00910502	0.0088997	0.00330077	0.0116594	-0.000301214	0.00823856	-0.00504105	0.0115502	-0.00612299	-0.00342159	-0.00661436	-0.00641389	0.775962	-0.1425	-0.00440612	0.00120344	0.0218943	0.0247516	1.22473	-0.00219087	0.0913221	0.0127501	0.0269619	0.0030776	0.0927537	0.0346073	0.0267371	0.0275125	0.00908947	0.0075182	-0.047387	0.0830806	0.00102677	-0.012394	-0.0138111	-0.0114652
0000_Class_Vasca6_I_An_It_P93	ClasseVasca	Vasca6	Ravenna	Emilia-Romagna	II-VI AD	Rom	5.8	1.14489	0.0516657	0.0191668	0.0640497	0.00356424	0.0401891	0.0159242	0.0185583	-0.0113508	0.0196555	-0.0162541	0.0150749	-0.00389597	0.00628814	-0.0167327	-0.0067193	0.00367639	-0.00572197	0.820023	-0.0819585	-0.0224308	-0.0143059	-0.0217162	0.0162138	1.14847	0.00289129	0.0521966	0.00339245	-0.00538817	0.00150249	0.144063	0.0251304	0.0424032	0.0307897	0.0278983	0.0157847	-0.106665	0.0641292	0.0438546	0.0101603	-0.00261907	-0.00552368
0000_Class_Vasca6_I_An_It_P94	ClasseVasca	Vasca6	Ravenna	Emilia-Romagna	II-VI AD	Rom	5.89	1.19722	0.00192708	0.047625	0.0362816	-0.0130348	0.00832606	-0.00108261	0.00172145	-0.00172412	0.0051375	-0.00264666	0.00401288	0.000313339	0.000499113	-0.00374798	-0.00341275	-0.0111206	-0.00659383	0.713587	-0.196064	0.0374539	0.0347465	0.047943	0.0421395	1.24706	0.004948	0.0967087	0.0184954	0.0258799	0.00672166	0.0569795	0.0195664	0.0204221	0.0163443	0.00448499	0.00316467	-0.0257334	0.0596192	3.35227e-05	-0.0132505	-0.0132857	-0.0113105
0000_Class_Vasca6_I_An_It_P95	ClasseVasca	Vasca6	Ravenna	Emilia-Romagna	II-VI AD	Rom	5.99	1.21878	0.0355849	0.0732308	0.0617251	0.0159061	0.0348475	0.0479665	0.0173437	0.00891766	0.0225338	0.000766702	0.0161595	-0.0236264	0.035281	-0.00680691	0.00479429	-0.000843908	-0.00729013	0.681634	-0.15077	0.00184017	-0.0158781	0.0130442	0.0232456	1.26248	0.00069258	0.105398	0.0107272	0.028056	0.000730341	0.150981	0.0187122	0.0471218	0.0208404	0.0201167	0.00570365	-0.073704	0.0806455	0.0164143	-6.94158e-05	-0.0117204	-0.0028702
0000_Class_Vasca6_I_An_It_P96	ClasseVasca	Vasca6	Ravenna	Emilia-Romagna	II-VI AD	Rom	5.86	1.20607	0.0212648	0.0796791	0.0467212	0.0187539	0.0203919	0.0607978	-0.0108463	0.00785707	-9.25596e-05	0.0106777	0.00465261	-0.0399095	0.0168409	0.00342835	0.00498151	0.00781085	-0.000500477	0.704514	-0.141344	0.0271013	-0.000322649	0.0242486	0.0210595	1.21532	0.00469686	0.073524	-0.0028754	0.013733	-0.0111247	0.156328	0.0686507	0.0326497	0.0409518	0.00820705	0.00782136	-0.0832279	0.112323	-0.000974562	-0.0221771	-0.00447524	-0.00711396
0000_Class_Vasca6_I_An_It_P97	ClasseVasca	Vasca6	Ravenna	Emilia-Romagna	II-VI AD	Rom	5.8	1.17576	0.00248262	0.0440673	0.0369105	0.00456447	0.0211445	0.0411621	0.00551657	0.00751768	0.00958858	0.00335828	0.0075008	-0.0241022	0.0172448	0.00088675	-0.000200158	0.00154197	-0.00579844	0.76927	-0.113696	0.0164078	-0.00567456	0.0217051	0.0302438	1.24937	-0.00832029	0.0903331	0.000516254	0.0185734	-0.00333435	0.0955026	0.0190425	0.0301793	0.0206202	0.0118949	0.00705814	-0.0507363	0.0619104	0.00397664	0.00248863	-0.0160332	-0.0115054
0000_Class_Vasca6_I_An_It_P98	ClasseVasca	Vasca6	Ravenna	Emilia-Romagna	II-VI AD	Rom	5.54	1.1632	0.0171128	0.0369114	0.0475123	0.00419651	0.0284895	0.0179696	0.00781276	0.000197306	0.0165346	-0.00171059	0.0157009	-0.0107004	0.0110546	-0.00383637	0.00367849	-0.00400491	-0.00826836	0.785015	-0.119817	-0.000875057	-0.00463105	0.0104671	0.0244177	1.23877	-0.0391137	0.0743131	-0.0155735	0.0085042	-0.0120745	0.134431	0.0121663	0.0375248	0.0115372	0.0132442	-0.002421	-0.0677463	0.0578137	0.0164155	0.000769267	-0.0268216	-0.0135394
0000_Class_Vasca6_I_An_It_P99	ClasseVasca	Vasca6	Ravenna	Emilia-Romagna	II-VI AD	Rom	5.49	1.16437	0.0456045	0.0568316	0.060212	0.00448541	0.0246293	0.0299069	0.00577299	0.0070476	0.0157465	0.000167814	0.00991746	-0.0187831	0.0151003	0.00279256	-0.000951066	-0.0100499	-0.00887852	0.776493	-0.14747	-0.00299977	0.00707062	0.0149021	0.0175006	1.23449	0.0086268	0.0962554	0.0108406	0.0218011	-0.00309974	0.110946	0.0219261	0.0245709	0.0194072	0.0102226	0.00530299	-0.0665775	0.0715138	0.0125694	-0.00249507	-0.00156735	-0.00180267
0000_Class_Vasca6_I_An_It_P9	ClasseVasca	Vasca6	Ravenna	Emilia-Romagna	II-VI AD	Rom	5.62	1.18133	0.0105359	0.0516816	0.0446748	0.00803526	0.0217765	0.0410003	0.013727	0.000341509	0.0188609	-0.00702371	0.014971	-0.0245613	0.0252425	-1.24386e-06	0.00852818	-0.00631231	-0.00867902	0.750593	-0.1372	0.00521264	-0.00966973	0.0149301	0.0246071	1.24982	-0.0182696	0.0961725	-0.00110175	0.0238655	-0.00229686	0.0713596	0.0204527	0.0239442	0.0133544	0.0118293	0.00520604	-0.0384937	0.0302722	0.0107904	0.00482149	-0.0097299	-0.000869526
0000_Conco_US458_I_An_It_P1	Concordia	US458	Concordia Sagittaria	Veneto	I AD	Rom	7.01	1.25809	0.0302116	0.104698	0.048647	0.0120399	0.0146234	0.0501477	0.00735947	0.013719	0.0131987	0.00231237	0.00554487	-0.0311978	0.0386289	-0.0034942	-0.00325048	-0.00492613	-0.00607962	0.588573	-0.211194	0.0453628	0.0189589	0.0321815	0.0172784	1.27194	0.00466429	0.0938289	0.0022515	0.013385	-0.00810868	0.149323	0.0274485	0.0397393	0.0254936	0.0117773	0.0103978	-0.0613761	0.081009	-0.011477	-0.00902393	-0.00805527	-0.00314116
0000_Conco_US458_I_An_It_P2	Concordia	US458	Concordia Sagittaria	Veneto	I AD	Rom	5.86	1.2235	0.0259103	0.0899509	0.0400573	0.0111951	0.00865556	0.0198924	0.00635065	0.00438378	0.00669135	-0.00169016	0.00408788	-0.00546861	0.00542719	-0.00926105	-0.00161504	-0.00734611	-0.00349294	0.678031	-0.164432	0.0352408	0.0279752	0.0350323	0.0185925	1.24592	0.00512834	0.0883289	0.0093335	0.0145878	-0.000924715	0.0618376	0.0165855	0.0214487	0.0191645	0.00885735	0.00810728	-0.0307441	0.0440554	-0.00596826	-0.00830815	-0.00762458	-0.00295937
0000_Conco_US458_I_An_It_P3	Concordia	US458	Concordia Sagittaria	Veneto	I AD	Rom	6.36	1.21644	0.030677	0.0763903	0.0519914	0.0178957	0.0259127	0.000165974	0.000977324	0.0111345	-0.0051962	0.0111619	-0.00721228	0.00148204	-0.00724909	-0.000706579	-0.0112558	-0.000800109	-0.00252143	0.688916	-0.158315	0.0129888	-0.00478255	0.0166911	0.0252049	1.26261	0.0171573	0.10183	0.0170478	0.0191083	0.00401928	0.131332	0.016147	0.039801	0.0200025	0.0152488	0.00785037	-0.0616282	0.0722404	0.000301765	-0.00630699	-0.00587613	-0.00819599
0000_Conco_US458_I_An_It_P4	Concordia	US458	Concordia Sagittaria	Veneto	I AD	Rom	5.42	1.16409	0.0240769	0.06429	0.0464441	0.00477597	0.00808498	0.01915	0.0195729	0.0138657	0.0164508	0.000724499	0.0017551	-0.00309666	0.0303806	-0.000251885	-0.0122345	-0.0137975	-0.0125894	0.767119	-0.1768	0.00523962	0.0272395	0.0308063	0.0256114	1.24509	0.00306826	0.086107	0.0105256	0.0122986	-0.00352444	0.0408031	0.0351149	0.0102763	0.0228613	-0.00281826	0.00952058	-0.0231034	0.0599743	-0.0184878	-0.0191543	-0.00554013	-0.00594692
0000_Conco_US458_I_An_It_P5	Concordia	US458	Concordia Sagittaria	Veneto	I AD	Rom	5.29	1.20879	0.0260574	0.0862356	0.0466879	0.0126877	0.0101706	0.0379701	-0.00337922	0.0187579	0.00714025	0.00730808	0.00017966	-0.019286	0.0115749	0.01733	-0.00255266	-0.0185511	-0.00631815	0.702534	-0.172512	0.025772	0.019913	0.0388155	0.0340404	1.22329	0.0108402	0.0898699	0.0106449	0.00841671	-0.00521286	0.159891	0.0271048	0.0406091	0.0261463	0.0066659	0.00527113	-0.0883731	0.122664	0.00423083	-0.0252413	-0.0126667	-0.00691875
0000_Conco_US458_I_An_It_P6	Concordia	US458	Concordia Sagittaria	Veneto	I AD	Rom	5.36	1.13874	0.000375509	0.0487961	0.0435497	0.0151611	0.0191734	0.00187354	0.0145984	-0.00327885	0.0104479	-0.0052732	0.00846524	0.00491747	0.00956986	-0.0166436	-0.000875279	-0.000661378	-0.00486599	0.820315	-0.14283	-0.0187643	-0.0021433	0.0218536	0.022072	1.20887	-0.00625252	0.0796094	0.0110904	0.0178427	7.39864e-05	0.0549177	0.0314757	0.0256801	0.0252392	0.00446977	0.00719268	-0.0243618	0.0533346	-0.0018232	-0.0181733	-0.0261934	-0.00959068
0000_Conco_US458_I_An_It_P7	Concordia	US458	Concordia Sagittaria	Veneto	I AD	Rom	6.95	1.22708	0.00037473	0.0676177	0.0337978	0.00656221	0.0135658	0.0586087	-0.000198326	0.00722602	0.00752618	0.000216365	0.00376632	-0.0256231	0.0263605	-0.00248781	0.0041903	-0.00319212	-0.0102017	0.669807	-0.157381	0.0135791	-0.00471696	0.0274479	0.0300054	1.26941	-0.00298424	0.101241	0.0122271	0.0245795	0.00592404	0.106037	0.0101631	0.0358703	0.0144447	0.0127705	0.00343031	-0.0498958	0.0664978	0.0147467	-0.00787397	-0.0233061	-0.0110229
0000_CorRe_US2640_I_MA_It_P10	Corso_Reno	US2640	Ferrara	Emilia-Romagna	XI AD	MA	6.12	1.18831	0.00496351	0.0684945	0.0466454	-0.00650793	0.00573603	-0.00802746	0.0445909	-0.000146677	0.00961176	-0.0126578	0.00338191	0.0124242	0.0267116	-0.0254584	-0.0264348	-0.00159099	-0.00894231	0.718	-0.209432	0.0220832	0.048687	0.0502367	0.0280066	1.26949	-0.00926671	0.0963711	0.00363104	0.0090615	-0.00602279	0.117256	0.00413549	0.0395502	0.0166676	0.0154551	0.00749468	-0.0586405	0.0384938	0.0102735	0.00861801	-0.0188326	0.00402932
0000_CorRe_US2640_I_MA_It_P11	Corso_Reno	US2640	Ferrara	Emilia-Romagna	XI AD	MA	6.24	1.19879	0.0472534	0.0632458	0.0638521	-0.000188359	0.0245721	0.0160508	-0.00303645	0.00361166	0.00585717	0.000236223	0.00775296	-0.0119145	-0.0150224	0.00136597	0.00383824	-0.00277333	0.00291914	0.709894	-0.187053	0.0342284	0.0294081	0.0289251	0.0297659	1.24478	0.0104555	0.0982744	0.0207775	0.0167675	0.00567848	0.0724276	0.0219415	0.0268992	0.0156181	0.0116276	0.00611264	-0.0380497	0.0460061	-0.000266493	-0.0164347	-0.00329776	0.00037312
0000_CorRe_US2640_I_MA_It_P12	Corso_Reno	US2640	Ferrara	Emilia-Romagna	XI AD	MA	5	1.11988	0.0249007	0.030283	0.0434005	0.00951509	0.0267194	-0.0120545	0.00107927	-0.00809467	0.00901593	-0.00710809	0.00927847	0.000686396	0.000559232	-0.000468144	0.00190464	-0.00513854	-0.00850233	0.858356	-0.0927185	-0.00634546	-0.00560718	-0.00652855	0.00968586	1.17304	0.00359501	0.0726012	0.0246523	0.022618	0.00879929	0.0895373	-0.0104476	0.0221754	0.00288144	0.0148149	0.00522558	-0.070909	0.0055514	0.0288266	0.0210332	-0.00648636	0.00391128
0000_CorRe_US2640_I_MA_It_P13	Corso_Reno	US2640	Ferrara	Emilia-Romagna	XI AD	MA	6.04	1.18627	0.00935997	0.0493197	0.0429774	-0.00455981	0.0189433	-0.0219321	0.0074077	0.00478379	0.0064284	0.00306662	0.00766602	0.0178926	-0.0141582	-0.0100204	-0.00460876	-0.00310195	0.0034257	0.751501	-0.126508	0.0219341	0.0235644	0.0419597	0.0327761	1.24222	-0.0072117	0.0880214	0.00456917	0.0169693	-0.00279203	0.0873732	0.0312543	0.0352123	0.023486	0.0160145	0.00782469	-0.0458827	0.0648966	0.00908867	-0.0106673	-0.00700849	-0.0068914
0000_CorRe_US2640_I_MA_It_P14	Corso_Reno	US2640	Ferrara	Emilia-Romagna	XI AD	MA	5.61	1.18273	0.0367882	0.0485853	0.0496712	0.00362379	0.0172339	0.00468141	-0.0175736	0.0143673	-0.0272327	0.0171853	-0.0204265	-0.00558421	-0.0251733	0.00206626	0.00329795	-0.00457437	0.00993316	0.756748	-0.0987701	0.00976664	0.0133306	0.0226782	0.0350141	1.22634	0.00936714	0.0768081	0.0067911	0.00572325	0.00338632	0.135592	0.0266003	0.0404152	0.0263351	0.016395	0.00812113	-0.0763058	0.0995475	0.00972912	-0.0178469	-0.0124721	-0.0123135
0000_CorRe_US2640_I_MA_It_P15	Corso_Reno	US2640	Ferrara	Emilia-Romagna	XI AD	MA	7.56	1.23574	0.0193776	0.0730158	0.0401796	-0.00740283	0.0124195	0.0092709	0.00540573	0.0108262	0.00905899	0.00392208	0.00302048	-0.00110763	-0.0059568	-0.0010918	-0.00206651	-0.00697757	-0.00259407	0.650603	-0.176218	0.0402882	0.0343888	0.0383342	0.0202827	1.27846	-0.00165458	0.10461	0.00701002	0.0180294	-0.00136648	0.129608	0.019712	0.0420249	0.018111	0.0138959	0.00942234	-0.0583871	0.0777861	0.00157499	-0.0132579	-0.0220529	0.000428338
0000_CorRe_US2640_I_MA_It_P16	Corso_Reno	US2640	Ferrara	Emilia-Romagna	XI AD	MA	5.94	1.18599	0.0123298	0.0396144	0.0584467	-0.00328769	0.027531	-0.00493652	0.0100927	0.00617111	0.00892043	0.00115978	0.00372076	0.00928296	-0.00397673	-0.00601404	-0.00350795	-0.00609291	-0.00555931	0.748147	-0.155544	0.0182295	0.014178	0.0257681	0.0373692	1.2349	-0.010619	0.0914251	0.0112594	0.0222542	0.00250118	0.0844144	0.0172397	0.0346677	0.0208281	0.0162129	0.00451451	-0.0477133	0.0537125	0.0305084	-7.22263e-07	-0.0180215	-0.0039664
0000_CorRe_US2640_I_MA_It_P17	Corso_Reno	US2640	Ferrara	Emilia-Romagna	XI AD	MA	5.88	1.20515	0.0306144	0.0730939	0.0500225	0.00947298	0.0207023	0.0695409	-0.00762208	0.0131693	0.00798707	0.00195046	0.00621452	-0.0453642	0.0398848	0.016993	0.00285081	-0.00745221	-0.00436122	0.701806	-0.167524	0.0177876	0.0137429	0.0257112	0.0255538	1.26994	-0.0143922	0.0959243	0.00460333	0.0184296	-0.00501834	0.0472598	0.0269155	0.029231	0.018442	0.0113052	0.00731019	-0.0162198	0.040894	-0.00279241	-0.0232626	-0.0102375	0.00188192
0000_CorRe_US2640_I_MA_It_P18	Corso_Reno	US2640	Ferrara	Emilia-Romagna	XI AD	MA	5.58	1.19586	0.0309331	0.0729193	0.0496761	0.0133722	0.0208565	0.00068037	0.00448555	-0.00317353	0.00780116	-0.00517008	0.00916318	0.00498301	-0.00338406	-0.00932141	0.00202073	-0.00319397	-0.00121921	0.730859	-0.144357	0.0143332	0.00859869	0.0252841	0.0263504	1.23927	0.00533087	0.0891185	0.000185391	0.0147106	-0.00385928	0.161881	0.0249432	0.0451017	0.0306279	0.0192613	0.00823043	-0.0932955	0.107157	0.0127859	-0.00844973	-0.0133296	-0.00929865
0000_CorRe_US2640_I_MA_It_P19	Corso_Reno	US2640	Ferrara	Emilia-Romagna	XI AD	MA	4.67	1.10569	0.0225217	0.0220969	0.0358793	-0.000192024	0.0209594	-0.0194779	-0.0111232	-0.00368336	-0.0210317	-0.00595591	-0.0176376	0.0105954	-0.0306361	-0.0219155	-0.0134416	-0.00439939	0.00335514	0.875622	-0.0742963	0.00815115	-0.00348562	0.00262616	0.0126706	1.17479	0.00737124	0.0640616	0.0208011	0.0159808	0.0106917	0.0378774	-0.00458835	0.0122077	0.0067506	0.00859856	0.00685693	-0.0250591	-0.008667	0.0149554	0.0221794	-0.00775464	-0.00632842
0000_CorRe_US2640_I_MA_It_P1	Corso_Reno	US2640	Ferrara	Emilia-Romagna	XI AD	MA	5.74	1.17962	0.0347008	0.0387906	0.0458685	-0.00611942	0.0239563	0.00794787	-0.00485228	-0.00780475	0.00469779	-0.0124833	0.0115884	-0.00234644	-0.0210793	-0.00973896	0.007664	-0.00492334	-0.0025948	0.771503	-0.0863253	0.0176625	0.0143737	0.0177179	0.0256324	1.25054	-0.00760564	0.0966304	0.00172204	0.0191711	-0.00476139	0.0771137	0.0235283	0.0326617	0.0215786	0.0139846	0.00711394	-0.0496398	0.06596	0.01943	-0.0105183	-0.0159903	-0.000934053
0000_CorRe_US2640_I_MA_It_P20	Corso_Reno	US2640	Ferrara	Emilia-Romagna	XI AD	MA	6.39	1.2209	0.0204878	0.0655697	0.0493042	0.00478534	0.0245989	-0.0454775	0.00655037	-0.00032365	0.00541191	0.000135564	0.00148456	0.0227958	-0.0165196	-0.00754792	-0.00413895	-0.00677066	-0.00148059	0.688464	-0.158944	0.0251869	0.018441	0.035676	0.0355835	1.25936	-0.0295825	0.0818587	-0.00761155	0.0102357	-0.006883	0.13745	0.0243123	0.0519035	0.0224677	0.0184739	0.00322763	-0.0633314	0.0712902	0.00436624	-0.0211395	-0.0247636	-0.00501615
0000_CorRe_US2640_I_MA_It_P21	Corso_Reno	US2640	Ferrara	Emilia-Romagna	XI AD	MA	5.01	1.12555	0.016254	0.0413335	0.038449	0.014254	0.0180093	-0.0035828	0.00570786	-0.000160045	0.00985484	-0.0042203	0.00543914	0.00299109	0.00205939	-0.00719741	0.000630309	-0.00882407	-0.00782798	0.842803	-0.119242	-0.00965278	-0.00979554	0.00183653	0.014053	1.24155	0.000747036	0.0929481	0.0128209	0.021945	0.00650288	0.0419022	0.0183797	0.0188883	0.0124745	0.00822173	0.00426176	-0.02837	0.0326827	0.0130291	-0.00530176	-0.0141975	-0.00852381
0000_CorRe_US2640_I_MA_It_P22	Corso_Reno	US2640	Ferrara	Emilia-Romagna	XI AD	MA	6	1.22915	0.0209529	0.0673984	0.0420543	0.00147596	0.0180415	0.0517732	0.00144341	0.00584067	0.00705121	-0.00297401	0.0046843	-0.0273961	0.0195867	-0.00257948	0.00286079	-0.00358542	-0.0050212	0.661435	-0.159607	0.047616	0.015825	0.0346317	0.0347237	1.27536	-0.00554443	0.103246	0.00880974	0.0222054	0.000631941	0.0344754	0.0131497	0.0211866	0.013109	0.0116868	0.00349526	-0.0214026	0.0228836	0.0173904	-0.00610788	-0.00958295	0.000354655
0000_CorRe_US2640_I_MA_It_P23	Corso_Reno	US2640	Ferrara	Emilia-Romagna	XI AD	MA	4.82	1.10533	0.0119082	0.0255912	0.034509	0.00851658	0.0174395	0.0103269	0.0179264	0.00630516	0.0234328	0.0031095	0.0123629	-0.000774517	0.0242962	0.0028561	-0.000285574	-0.00686586	-0.0129572	0.869807	-0.109388	-0.0037112	-0.00175277	0.000166896	0.0152452	1.18854	0.0050462	0.0666737	0.0167893	0.00795178	0.00303699	0.0828078	0.00981704	0.0285995	0.0101932	0.0163864	0.00567478	-0.0560485	0.0278974	0.0290549	0.00783349	-0.00996437	-0.00812491
0000_CorRe_US2640_I_MA_It_P24	Corso_Reno	US2640	Ferrara	Emilia-Romagna	XI AD	MA	5.3	1.13405	0.0232114	0.0466677	0.0470777	0.00120186	0.0172835	-0.0186028	0.0240254	2.33006e-05	0.00544719	-0.0105261	0.00225804	0.0238022	0.00756204	-0.0155285	-0.0166437	-0.00770587	0.000751121	0.829857	-0.112159	-0.00406431	0.00857161	0.0268338	0.0235233	1.23493	0.00287508	0.0915044	0.0066579	0.0221447	-0.000204824	0.0300249	0.0189231	0.0121083	0.0170167	0.00510873	0.0088107	-0.0159609	0.0399402	0.00423544	-0.00474108	-0.00713195	-0.00312103
0000_CorRe_US2640_I_MA_It_P25	Corso_Reno	US2640	Ferrara	Emilia-Romagna	XI AD	MA	4.95	1.17582	0.0165788	0.058192	0.0376032	0.00351254	0.0155496	0.0144301	-0.00988897	-0.00129474	0.00292584	0.000505722	0.00721914	-0.00486499	-0.027688	-0.0130636	0.01127	0.00361746	0.00322681	0.767376	-0.111674	0.0181093	0.0193477	0.0326536	0.0261335	1.21416	0.00919093	0.0798123	0.0081697	0.0150273	-0.00584265	0.101914	0.0228157	0.0297882	0.0243168	0.0115979	0.00725972	-0.0687603	0.0564349	0.00819449	-0.00534312	-0.00388967	-0.000980389
0000_CorRe_US2640_I_MA_It_P26	Corso_Reno	US2640	Ferrara	Emilia-Romagna	XI AD	MA	5.45	1.14288	0.0971392	-0.0128806	0.101643	-0.0313701	0.0420102	0.0119213	0.00572176	0.00853436	0.00299669	-0.00439088	-0.00227269	-0.0036064	0.00507166	0.00523339	0.00212847	-0.0159853	-0.0067299	0.808284	-0.106839	-0.0175866	0.0525023	0.0193442	0.042581	1.21672	-0.0198112	0.100047	-0.00752857	0.0245456	-0.00738283	0.13626	0.0560924	0.0335245	0.0240306	0.0211053	0.00211524	-0.0799564	0.0892732	0.0340937	-0.0221703	-0.0140477	-0.00314062
0000_CorRe_US2640_I_MA_It_P27	Corso_Reno	US2640	Ferrara	Emilia-Romagna	XI AD	MA	5.83	1.19863	0.0394265	0.0642921	0.0558074	0.00157311	0.021746	-0.00780247	-0.00768313	0.000292924	-0.0127527	0.00444347	-0.00541649	0.00889113	-0.0463392	-0.0151931	0.000927578	0.00575958	0.00903455	0.71609	-0.166938	0.0190221	0.0220664	0.0279902	0.0297865	1.26006	0.00228092	0.101446	0.0141758	0.0188671	0.00255129	0.0618178	0.0292829	0.0269322	0.0198208	0.00693501	0.0056627	-0.0309142	0.0722305	-0.00150676	-0.026486	-0.0139257	-0.00508365
0000_CorRe_US2640_I_MA_It_P28	Corso_Reno	US2640	Ferrara	Emilia-Romagna	XI AD	MA	5.39	1.13062	0.0214698	0.0310091	0.0366891	2.19579e-05	0.0187422	-0.031136	-0.00309085	-0.00324687	-0.00679272	0.00108615	-0.00547108	0.0212219	-0.013377	-0.0116892	-0.00689102	-0.000908313	0.000214326	0.844617	-0.0960552	0.00335455	-0.00205569	0.000718976	0.0110029	1.23763	-0.0163063	0.0750254	-0.00010469	0.0109292	-0.00475891	0.0615911	0.0132125	0.0249836	0.0138606	0.0085785	0.00496891	-0.0352179	0.0331245	0.0136562	0.000160206	-0.0175786	-0.00724433
0000_CorRe_US2640_I_MA_It_P29	Corso_Reno	US2640	Ferrara	Emilia-Romagna	XI AD	MA	5.8	1.17733	0.0519166	0.0322589	0.0670713	-0.0108675	0.0359076	0.00313028	-0.00132838	-0.00850081	0.00120998	-0.00847572	0.00578037	-0.00647429	-0.00080363	-0.00221649	-0.00253878	-0.00337145	-0.00288325	0.762929	-0.104355	-0.00812699	0.0175828	0.0165648	0.0318252	1.24798	-0.00216442	0.0995047	0.00503353	0.0286014	-0.000611076	0.0677255	0.0347784	0.0260257	0.028645	0.0103996	0.00823681	-0.039725	0.0753126	0.0108937	-0.0119883	-0.0136021	-0.00715999
0000_CorRe_US2640_I_MA_It_P2	Corso_Reno	US2640	Ferrara	Emilia-Romagna	XI AD	MA	5.9	1.20871	0.00904436	0.0712021	0.0414794	0.0127996	0.0135484	0.0294203	0.00498572	-0.000480512	0.0106289	-0.0072697	0.00943073	-0.011628	0.0158377	-0.0122904	0.00338314	-0.00791425	-0.00560705	0.700417	-0.161737	0.0182907	0.0183952	0.0373572	0.0362473	1.24784	-0.00620321	0.098692	0.0124836	0.0258775	-0.00301414	0.0245091	0.0076461	0.0237344	0.0122281	0.0123544	0.00251186	-0.0104969	0.00472008	0.016128	-0.00426532	-0.0186596	0.00235909
0000_CorRe_US2640_I_MA_It_P30	Corso_Reno	US2640	Ferrara	Emilia-Romagna	XI AD	MA	5.16	1.14465	0.0403135	0.0468386	0.0567391	0.000300585	0.0179781	0.000683988	0.00841372	-0.00489162	-0.00362901	-0.00362909	-0.00247512	0.0121086	-0.0145671	-0.0239481	-0.00653405	0.00525522	-0.000754639	0.798267	-0.145298	-0.00406822	0.038045	0.0263345	0.0299709	1.23481	-0.0120249	0.0797282	-0.00544488	0.011141	-0.0129376	0.11934	0.0365598	0.0348846	0.0301932	0.00966452	0.00953506	-0.0628928	0.0735218	-0.0139797	-0.0194339	-0.0142291	-0.00822103
0000_CorRe_US2640_I_MA_It_P31	Corso_Reno	US2640	Ferrara	Emilia-Romagna	XI AD	MA	5.69	1.19236	0.0189112	0.049925	0.0429621	-0.00232852	0.0153213	-0.0266919	0.00844761	-0.000522412	0.00597758	-0.0100875	0.00439232	0.020517	-0.0075515	-0.00621071	-0.00498941	-0.0138106	-0.00656523	0.743197	-0.129729	0.0215763	0.0209503	0.026898	0.0310098	1.23663	0.00448309	0.0900776	0.00556948	0.0168328	-0.00181368	0.112367	0.0250518	0.0357654	0.0240106	0.0160207	0.011014	-0.0632188	0.0704027	0.00574868	-0.00841454	-0.00768893	0.000234642
0000_CorRe_US2640_I_MA_It_P32	Corso_Reno	US2640	Ferrara	Emilia-Romagna	XI AD	MA	5.89	1.22126	0.0235112	0.0760758	0.0497519	0.00919307	0.0203104	-0.00873948	0.00504874	0.00325922	0.00249823	0.000990758	0.000796827	0.00401168	0.000223329	0.000621042	-0.0111105	-0.00717855	-0.00599171	0.678941	-0.170925	0.0218254	0.00394291	0.0298222	0.0300628	1.27542	0.00280805	0.107045	0.0119499	0.0210863	0.00322368	0.100084	0.0128218	0.033648	0.0160255	0.0161462	0.00730977	-0.0533927	0.0524223	0.0221338	0.00346397	-0.0136505	0.00124685
0000_CorRe_US2640_I_MA_It_P33	Corso_Reno	US2640	Ferrara	Emilia-Romagna	XI AD	MA	5.33	1.11027	0.0436972	0.0230212	0.0595102	-0.00220389	0.0219122	0.0560077	-0.0266055	0.0193954	-0.00527043	0.0147282	0.00200945	-0.0443974	0.00349097	0.03149	0.00209119	-0.00726005	0.0014976	0.847432	-0.133898	-0.0223752	0.0313342	0.0121796	0.0292887	1.21558	-0.0163037	0.0672759	7.89192e-05	0.00896622	-0.000739369	0.129025	0.0337677	0.0330834	0.0243943	0.00525818	0.00552038	-0.0701935	0.105389	-0.00031092	-0.0081759	-0.0172087	-0.0151695
0000_CorRe_US2640_I_MA_It_P34	Corso_Reno	US2640	Ferrara	Emilia-Romagna	XI AD	MA	5.25	1.153	0.016543	0.0522086	0.050834	0.0146253	0.0235496	0.0106973	0.00428312	0.00618164	0.0125227	0.00368117	0.00468334	-0.0110662	0.0161638	0.0118869	0.00238293	-0.00928576	-0.0125094	0.800602	-0.137667	-0.00303162	-0.00389602	0.0187916	0.0257556	1.20381	-0.00780374	0.078409	0.0116094	0.0215519	0.00507796	0.0629027	0.0190571	0.0355432	0.0239877	0.0244733	0.00637968	-0.0382201	0.0389326	0.0309595	-0.00649714	-0.0206507	-0.0138274
0000_CorRe_US2640_I_MA_It_P35	Corso_Reno	US2640	Ferrara	Emilia-Romagna	XI AD	MA	6.35	1.1895	0.0263359	0.0748402	0.0534259	0.00698612	0.0158746	0.0146696	-0.0294118	0.0102698	-0.00209287	0.0129584	0.00166884	-0.0139204	-0.0393639	0.0148321	0.0190739	-0.00829397	0.00235969	0.731065	-0.168943	0.0170479	0.0368631	0.0405188	0.0267475	1.25125	-0.0117091	0.0905886	0.00591751	0.0151486	-0.00192574	0.0964507	0.0321618	0.045867	0.0237065	0.0196851	0.00961155	-0.0456144	0.0415431	0.00721871	-0.00797862	-0.00533433	0.00690906
0000_CorRe_US2640_I_MA_It_P36	Corso_Reno	US2640	Ferrara	Emilia-Romagna	XI AD	MA	5.45	1.19007	0.00880254	0.0547117	0.0386167	0.00534912	0.0179517	0.0362551	0.00621528	0.00601289	0.0124149	-0.000933934	0.00803551	-0.0189749	0.0230009	-0.00114689	0.000821603	-0.00788341	-0.0108078	0.74904	-0.133881	0.0271723	0.0143221	0.0281747	0.0255293	1.23384	0.00797408	0.0930065	0.0106447	0.0250109	0.0009941	0.0589086	0.0249371	0.0213957	0.0237482	0.0118139	0.00695829	-0.038894	0.0589046	0.00934854	-0.0106792	-0.00755522	-0.0107374
0000_CorRe_US2640_I_MA_It_P37	Corso_Reno	US2640	Ferrara	Emilia-Romagna	XI AD	MA	7.71	1.22202	0.0442471	0.066476	0.0532785	-0.00709833	0.0224945	-0.00541604	0.0128753	0.00454246	0.0121863	-0.00065867	0.00783661	0.00295182	-0.000380961	-0.0084198	-0.00396498	-0.00752024	-0.00430804	0.66753	-0.18116	0.0475999	0.03928	0.0300372	0.0264032	1.28997	0.00384507	0.117431	0.0136155	0.0294592	0.00127663	0.056101	0.0268554	0.0253798	0.0154577	0.0076527	0.00811851	-0.0250435	0.0596872	-0.00532125	-0.0141248	-0.00337039	-0.00160219
0000_CorRe_US2640_I_MA_It_P38	Corso_Reno	US2640	Ferrara	Emilia-Romagna	XI AD	MA	5.96	1.20155	0.0136796	0.0576912	0.0394886	0.00249465	0.0231792	0.0491242	0.00320957	0.00720711	0.0047836	0.00258633	0.00485292	-0.0251093	0.0228211	-0.00155852	-0.00275157	0.000738758	-0.00302765	0.727378	-0.114226	0.0219996	0.00266268	0.02905	0.0244029	1.23594	0.00179422	0.0847191	0.00587954	0.0174207	-0.00300849	0.104636	0.0292887	0.0388266	0.0273394	0.0180345	0.0075834	-0.0558558	0.0725292	0.0114949	-0.0126915	-0.0106468	-0.00554121
0000_CorRe_US2640_I_MA_It_P39	Corso_Reno	US2640	Ferrara	Emilia-Romagna	XI AD	MA	6.15	1.20135	0.0139878	0.0699138	0.0401202	-0.00291753	0.00843955	0.0138734	-0.00605373	0.0127848	0.00674822	0.00816177	0.00256895	-0.00884903	0.00126903	0.00638564	-0.00198655	-0.0129637	-0.00687973	0.69845	-0.188039	0.0240783	0.0299744	0.0441047	0.0248441	1.26367	-0.00711464	0.0968049	0.00910585	0.0171845	-0.000144131	0.0787086	0.0193053	0.0367955	0.0165983	0.0196679	0.00750831	-0.0402419	0.0213018	0.0145573	-0.00480882	-0.0072749	0.0084487
0000_CorRe_US2640_I_MA_It_P3	Corso_Reno	US2640	Ferrara	Emilia-Romagna	XI AD	MA	5.27	1.22419	0.0214725	0.0819683	0.0466353	0.0118251	0.0177681	0.0268394	-0.00158261	0.00126003	0.00702748	-0.0027845	0.00727173	-0.0144793	0.00956782	-0.0102367	0.00266725	-1.34166e-05	-0.00128341	0.672258	-0.169263	0.030822	0.0131382	0.0368729	0.0350873	1.25805	-0.000465127	0.093032	0.00993747	0.0132788	-0.00072462	0.0884575	0.0188222	0.031772	0.0210432	0.014188	0.00725256	-0.0446529	0.0573528	0.0016897	-0.0103298	-0.014833	-0.00954602
0000_CorRe_US2640_I_MA_It_P40	Corso_Reno	US2640	Ferrara	Emilia-Romagna	XI AD	MA	7.37	1.25639	0.0182887	0.0874206	0.0380118	0.0144571	0.0201691	0.00694842	0.00475375	0.00200059	0.00689217	-0.00154654	0.00619544	-0.00439273	0.000481557	-0.00676927	-0.00151567	-0.00427211	0.000548649	0.615561	-0.14891	0.0382802	-0.00574149	0.0328626	0.0267499	1.29132	0.00201707	0.107303	0.0111378	0.0211545	0.00111208	0.0877078	0.0074648	0.0314445	0.011655	0.0117354	0.00510662	-0.0396191	0.0416697	0.00911139	-0.00604225	-0.0174991	0.00341716
0000_CorRe_US2640_I_MA_It_P41	Corso_Reno	US2640	Ferrara	Emilia-Romagna	XI AD	MA	5.38	1.15509	0.0139254	0.0364939	0.0384462	-0.00195915	0.0218921	0.0143085	0.00681801	-0.000893192	0.0071619	-0.00514688	0.00579827	-0.00630891	0.011718	-0.00353312	-0.00812596	-0.0052508	-0.0035846	0.808469	-0.088617	0.0129046	-0.0033919	0.0144785	0.0195282	1.20527	-0.0122422	0.0716952	-0.00613207	0.00981601	-0.00324671	0.162243	0.0299101	0.0454428	0.0283267	0.0221535	0.0116792	-0.0986373	0.0863971	0.0233646	0.00787073	-0.0158689	-0.011833
0000_CorRe_US2640_I_MA_It_P42	Corso_Reno	US2640	Ferrara	Emilia-Romagna	XI AD	MA	4.68	1.1115	0.0194465	0.0283222	0.0409538	0.00167946	0.0216241	0.00280258	-0.00643694	0.000225748	-0.00131387	0.00460981	0.000172751	-0.00387775	-0.00195136	0.00343332	-0.00431205	-0.00344437	-0.0038106	0.867034	-0.0899401	-0.0030134	0.0016056	0.00469557	0.0127455	1.15662	0.0098336	0.0571089	0.0209387	0.00842916	0.00134076	0.0624267	0.0167129	0.0116163	0.0171816	0.00979184	0.0108522	-0.0464232	0.00658975	0.00786603	0.0122075	0.00420162	-0.00540749
0000_CorRe_US2640_I_MA_It_P43	Corso_Reno	US2640	Ferrara	Emilia-Romagna	XI AD	MA	6.68	1.24364	-0.00600556	0.0679485	0.0325486	0.000695493	0.0157363	-0.00609697	0.00271516	0.00536728	0.0019684	0.00501086	-0.00149312	0.00171042	0.00518473	-0.00173321	-0.0100516	-0.00534202	-0.0069409	0.627196	-0.164909	0.0639184	0.0371173	0.0493084	0.03067	1.28177	-0.0109581	0.0967407	0.00479541	0.0165874	-0.00269137	0.0273444	0.0314191	0.0251517	0.022315	0.0108727	0.00783764	-0.0162587	0.0157929	0.00349331	-0.00995166	-0.00092388	0.00789048
0000_CorRe_US2640_I_MA_It_P44	Corso_Reno	US2640	Ferrara	Emilia-Romagna	XI AD	MA	7.33	1.23593	0.0217105	0.0751777	0.0367998	-0.00789861	0.0117781	0.0305128	0.000984774	0.00857327	0.00496341	0.00400894	0.00202794	-0.0182885	0.00376256	-0.00369118	-0.00246376	0.000538041	0.00128346	0.631157	-0.186593	0.0754574	0.0471089	0.0409104	0.0214859	1.27238	0.0156999	0.0977022	0.0196504	0.0124032	0.00529721	0.0800372	0.015022	0.0270041	0.0135563	0.00669935	0.00895232	-0.0399657	0.0420642	-0.00232011	-0.00853318	0.00042159	0.00461024
0000_CorRe_US2640_I_MA_It_P45	Corso_Reno	US2640	Ferrara	Emilia-Romagna	XI AD	MA	6.12	1.09685	0.108515	-0.0139084	0.10145	-0.0215106	0.0372106	0.0469644	-0.0258195	0.0269159	-0.0166452	0.0289317	-0.0106687	-0.0389481	-0.00350829	0.0291002	0.00199884	0.00219049	0.00696754	0.859327	-0.108273	-0.0447545	0.0412819	0.0183418	0.0400309	1.22322	-0.0247955	0.0835051	-0.0144172	0.0108619	-0.00651061	0.140223	0.0430772	0.045957	0.0176872	0.0184041	-0.00701269	-0.0805186	0.113885	0.0299266	-0.0505945	-0.0241358	-0.00624678
0000_CorRe_US2640_I_MA_It_P46	Corso_Reno	US2640	Ferrara	Emilia-Romagna	XI AD	MA	5	1.13247	-0.00224012	0.0196764	0.0381857	-0.00853616	0.0117643	0.0417255	0.00466973	0.00375935	0.00768231	0.002735	0.0111485	-0.0308774	0.00219322	-0.0144514	0.00217545	0.0111078	0.00635392	0.832772	-0.127239	-0.00231581	0.00690896	0.0246414	0.036779	1.21567	0.00168036	0.0771879	0.0164376	0.00968984	0.00277287	0.0249186	0.00429216	0.0190814	0.0113553	0.00940177	0.00239832	-0.0250707	0.00927783	0.0211711	0.000109549	-0.0143928	0.00305525
0000_CorRe_US2640_I_MA_It_P47	Corso_Reno	US2640	Ferrara	Emilia-Romagna	XI AD	MA	4.75	1.1098	0.0332397	0.00803011	0.0429841	-0.0113066	0.0265854	-0.0276136	0.00424131	0.00420421	0.00218493	0.00294636	-0.00111718	0.0226034	-0.00106194	-0.00582842	-0.00642006	-0.00929988	-0.00567786	0.87045	-0.0689513	-0.00424719	0.00356414	-0.00508052	0.0128591	1.16212	-0.0190113	0.0646719	0.00583841	0.015987	0.00319382	0.0119504	0.0180227	0.0143621	0.00814663	0.00941353	5.72861e-05	-0.0141587	0.0108904	0.0209452	-0.0120954	-0.0120702	-0.00404837
0000_CorRe_US2640_I_MA_It_P48	Corso_Reno	US2640	Ferrara	Emilia-Romagna	XI AD	MA	6.07	1.20072	0.0248435	0.0540432	0.0461094	-0.00178676	0.0233407	0.00236317	-0.00235936	0.00231572	-9.68873e-05	0.000679058	-0.00146526	-0.00314294	-0.0128836	-0.00227151	0.00164263	-0.0034018	0.000180966	0.737934	-0.121367	0.0256457	0.00350112	0.0244535	0.0292231	1.25263	-0.00845773	0.0860896	-0.00325941	0.0148289	-0.0094333	0.0562578	0.0275159	0.0206248	0.0234968	0.00958724	0.00946995	-0.0272128	0.0528157	0.00355344	-0.00851312	-0.00427714	-0.0019517
0000_CorRe_US2640_I_MA_It_P49	Corso_Reno	US2640	Ferrara	Emilia-Romagna	XI AD	MA	5.98	1.18243	0.031794	0.0503094	0.0538365	-0.000183631	0.0251426	0.0180843	0.0159894	0.00245678	0.0161697	-0.00369356	0.01089	-0.0106853	0.0212046	-0.00129494	-0.00686387	-0.00343354	-0.00439202	0.75563	-0.122902	0.00899332	0.0194783	0.0296108	0.0325503	1.25731	-0.00745289	0.0947239	0.00100156	0.017508	-0.00663699	0.0720978	0.022523	0.0330952	0.0199451	0.0132581	0.00715037	-0.0431788	0.0529922	0.00848676	-0.0156152	-0.014747	0.001252
0000_CorRe_US2640_I_MA_It_P4	Corso_Reno	US2640	Ferrara	Emilia-Romagna	XI AD	MA	6.36	1.2085	0.0302993	0.0620523	0.0566924	0.00215596	0.0252261	-0.0112855	-0.00372584	0.0034301	-0.00820407	0.00656118	-0.00333076	0.0100516	-0.028318	-0.00877616	-0.00193811	0.00433339	0.00845388	0.701632	-0.163092	0.0252603	0.013594	0.0332338	0.036051	1.26081	-0.0126129	0.0944368	0.000926106	0.0126528	-0.00563876	0.0944708	0.024714	0.0358108	0.0155494	0.0142115	0.00293776	-0.0478527	0.0367809	0.0132728	-0.00747507	-0.0128908	0.00266634
0000_CorRe_US2640_I_MA_It_P50	Corso_Reno	US2640	Ferrara	Emilia-Romagna	XI AD	MA	5.99	1.21382	0.0169935	0.0748494	0.0514958	0.00982636	0.0206539	0.0133965	0.00261684	0.00980007	-0.00144172	0.005872	-0.00387785	-0.00182884	-0.016667	-0.00797149	-0.00282517	0.000147953	0.00228723	0.688144	-0.169137	0.0239275	0.016579	0.0416816	0.0343554	1.26203	0.00116603	0.0949359	0.011595	0.0125769	0.00145366	0.0434235	0.0217756	0.0240103	0.0144815	0.0153821	0.00737358	-0.0230299	0.0206663	0.00700771	-0.00532548	-0.00383958	0.00630023
0000_CorRe_US2640_I_MA_It_P51	Corso_Reno	US2640	Ferrara	Emilia-Romagna	XI AD	MA	5.71	1.19703	0.0208988	0.0657259	0.0414658	0.0101435	0.0213363	0.0195305	0.00616486	0.000134275	0.00933703	-0.00599361	0.00723862	-0.00829684	0.0160857	-0.00712664	0.00169178	-0.0046065	-0.00565045	0.731792	-0.110911	0.0201594	0.00157356	0.0259726	0.02687	1.27044	-0.00607884	0.0979632	-0.00252134	0.0201355	-0.00643988	0.0983666	0.0228999	0.0301881	0.020328	0.0133128	0.00961909	-0.0417337	0.071522	-0.00742631	-0.00728846	-0.010047	-0.00621256
0000_CorRe_US2640_I_MA_It_P52	Corso_Reno	US2640	Ferrara	Emilia-Romagna	XI AD	MA	5.69	1.18319	0.0434317	0.0476542	0.0495407	-0.00772501	0.0232407	0.0417966	0.00593242	0.0105402	0.0123696	0.00372213	0.00666179	-0.029798	0.0231334	0.0078297	-0.00183844	-0.00147237	-0.00383174	0.757493	-0.120957	0.0202633	0.0307454	0.0225536	0.0240667	1.25166	0.00361314	0.0976562	0.00775412	0.0219525	-0.00292257	0.0987657	0.0203993	0.0315606	0.0173731	0.012576	0.00701911	-0.0499164	0.0555389	-0.00134075	-0.00665211	-0.00597622	0.00336856
0000_CorRe_US2640_I_MA_It_P53	Corso_Reno	US2640	Ferrara	Emilia-Romagna	XI AD	MA	6.07	1.19431	0.0290657	0.0792742	0.0506706	0.00518712	0.0114468	0.0178974	-0.0206937	0.0120424	-0.00220079	0.0122815	-0.00282634	-0.0145167	-0.0219149	0.0113558	0.00961116	-0.00703887	-0.00140856	0.717321	-0.17757	0.0259617	0.0450777	0.0414868	0.0268183	1.26185	0.00346753	0.098964	0.0108202	0.0191778	0.00216889	0.107195	0.0245859	0.0403619	0.022636	0.0179846	0.0089975	-0.0504812	0.0523302	0.000399036	-0.0050833	-0.000547317	0.00191835
0000_CorRe_US2640_I_MA_It_P54	Corso_Reno	US2640	Ferrara	Emilia-Romagna	XI AD	MA	6.39	1.20338	0.0371873	0.0674431	0.0544647	0.00480253	0.0236158	0.0102309	0.0019514	0.00667539	0.00304446	0.00404135	-0.000481385	-0.000535052	0.00502714	-0.00122607	-0.00360628	-0.00547519	-0.00616503	0.714036	-0.154248	0.0222194	0.0159215	0.026801	0.0292	1.26383	-0.0135195	0.100645	0.0037186	0.0242969	-0.00483027	0.101013	0.0458576	0.0437227	0.0306058	0.0152427	0.0106957	-0.0471069	0.0508329	-0.00913852	-0.00660326	-0.0024602	0.00289829
0000_CorRe_US2640_I_MA_It_P55	Corso_Reno	US2640	Ferrara	Emilia-Romagna	XI AD	MA	6.75	1.20682	0.0381927	0.048658	0.0608972	-0.00335058	0.0284377	-0.0122549	-0.00136366	0.0079107	-0.00609353	0.0123833	-0.00480102	0.0108052	-0.0140097	-0.00512612	-0.00283557	0.00226753	0.0047593	0.697348	-0.162906	0.0207809	0.0117096	0.0216726	0.0409721	1.26162	-0.0128932	0.0900689	0.000355069	0.0136931	-0.00430618	0.0972146	0.0168938	0.0301566	0.0177726	0.00795141	0.00382897	-0.0476918	0.0742108	0.0108782	-0.00614978	-0.0222338	-0.0109809
0000_CorRe_US2640_I_MA_It_P56	Corso_Reno	US2640	Ferrara	Emilia-Romagna	XI AD	MA	6.42	1.19624	0.0038949	0.0646816	0.0272686	0.0114602	0.00950434	0.031669	0.00131961	0.00603642	0.00718912	0.000935474	0.0062597	-0.0182577	0.0128642	0.00191023	0.00241967	-0.00512187	-0.00278966	0.735745	-0.127976	0.0134258	-0.00831557	0.0172199	0.0212847	1.25875	0.00359365	0.101288	0.0156584	0.025771	0.00712991	0.0519618	0.0140819	0.0245865	0.0162561	0.0113154	0.00911265	-0.0309298	0.0343074	0.0202435	-0.00138635	-0.0211248	-0.00389812
0000_CorRe_US2640_I_MA_It_P57	Corso_Reno	US2640	Ferrara	Emilia-Romagna	XI AD	MA	6.95	1.2228	0.017555	0.0789244	0.039383	-0.00381027	0.0119542	0.019755	0.0177583	0.0117964	0.0113154	0.00163028	0.00728754	-0.00452386	-0.00433736	-0.00617076	0.00184395	-0.00531798	-0.00508191	0.678718	-0.157052	0.0677749	0.043919	0.041671	0.0161048	1.27012	0.00437467	0.104185	0.00654002	0.0199633	-0.00321565	0.148903	0.0234385	0.0460021	0.0196704	0.015093	0.0057914	-0.0707827	0.0888669	-0.00415274	-0.0166621	-0.0106671	0.00431132
0000_CorRe_US2640_I_MA_It_P58	Corso_Reno	US2640	Ferrara	Emilia-Romagna	XI AD	MA	5.82	1.20807	0.0172027	0.0661667	0.0377618	0.00601771	0.018537	0.0125517	0.00476286	0.0016386	0.00911108	-0.00334707	0.00673491	-0.00433645	0.00438838	-0.00833437	0.003997	-0.005946	-0.00607411	0.725196	-0.104087	0.0281886	0.0131611	0.0342679	0.0268261	1.25465	-0.00696545	0.0923204	0.00651642	0.0226282	-0.00354563	0.0656633	0.0302177	0.0288428	0.0258337	0.012272	0.0102905	-0.0407431	0.0515701	0.00536523	-0.00834388	-0.00183614	0.00011077
0000_CorRe_US2640_I_MA_It_P59	Corso_Reno	US2640	Ferrara	Emilia-Romagna	XI AD	MA	5.7	1.20506	0.0253766	0.0622319	0.0395638	0.00251853	0.0168305	0.0396511	0.00616347	0.00443683	0.0119075	-0.000534542	0.00932943	-0.0207976	0.0159099	-0.00598295	0.00150667	0.00327345	-0.002751	0.72451	-0.11268	0.0305219	0.0160341	0.0293843	0.0294961	1.24613	0.00484756	0.0932017	0.00508346	0.0208756	-0.00590852	0.121996	0.027415	0.0328712	0.0277066	0.0118449	0.00796734	-0.0668066	0.0759999	0.00422472	-0.00888747	-0.00997168	-0.00903132
0000_CorRe_US2640_I_MA_It_P5	Corso_Reno	US2640	Ferrara	Emilia-Romagna	XI AD	MA	5.39	1.1327	0.0118082	0.0342302	0.0560341	0.00850757	0.0246668	-0.00291477	-0.00179465	0.004068	-0.00326467	0.000911588	-0.0018464	0.00309756	-0.016896	-0.00912636	-0.000762265	0.00113912	0.0010494	0.831195	-0.138809	-0.00452999	0.00402477	0.00817769	0.022289	1.25887	-0.0126837	0.0904721	0.00813727	0.0183913	0.00207133	0.0635328	0.0261652	0.0302005	0.0204978	0.0125629	0.0100755	-0.0365578	0.0355016	0.00430543	-0.00576682	-0.0129183	-0.0014136
0000_CorRe_US2640_I_MA_It_P60	Corso_Reno	US2640	Ferrara	Emilia-Romagna	XI AD	MA	5.41	1.0902	0.0651711	-0.0182895	0.0869666	-0.0221616	0.0416564	0.0120743	0.00819481	-0.00077993	0.00126853	-0.00195266	0.000458912	-0.00972398	-0.00843759	-0.0235564	-0.00323223	0.00532341	0.00794675	0.88534	-0.0964584	-0.0382194	0.0248968	0.0170391	0.0339283	1.20075	-0.0265243	0.0861895	-0.012779	0.0179105	-0.0040439	0.121302	0.0379003	0.0408644	0.0198524	0.0278568	0.00127073	-0.0827503	0.0687333	0.0564115	-0.0116457	-0.0270852	-0.0111296
0000_CorRe_US2640_I_MA_It_P61	Corso_Reno	US2640	Ferrara	Emilia-Romagna	XI AD	MA	5.45	1.12563	0.0158961	0.0310283	0.0250178	0.00193277	0.00630408	0.0922037	0.0107434	0.00735452	0.0240665	0.000754145	0.0187434	-0.0645673	0.0429926	0.0169889	0.0145562	0.00416803	-0.00334502	0.842513	-0.0841992	0.0127477	0.000305285	0.00224836	0.0145548	1.24009	-0.00401257	0.0903879	0.0068047	0.0227756	0.00323307	0.0681055	0.0130709	0.0231385	0.0157818	0.0099829	0.00788731	-0.0413161	0.0400715	0.00934524	0.00581234	-0.0104636	-0.00366512
0000_CorRe_US2640_I_MA_It_P62	Corso_Reno	US2640	Ferrara	Emilia-Romagna	XI AD	MA	5.16	1.10892	0.0188804	0.018565	0.0385458	-0.000744428	0.0268095	0.0270665	0.00656225	0.00493989	0.0134776	0.00375594	0.0107031	-0.0192413	0.0131309	0.00924479	0.00785945	0.00117694	-0.00577469	0.871636	-0.0739664	0.00034703	-0.0106531	-0.00281201	0.0117758	1.19172	-0.0141755	0.0682194	0.00856574	0.0115459	0.00217974	0.0317138	0.00486764	0.0128671	0.00460274	0.00910481	0.00771232	-0.0243013	-0.00566393	0.0167755	0.0126387	-0.0105736	0.000765886
0000_CorRe_US2640_I_MA_It_P6	Corso_Reno	US2640	Ferrara	Emilia-Romagna	XI AD	MA	5.11	1.19441	0.0241133	0.0579352	0.0428743	-0.00160497	0.01436	0.0233044	0.00905527	-0.000655562	0.011135	-0.00280536	0.0115883	-0.0135549	0.013961	-0.0103213	-0.00226798	0.000721374	-0.00643248	0.73638	-0.135861	0.0199568	0.029823	0.0349376	0.0312895	1.22923	0.00752502	0.0899026	0.0106162	0.0183369	-0.00253292	0.10521	0.0235833	0.0301214	0.0243982	0.00756452	0.00722843	-0.0599913	0.065689	0.00292219	-0.00288981	-0.0104091	-0.00406281
0000_CorRe_US2640_I_MA_It_P7	Corso_Reno	US2640	Ferrara	Emilia-Romagna	XI AD	MA	5.55	1.16326	0.0207682	0.0641938	0.0412724	0.0177119	0.0148484	-0.0429403	-0.00453104	-0.000978841	-0.0115828	0.00167524	-0.0116108	0.0245829	-0.0283525	-0.00886236	-0.0136529	-0.00555244	-0.000354704	0.782383	-0.119571	0.0011811	0.000897869	0.0171536	0.0210922	1.2461	0.00468731	0.0900618	0.019734	0.0199543	0.00508552	0.0872026	0.0224355	0.0315454	0.0234911	0.00988041	0.00901518	-0.0494009	0.0532484	0.00255656	-0.00121915	-0.0148328	-0.010226
0000_CorRe_US2640_I_MA_It_P8	Corso_Reno	US2640	Ferrara	Emilia-Romagna	XI AD	MA	5.3	1.18603	0.0150325	0.0545259	0.0323462	0.00162575	0.0135173	0.0040497	0.0103781	0.0156897	0.00544107	0.0124265	-0.00608851	-3.90343e-05	0.0180619	0.0107318	-0.0146298	-0.00755084	-0.0103551	0.759207	-0.104853	0.0184109	0.0137942	0.0262137	0.0225662	1.22604	0.00664368	0.0848998	0.00746027	0.0160302	-0.00123348	0.0856946	0.0234163	0.0302712	0.0255073	0.0128404	0.0077442	-0.0579282	0.0839755	0.0137474	-0.0175097	-0.013525	-0.00985472
0000_CorRe_US2640_I_MA_It_P9	Corso_Reno	US2640	Ferrara	Emilia-Romagna	XI AD	MA	5.62	1.18386	0.0268315	0.085051	0.0492324	0.0110243	0.00795313	-0.0120695	0.0554282	-0.00175224	0.0184791	-0.00956131	0.00815859	0.0216051	0.041423	-0.0278446	-0.0217972	0.00164995	-0.0103308	0.722926	-0.193611	-0.00474235	0.0298136	0.0345877	0.0228363	1.26356	0.00121835	0.100974	0.010122	0.0184563	-0.00153041	0.113846	0.0161268	0.0378193	0.0185629	0.0143127	0.00581234	-0.0596427	0.059142	0.00964858	-0.0050455	-0.0161671	-0.00565645
0000_ECaRi_US29_I_An_It_P100	Ex_CassaRisparmio	US29	Modena	Emilia-Romagna	I AD	Rom	5.49	1.14072	0.0319005	0.0549426	0.046191	0.0176281	0.0245088	-0.0139724	-0.00466691	-0.00200258	-0.00744423	9.06822e-05	-0.00600613	0.0062517	-0.011805	-0.00278197	-0.00291648	-0.00221777	-0.00155426	0.822061	-0.10567	0.00228208	-0.00610177	0.0036099	0.0123607	1.20412	0.00210803	0.0756434	0.00939716	0.011301	0.00445496	0.100424	0.0216115	0.0380818	0.0274655	0.0210752	0.0126174	-0.0641152	0.0684671	0.0370301	0.00406283	-0.0207564	-0.010805
0000_ECaRi_US29_I_An_It_P101	Ex_CassaRisparmio	US29	Modena	Emilia-Romagna	I AD	Rom	4.95	1.15019	0.0293029	0.0598898	0.0479	0.0149973	0.0235193	0.0505135	-0.00153706	-0.000417915	0.0103838	-0.00131399	0.0102591	-0.0361504	0.0159065	0.0015084	0.0130843	0.00251535	-0.00264434	0.802036	-0.119622	0.00154059	0.000744633	0.0153546	0.0141363	1.22152	0.000686059	0.0933604	0.000278085	0.0171929	-0.00355596	0.121011	0.0330421	0.032173	0.0191664	0.0167529	0.00748206	-0.0735457	0.0705816	0.0236594	-0.0111976	-0.0107227	-0.000786429
0000_ECaRi_US29_I_An_It_P102	Ex_CassaRisparmio	US29	Modena	Emilia-Romagna	I AD	Rom	5.9	1.18394	0.0180784	0.0734289	0.035569	0.0178607	0.00885398	0.0574242	0.00164988	0.022088	0.00962699	0.0119294	0.00159483	-0.0404256	0.0326009	0.021317	-0.0031945	-0.00707124	-0.00329887	0.744223	-0.147815	0.0110492	0.00455494	0.0162488	0.0240194	1.24528	0.00463018	0.0945061	0.0133489	0.0220912	0.00545587	0.0689343	0.0231511	0.0297744	0.0203796	0.0129705	0.00558315	-0.0419757	0.0752771	0.0157558	-0.0202722	-0.0114868	-0.00820962
0000_ECaRi_US29_I_An_It_P103	Ex_CassaRisparmio	US29	Modena	Emilia-Romagna	I AD	Rom	5.85	1.19702	0.0245711	0.0795618	0.0466271	0.0150614	0.0194583	0.0262632	0.0202824	0.0108116	0.0162735	0.00281146	0.00761382	-0.013154	0.0293091	0.00208289	-0.00584096	-0.0106977	-0.0129329	0.716657	-0.16965	0.00936283	0.00708227	0.0228395	0.0203421	1.23982	0.00651756	0.100105	0.0236636	0.0293942	0.00864431	0.0699213	0.0159133	0.0269745	0.00904861	0.0114538	-0.00125913	-0.0364351	0.0373846	0.007144	-0.0217319	-0.0103635	-0.000242563
0000_ECaRi_US29_I_An_It_P104	Ex_CassaRisparmio	US29	Modena	Emilia-Romagna	I AD	Rom	5.17	1.20634	0.0266634	0.0822566	0.0418774	0.0190255	0.0167056	0.0337193	0.0143676	0.0127187	0.0162208	0.00459677	0.00919807	-0.0117008	0.023022	-0.00322583	-0.00197089	-0.00246016	-0.00606178	0.70669	-0.135134	0.0207736	0.00214223	0.0213818	0.0185232	1.22428	0.0397671	0.0882847	0.0191592	0.0333436	0.00170644	0.0672081	0.00529718	0.0390361	0.00804691	0.0121099	0.0101724	-0.0427232	0.0736117	-0.00706685	-0.00771997	-0.00481312	-0.00553712
0000_ECaRi_US29_I_An_It_P105	Ex_CassaRisparmio	US29	Modena	Emilia-Romagna	I AD	Rom	5.8	1.18396	0.0114355	0.0662919	0.0427683	0.0100179	0.01151	0.0504025	0.0066224	0.0123396	0.0164184	0.00231129	0.00656289	-0.0292485	0.0419147	0.0109229	-0.0014845	-0.0118448	-0.013429	0.741888	-0.168511	0.0131423	0.0156089	0.0312975	0.0287661	1.23669	-0.00427124	0.0989032	0.0202102	0.0266241	-0.000192995	0.0713649	0.0178156	0.0338174	0.0143151	0.010609	-0.00031314	-0.0437586	0.0535116	0.018943	-0.0179791	-0.0213159	-0.00274941
0000_ECaRi_US29_I_An_It_P10	Ex_CassaRisparmio	US29	Modena	Emilia-Romagna	I AD	Rom	6	1.17704	0.0377537	0.0406271	0.0483378	-0.00572238	0.026146	0.0491454	0.00241276	0.00757247	0.00781156	0.00397799	0.00745219	-0.027828	0.00512658	-0.0018041	0.00433593	0.00332066	-0.00357283	0.768133	-0.0986723	0.0164841	0.00498931	0.0113848	0.0250549	1.21501	-0.00198454	0.0894621	0.0119575	0.0212687	0.00471687	0.0429641	0.0269108	0.0312499	0.0197963	0.0148969	0.00326343	-0.0245305	0.0384882	0.022904	-0.0138372	-0.018291	-0.00474337
0000_ECaRi_US29_I_An_It_P11	Ex_CassaRisparmio	US29	Modena	Emilia-Romagna	I AD	Rom	5.42	1.16277	0.0231634	0.0548564	0.0546576	0.00440812	0.0177215	0.034135	0.0112884	0.00779672	0.0142244	0.00330879	0.00216952	-0.0213924	0.0311024	0.00574221	-0.00577294	-0.00423947	-0.0138976	0.775698	-0.166168	0.00396403	0.0187374	0.0336997	0.0355063	1.22559	0.00119884	0.0913268	0.0139747	0.0169008	0.00182312	0.0867354	0.0209267	0.0295428	0.0207092	0.00771155	0.00258211	-0.0470733	0.0730158	0.0164223	-0.0111014	-0.0263665	-0.0127616
0000_ECaRi_US29_I_An_It_P12	Ex_CassaRisparmio	US29	Modena	Emilia-Romagna	I AD	Rom	5.47	1.16777	0.032606	0.0567442	0.0421181	0.00773392	0.0270693	0.0186107	0.00259501	0.00442058	0.00335108	0.00315429	0.00111792	-0.0127076	0.00998857	-0.0013961	-0.00308457	-0.00215447	-0.00329915	0.787191	-0.0772174	0.0260122	-0.00751078	0.00732376	0.0103436	1.25944	0.00252733	0.10692	0.0123561	0.0317328	0.00672912	0.0646568	0.0098061	0.027536	0.0101155	0.0169148	0.00379734	-0.0394965	0.0315073	0.0277927	0.00230564	-0.013796	-0.00423091
0000_ECaRi_US29_I_An_It_P13	Ex_CassaRisparmio	US29	Modena	Emilia-Romagna	I AD	Rom	5.44	1.11785	0.0394947	0.0440623	0.0468882	0.012917	0.0235252	0.0340289	-0.00340206	0.0105723	0.00857485	0.00822181	0.00941383	-0.0314341	0.0101489	0.0152739	0.00626383	-0.00382534	0.000485176	0.848492	-0.103264	0.00745058	0.000463341	0.000181994	0.011855	1.22772	0.0102056	0.08301	0.0134737	0.015859	0.00816616	0.0800918	0.0170615	0.0265139	0.0221757	0.0134437	0.0127219	-0.0471429	0.046301	0.0114681	0.00910242	-0.00885728	-0.0104708
0000_ECaRi_US29_I_An_It_P14	Ex_CassaRisparmio	US29	Modena	Emilia-Romagna	I AD	Rom	5.3	1.13462	0.0214199	0.0374644	0.0402991	0.00413176	0.0264213	0.02255	-0.00575245	0.00239697	-0.00436173	0.00299154	-0.00213146	-0.0143113	-0.00363916	-0.00676339	-0.0040112	0.0015445	-0.000709615	0.837082	-0.077054	0.0119908	-0.0155586	0.00185028	0.0111817	1.19565	0.0139875	0.0697973	0.021415	0.0109093	0.00933605	0.0715794	0.00605225	0.0303613	0.0158664	0.0177815	0.00746987	-0.0479858	0.0289999	0.0332565	0.0100943	-0.0150006	-0.0120865
0000_ECaRi_US29_I_An_It_P15	Ex_CassaRisparmio	US29	Modena	Emilia-Romagna	I AD	Rom	6.78	1.24319	0.0225814	0.103249	0.0414104	0.0238945	0.011772	0.0217312	0.00539254	0.00678067	0.00301601	0.00267727	0.00239706	-0.00773957	0.0010114	-0.00801808	-0.00178426	0.00426483	0.00101408	0.628555	-0.166848	0.0259957	0.0189343	0.0362987	0.0279433	1.26318	0.00970292	0.0982669	0.0125575	0.0196084	0.000243172	0.140819	0.0323507	0.0415897	0.0249235	0.0113237	0.0103984	-0.0613685	0.0953295	-0.0204395	-0.00839573	-0.00291452	-0.00445374
0000_ECaRi_US29_I_An_It_P16	Ex_CassaRisparmio	US29	Modena	Emilia-Romagna	I AD	Rom	5.65	1.19712	0.021827	0.076729	0.029631	0.0158605	0.0119318	0.0486067	0.00914406	0.0108035	0.0131394	0.00482636	0.00745691	-0.0264007	0.0255077	-0.000657447	0.00285525	-0.0008666	-0.00611191	0.732272	-0.0963384	0.0294988	0.00386611	0.0194286	0.013948	1.25557	0.00839534	0.100733	0.0124699	0.0257996	0.0021444	0.0508545	0.0141448	0.0172383	0.0125051	0.00577811	0.00255501	-0.0225551	0.0341445	0.00571522	-0.00715993	-0.0162943	-0.00725859
0000_ECaRi_US29_I_An_It_P17	Ex_CassaRisparmio	US29	Modena	Emilia-Romagna	I AD	Rom	5.48	1.17557	0.00418895	0.0706431	0.0326126	0.0226436	0.0153289	0.0360711	0.0146281	0.0107462	0.0166966	0.00435534	0.0087195	-0.0184806	0.0269161	-0.000306913	0.00137127	-0.00171192	-0.00695902	0.767317	-0.100644	0.00465447	-0.00849217	0.0210501	0.0190702	1.23611	0.00248595	0.0886684	0.00726414	0.018775	0.0013124	0.127187	0.0297752	0.0407613	0.0310099	0.0174097	0.0115289	-0.0715762	0.104778	0.0143476	-0.0136584	-0.0168034	-0.0098875
0000_ECaRi_US29_I_An_It_P18	Ex_CassaRisparmio	US29	Modena	Emilia-Romagna	I AD	Rom	4.93	1.14091	0.0369839	0.0412949	0.0551466	-0.000320794	0.0223296	0.0404061	0.00480115	0.0120474	0.00998837	0.00674038	0.00381042	-0.0280702	0.0170081	0.00733942	-0.00184178	-0.00366567	-0.00425071	0.812079	-0.132686	0.0020295	0.00301049	0.0164201	0.0262748	1.20017	-0.00387963	0.0787698	0.0152623	0.0149888	0.00554434	0.0754591	0.0332734	0.0386184	0.0244789	0.0174769	0.00359563	-0.0449841	0.063066	0.0291393	-0.0150942	-0.0235225	-0.0127133
0000_ECaRi_US29_I_An_It_P19	Ex_CassaRisparmio	US29	Modena	Emilia-Romagna	I AD	Rom	6.23	1.21487	0.0265893	0.0833024	0.0614885	0.0184933	0.026388	-0.00816317	0.0014308	-0.00083884	0.00279382	4.09985e-05	0.00151483	0.00814699	-0.0126278	-0.00924197	0.000845427	-0.00766121	-0.00459873	0.674792	-0.192557	0.0176544	-9.81128e-05	0.0314824	0.031257	1.26746	0.0173359	0.106984	0.0311092	0.025187	0.0102306	0.0628124	0.023028	0.0278851	0.0118067	0.00853293	0.00657238	-0.0263009	0.0463219	-0.00843734	-0.0119431	-0.00256397	0.00322107
0000_ECaRi_US29_I_An_It_P1	Ex_CassaRisparmio	US29	Modena	Emilia-Romagna	I AD	Rom	6.12	1.18034	0.0383665	0.0696307	0.0567624	0.00841311	0.0254485	-0.00898624	-0.00172514	0.00239139	-0.00147054	-0.000163654	-0.00381604	0.00110949	-0.00542044	-0.000670489	-0.00777937	-0.00965879	-0.0023951	0.75444	-0.133521	0.0136011	0.00295458	0.027877	0.0214074	1.21928	0.0142273	0.101477	0.0175373	0.02474	0.00260141	0.10214	0.0172839	0.0337629	0.0147638	0.0169003	0.00394149	-0.0576562	0.0651827	0.0220833	-0.0120401	-0.00688049	-0.00066422
0000_ECaRi_US29_I_An_It_P20	Ex_CassaRisparmio	US29	Modena	Emilia-Romagna	I AD	Rom	5.49	1.15391	0.0049318	0.0512297	0.0225439	0.0117803	0.0111564	0.0863855	0.0100414	0.00637438	0.0162227	-0.00120887	0.0108678	-0.0545886	0.0462183	0.00244523	0.012425	0.00421787	-0.00463143	0.803583	-0.077692	0.0173929	-0.00696424	0.0156487	0.0182133	1.21874	-0.00687916	0.0814743	0.00576476	0.0164134	0.00314065	0.0699858	0.0186279	0.0333756	0.0210249	0.015674	0.00662162	-0.0398698	0.0569146	0.0336714	0.000588222	-0.0314799	-0.015754
0000_ECaRi_US29_I_An_It_P21	Ex_CassaRisparmio	US29	Modena	Emilia-Romagna	I AD	Rom	5.36	1.17599	0.0210073	0.0642497	0.0509001	0.0137253	0.0164037	-0.00720051	0.00247186	0.00063034	9.99087e-05	-0.00185811	0.00333715	0.0130019	-0.018435	-0.00993749	-0.00426311	-0.00553035	0.00158962	0.762295	-0.16539	0.00438451	0.00903178	0.0244257	0.0329894	1.25217	0.000203422	0.0985432	0.0157838	0.0228519	0.00308227	0.0697033	0.0178712	0.0238702	0.0126913	0.00690916	0.000353628	-0.0325474	0.0537833	0.0115585	-0.0113807	-0.0176887	-0.00708979
0000_ECaRi_US29_I_An_It_P22	Ex_CassaRisparmio	US29	Modena	Emilia-Romagna	I AD	Rom	5.74	1.16158	0.0175463	0.0587138	0.034222	0.0125076	0.0159284	0.0394861	0.00360977	0.00564893	0.00614914	0.000765916	0.00325265	-0.0239496	0.0111582	-0.00161263	0.00242376	-0.000989239	-0.0020781	0.787636	-0.110136	0.0125208	-0.00261174	0.0150907	0.0173635	1.25049	0.00950052	0.0987354	0.0134398	0.0229104	0.00389391	0.0827364	0.0209172	0.026734	0.0181194	0.00773886	0.00689396	-0.0412072	0.0616327	0.000532673	-0.011083	-0.0135347	-0.00377013
0000_ECaRi_US29_I_An_It_P23	Ex_CassaRisparmio	US29	Modena	Emilia-Romagna	I AD	Rom	6.2	1.17661	0.0469854	0.0633814	0.0614696	0.0122536	0.0279109	0.0337342	0.016135	0.00190232	0.0180243	-0.0083428	0.0133387	-0.0200188	0.0235073	-0.00659672	-0.00102857	-0.00110497	0.000420957	0.756748	-0.150521	0.0094606	0.00614481	0.0134017	0.0191902	1.24988	0.00332799	0.10442	0.0165799	0.0303578	0.00652399	0.0898026	0.0174527	0.0347378	0.0179305	0.015962	0.00491312	-0.0453362	0.0486244	0.0132041	-0.00836292	-0.0160468	-0.00211942
0000_ECaRi_US29_I_An_It_P24	Ex_CassaRisparmio	US29	Modena	Emilia-Romagna	I AD	Rom	6.45	1.1789	0.0526265	0.0491428	0.071876	0.00382312	0.0396835	0.0130477	-0.00708771	0.010305	-0.00568021	0.00980552	-0.00757037	-0.0134535	0.000465523	0.00985202	-0.0060077	-0.00535648	-0.00113377	0.758453	-0.134575	-0.014107	0.00464752	0.0102284	0.024287	1.23906	0.00679667	0.100546	0.0187932	0.0271802	0.00956901	0.0376353	0.0222195	0.0189321	0.0164905	0.0153432	0.00692476	-0.016811	0.035647	0.00570865	-0.00424595	-0.0017418	-0.0103539
0000_ECaRi_US29_I_An_It_P25	Ex_CassaRisparmio	US29	Modena	Emilia-Romagna	I AD	Rom	5.57	1.22017	0.0315933	0.080803	0.0459649	0.0197907	0.0250757	0.0279543	-0.00338353	0.00913149	0.00338432	0.0066739	0.000627195	-0.0167146	-0.00209401	0.00757309	0.00521312	-0.003851	-0.00670809	0.683557	-0.149068	0.0321859	-0.0112661	0.00937014	0.0219659	1.23133	-0.000376809	0.0832231	0.0143861	0.0183523	0.00551995	0.0978573	0.0266935	0.0364612	0.0259516	0.0146005	0.00877676	-0.0513461	0.0740069	-0.00183708	-0.0199522	-0.0107891	-0.00898175
0000_ECaRi_US29_I_An_It_P26	Ex_CassaRisparmio	US29	Modena	Emilia-Romagna	I AD	Rom	5.76	1.15848	0.0142417	0.0529206	0.0340547	0.0114069	0.0191683	-0.028465	0.00640998	0.00472526	0.00503731	0.000507908	0.000970028	0.0231376	-0.00811506	-0.000920479	-0.0068462	-0.0135805	-0.010735	0.800878	-0.0889295	0.0141087	-0.0104588	0.00752232	0.0161541	1.20676	0.00595256	0.0779881	0.0117812	0.0176563	0.00607971	0.0914042	0.0126936	0.0304371	0.0212408	0.0127086	0.0090831	-0.0530249	0.042053	0.0173175	0.00898308	-0.0181953	-0.00756882
0000_ECaRi_US29_I_An_It_P27	Ex_CassaRisparmio	US29	Modena	Emilia-Romagna	I AD	Rom	5.45	1.1239	0.0467055	0.0522373	0.0715141	0.0184287	0.0263247	0.0356948	-0.0317831	0.00581279	-0.0113792	0.0121219	-0.0052509	-0.0268285	-0.0208514	0.00949356	0.0141571	-0.00342359	-0.00492812	0.834794	-0.140532	-0.0208193	-0.000620247	0.00874949	0.024438	1.23962	0.0194273	0.0941673	0.0298014	0.0248521	0.0117763	0.0262142	0.017114	0.0126119	0.0130164	0.00310318	0.00601752	-0.0128767	0.0254306	-0.00765303	-0.00734553	-0.00638489	-0.0022379
0000_ECaRi_US29_I_An_It_P28	Ex_CassaRisparmio	US29	Modena	Emilia-Romagna	I AD	Rom	5.88	1.19861	0.0282922	0.0731001	0.0361537	0.0167624	0.0214698	0.0293425	0.00300394	0.00582728	0.00758307	0.00218187	0.00686201	-0.0183307	0.0122936	0.00125413	0.00423918	-0.00122751	-0.00239035	0.735027	-0.0898464	0.0375318	-0.0107337	0.00854877	0.0128097	1.23917	0.00603043	0.0930477	0.0133436	0.0223089	0.00332887	0.0874355	0.0161035	0.0253368	0.0196678	0.00922178	0.00569036	-0.0478266	0.0635609	0.00822156	0.000513517	-0.0116236	-0.0111124
0000_ECaRi_US29_I_An_It_P29	Ex_CassaRisparmio	US29	Modena	Emilia-Romagna	I AD	Rom	5.93	1.18399	0.0242086	0.0567321	0.0409826	0.00870607	0.025679	-0.0531141	-0.00546618	-0.00505341	-0.0107364	-0.00123371	-0.00815291	0.0373513	-0.0340868	-0.0137748	-0.0115102	-0.00805052	-0.000950432	0.750016	-0.116894	0.0231777	-0.00965118	0.00986203	0.0184298	1.25282	0.00136658	0.0969065	0.00660396	0.0229957	-0.000854055	0.104542	0.0205183	0.0349824	0.0219897	0.0158178	0.0067069	-0.0539069	0.0683956	0.0154238	-0.00670856	-0.0137953	-0.00706264
0000_ECaRi_US29_I_An_It_P2	Ex_CassaRisparmio	US29	Modena	Emilia-Romagna	I AD	Rom	5.5	1.16997	0.0322864	0.0599569	0.0433383	0.013207	0.0222691	0.0572131	0.013988	0.0106661	0.0230475	-0.00102461	0.0224546	-0.0351201	0.0344786	0.0040033	0.00690219	-0.00546953	-0.00192685	0.778368	-0.0875991	0.0170757	-0.00651035	0.00905992	0.0147438	1.26366	0.00333594	0.10566	0.00884941	0.0267936	0.00440403	0.0496905	0.0334651	0.0170051	0.0201691	0.00657805	0.00862744	-0.0212897	0.0658387	-0.00428916	-0.0163575	-0.0102943	-0.0109165
0000_ECaRi_US29_I_An_It_P30	Ex_CassaRisparmio	US29	Modena	Emilia-Romagna	I AD	Rom	5.58	1.18033	0.0152461	0.0681514	0.0432418	0.0259316	0.0264285	-0.0032957	-0.0165333	-0.00211131	-0.0231408	0.000403614	-0.0159515	0.00499256	-0.0303839	-0.00994052	-0.010905	-0.000408551	0.00399077	0.759054	-0.115805	-0.00475685	-0.0204617	0.00278636	0.0142718	1.23035	0.00607152	0.0898578	0.014744	0.0235891	0.00596787	0.0743655	0.0232254	0.0285429	0.0278284	0.0149885	0.0119329	-0.0403042	0.071754	0.0115957	-0.00404032	-0.0132985	-0.011474
0000_ECaRi_US29_I_An_It_P31	Ex_CassaRisparmio	US29	Modena	Emilia-Romagna	I AD	Rom	6.4	1.19073	0.015221	0.0716489	0.036995	0.0159511	0.0185899	-0.0268719	-0.00101696	-6.26187e-06	0.00131404	-0.00182541	0.00138184	0.0240348	-0.0169313	-0.00518294	0.00101711	-0.0094983	-0.00451017	0.74222	-0.12077	0.00854231	0.00403255	0.0253908	0.0195285	1.25782	0.000904015	0.0986965	0.00664752	0.0227566	-0.000135959	0.143789	0.015895	0.0458	0.0190761	0.0202739	0.00678724	-0.0665572	0.0679251	0.0076408	0.000987362	-0.0130444	-0.00233272
0000_ECaRi_US29_I_An_It_P32	Ex_CassaRisparmio	US29	Modena	Emilia-Romagna	I AD	Rom	6.02	1.16605	0.019149	0.0515564	0.0348443	0.0110103	0.0233389	0.0652375	0.00116147	0.0109226	0.00797678	0.00494349	0.00976431	-0.0368951	0.0227883	0.00257505	0.00835438	0.00466198	0.00209131	0.781043	-0.0871591	0.0241169	-0.0123655	0.00386599	0.0116004	1.23911	-0.00320188	0.0958057	0.0117816	0.0266273	0.00650245	0.0877303	0.0207675	0.033511	0.0186373	0.0191962	0.00911731	-0.0431886	0.0370221	0.0160295	0.00485408	-0.0105418	-0.00982451
0000_ECaRi_US29_I_An_It_P33	Ex_CassaRisparmio	US29	Modena	Emilia-Romagna	I AD	Rom	5.95	1.19119	0.00944048	0.0699188	0.0372996	0.00756017	0.00347226	0.0695327	4.36043e-05	0.00988015	0.015595	-0.000686646	0.00228884	-0.03694	0.0494349	0.00747535	-0.000663829	-0.0117254	-0.0161632	0.727645	-0.17051	0.0249823	0.0300182	0.0417493	0.0382156	1.23717	-0.00555399	0.0941974	0.0132621	0.0142894	-0.00615309	0.0748179	0.000827044	0.0206532	0.0098531	0.0088911	0.000922511	-0.0442057	0.0413593	0.0109844	-0.0180198	-0.0127896	0.00760747
0000_ECaRi_US29_I_An_It_P34	Ex_CassaRisparmio	US29	Modena	Emilia-Romagna	I AD	Rom	6.43	1.16782	0.0263691	0.0515505	0.0392486	0.0061379	0.0251986	0.0366105	0.0121226	0.00826669	0.0151837	0.00365104	0.0095122	-0.0230921	0.0323979	0.00664337	0.000927153	0.00249642	-0.00570549	0.780836	-0.0891942	0.0168386	-0.0128871	0.00605416	0.0107444	1.23313	-0.00113908	0.0911784	0.00443077	0.0215552	-0.000905728	0.0518197	0.0161732	0.0234546	0.0180334	0.0128751	0.00622718	-0.0333928	0.0376172	0.0168746	-0.00200677	-0.01665	-0.0113938
0000_ECaRi_US29_I_An_It_P35	Ex_CassaRisparmio	US29	Modena	Emilia-Romagna	I AD	Rom	4.77	1.1485	0.028537	0.0507203	0.0467916	0.00795884	0.019919	0.0575388	0.00339031	0.00918623	0.0123818	0.00331446	0.0103323	-0.0422218	0.0219103	0.00811856	0.00243512	-0.00195607	-0.00202869	0.800895	-0.126247	0.00554943	-0.00105234	0.0170492	0.0199724	1.21726	0.000349869	0.081595	0.011159	0.0160496	0.00156159	0.101107	0.0238201	0.0353909	0.0249031	0.014911	0.0071802	-0.0600865	0.0660988	0.0135006	-0.00463937	-0.0139067	-0.0115231
0000_ECaRi_US29_I_An_It_P36	Ex_CassaRisparmio	US29	Modena	Emilia-Romagna	I AD	Rom	5.73	1.15989	0.0322947	0.058638	0.0585544	0.0149843	0.0267613	-0.0591451	0.00170186	-0.00590783	-0.00725663	-0.0081331	-0.00556127	0.0418925	-0.0337439	-0.0174192	-0.00934338	-0.00823022	-0.000772335	0.782812	-0.144567	-0.00398592	0.010202	0.0187012	0.0280516	1.23343	0.00782462	0.0936479	0.0279183	0.0241823	0.0122639	0.0540587	0.0139831	0.0294348	0.0154278	0.0122185	0.0023225	-0.0322259	0.0464302	0.0332797	-0.0052958	-0.0239469	-0.010702
0000_ECaRi_US29_I_An_It_P37	Ex_CassaRisparmio	US29	Modena	Emilia-Romagna	I AD	Rom	5.92	1.17858	0.026494	0.0596393	0.0381794	0.00991166	0.0235275	0.0283766	0.00507884	0.00839995	0.00902077	0.00549826	0.00672295	-0.0195328	0.0163864	-0.000654298	0.000634483	-0.000374208	-0.00435398	0.766058	-0.0873233	0.0281951	-0.00737137	0.0121407	0.0154415	1.22434	-0.00235386	0.0904295	0.0103758	0.0204357	0.00243313	0.0808416	0.0174956	0.034056	0.0175131	0.0176051	0.00535153	-0.0457481	0.0452896	0.0304328	-0.00483049	-0.0220738	-0.00756544
0000_ECaRi_US29_I_An_It_P38	Ex_CassaRisparmio	US29	Modena	Emilia-Romagna	I AD	Rom	4.99	1.13027	0.0402192	0.0388249	0.066231	0.00740583	0.0357905	-0.00283992	0.00436573	0.00561512	0.00115399	0.000398659	-0.00295199	0.00712668	-0.00624575	0.00207953	-0.00564989	-0.00780454	-0.0067042	0.835297	-0.109718	-0.0129744	-0.0071976	0.00929995	0.022646	1.19962	-0.0034377	0.0843756	0.0104334	0.0208865	0.00831541	0.0861638	0.0338863	0.0391549	0.0268861	0.0264753	0.0115439	-0.0581939	0.0609506	0.0463568	-0.00470935	-0.0193724	-0.00535181
0000_ECaRi_US29_I_An_It_P39	Ex_CassaRisparmio	US29	Modena	Emilia-Romagna	I AD	Rom	6.14	1.17598	0.0364267	0.0588249	0.0597606	0.01319	0.0344962	0.0302031	-0.00131336	0.00394609	0.00174473	0.00291585	0.00193866	-0.0208944	0.00331971	-0.000410718	0.00172782	0.00143324	-0.00155132	0.76209	-0.125702	0.00322107	-0.00415073	0.0124774	0.0245437	1.26127	0.000886971	0.0991568	0.0148135	0.0254303	0.00872926	0.079168	0.0151933	0.0328083	0.0155277	0.0162229	0.00570989	-0.0367615	0.0385919	0.0107002	-0.00875029	-0.0134066	-0.00523383
0000_ECaRi_US29_I_An_It_P3	Ex_CassaRisparmio	US29	Modena	Emilia-Romagna	I AD	Rom	6.33	1.18697	0.0308797	0.0539874	0.0496502	0.00425377	0.0203209	0.0583109	0.0152396	0.00608397	0.0222908	-0.00476025	0.0117924	-0.0340315	0.0476397	0.000323387	0.00374628	-0.00252287	-0.0114395	0.741633	-0.147827	0.0200576	0.00297027	0.0221161	0.0314868	1.22893	-0.00419662	0.087425	0.0117509	0.0182589	0.00684582	0.121997	0.0288385	0.0450969	0.0262162	0.0182258	0.00634584	-0.0672994	0.0901189	0.0282987	-0.0158633	-0.0255272	-0.0105274
0000_ECaRi_US29_I_An_It_P40	Ex_CassaRisparmio	US29	Modena	Emilia-Romagna	I AD	Rom	5.61	1.21556	0.03193	0.0765481	0.0472792	0.00833998	0.0163072	0.0761924	0.000807838	0.0135502	0.0121422	0.00458953	0.00839459	-0.0453527	0.0350596	0.00606494	0.00848072	0.00114179	-0.00687981	0.681801	-0.157446	0.0336002	0.00625343	0.0303429	0.0294267	1.24651	0.0273073	0.102411	0.028535	0.023171	0.01287	0.0362093	0.0252292	0.0115181	0.0174401	0.00104061	0.00637273	-0.0164842	0.049883	-0.0114017	-0.0112534	-0.00459577	-0.0094107
0000_ECaRi_US29_I_An_It_P41	Ex_CassaRisparmio	US29	Modena	Emilia-Romagna	I AD	Rom	5.67	1.23537	0.0168127	0.084364	0.0414911	0.00706023	0.0158927	-0.013697	0.00181925	0.00850523	0.00377816	0.00873126	-0.00205116	0.0100366	-0.00313934	0.00953014	-0.00637125	-0.00542151	-0.0054564	0.642339	-0.176065	0.0336242	0.0190498	0.03883	0.0218355	1.26843	0.0250701	0.114241	0.0199585	0.0214723	0.00998813	-0.0325734	0.0412265	-0.0139379	0.00991667	-0.00144641	0.00756202	0.0207132	-0.0166149	-0.0211618	-0.00922473	0.00694646	-0.00166195
0000_ECaRi_US29_I_An_It_P42	Ex_CassaRisparmio	US29	Modena	Emilia-Romagna	I AD	Rom	5.28	1.16387	0.0490402	0.064997	0.0621269	0.0123858	0.0268946	0.0196839	0.015248	-0.00487708	0.0126	-0.00827886	0.0107466	-0.00762631	0.00504374	-0.0143014	-0.00166932	0.00134914	-0.00442248	0.771006	-0.152729	-0.000621609	0.0097019	0.0185513	0.0192582	1.24938	0.01422	0.106579	0.0162055	0.0247548	0.00338663	0.0628904	0.0217746	0.0181901	0.0123153	0.00927036	0.00677414	-0.0281655	0.0300287	-0.00243671	-0.00860853	-0.00403397	0.00132621
0000_ECaRi_US29_I_An_It_P43	Ex_CassaRisparmio	US29	Modena	Emilia-Romagna	I AD	Rom	5.93	1.18389	0.0144832	0.0586964	0.0375533	0.0107371	0.0177045	-0.015775	0.0086981	0.00322906	0.0062749	0.00123242	-0.00149053	0.0135763	0.0150188	0.00235927	-0.00877939	-0.0103594	-0.0121906	0.756113	-0.123533	0.0150975	-0.00484806	0.0137558	0.0227472	1.23502	-0.00442154	0.0871963	0.00911697	0.0217528	0.000628581	0.0910601	0.0122397	0.0372102	0.0200859	0.0172999	0.00857815	-0.0465881	0.0312525	0.00856828	0.00194333	-0.0198962	-0.00678651
0000_ECaRi_US29_I_An_It_P44	Ex_CassaRisparmio	US29	Modena	Emilia-Romagna	I AD	Rom	5.88	1.15572	0.0330587	0.0500945	0.044038	0.00790445	0.0275901	0.00234641	-0.00784824	0.00204255	-0.013206	0.00137152	-0.0120739	-0.00178103	-0.0170026	-0.00461467	-0.00649616	-0.00303407	0.00122231	0.80324	-0.0887042	0.0120514	-0.00723238	0.00304227	0.00862997	1.20008	0.00235476	0.0740681	0.012626	0.0123728	0.002993	0.116813	0.0118868	0.0372059	0.0187347	0.0176349	0.00754304	-0.068281	0.0509912	0.0265845	0.00663619	-0.0111956	-0.00397837
0000_ECaRi_US29_I_An_It_P45	Ex_CassaRisparmio	US29	Modena	Emilia-Romagna	I AD	Rom	5.8	1.17794	0.0269237	0.0583289	0.0506457	0.0117401	0.0243114	-0.00559222	0.00740511	-0.0079511	0.0101645	-0.0150663	0.00685549	0.00455261	0.0100004	-0.00847694	0.000296346	-0.00905959	-0.00959567	0.757466	-0.132657	-0.00153265	0.00122153	0.0178303	0.0248594	1.24117	0.00535327	0.0975586	0.010812	0.0234894	0.0098013	0.0584446	0.046791	0.0218864	0.032082	0.0152225	0.0134185	-0.0287517	0.0865825	0.0196544	-0.00601678	-0.00979852	-0.0221191
0000_ECaRi_US29_I_An_It_P46	Ex_CassaRisparmio	US29	Modena	Emilia-Romagna	I AD	Rom	6.07	1.19641	0.0140048	0.0728021	0.0307748	0.0127298	0.0116668	0.0525864	0.00219496	0.00536873	0.00869358	0.000700436	0.00846929	-0.0352606	0.0204076	-0.000917042	0.00554476	-0.000854607	-0.00155232	0.72859	-0.120475	0.0239306	0.00610158	0.0264517	0.0197805	1.25878	0.00234907	0.0985237	0.010248	0.0226413	0.00187935	0.0942628	0.014663	0.0335932	0.0169711	0.0145938	0.00856781	-0.0447296	0.0432657	0.00442153	-0.00312473	-0.0137792	0.000138603
0000_ECaRi_US29_I_An_It_P47	Ex_CassaRisparmio	US29	Modena	Emilia-Romagna	I AD	Rom	5.76	1.1645	0.011011	0.0595181	0.0614387	0.0235755	0.0297956	0.0300575	-0.0015314	0.00177304	0.00672622	0.0031403	0.00743327	-0.0243766	0.00234478	-0.00707104	0.00117952	-0.00162983	-0.00202587	0.767289	-0.176067	-0.0176711	-0.00440097	0.0163444	0.0314652	1.25862	-0.00296002	0.10019	0.0188571	0.0241612	0.00744623	0.124644	0.00886582	0.0448521	0.019283	0.0191684	0.00453235	-0.0650779	0.0652477	0.0331057	0.00901365	-0.0223213	-0.0122433
0000_ECaRi_US29_I_An_It_P48	Ex_CassaRisparmio	US29	Modena	Emilia-Romagna	I AD	Rom	5.38	1.19559	0.0427243	0.0698555	0.0614589	0.0139793	0.0295276	0.0353087	0.0085292	0.00295971	0.0131887	-0.000926487	0.0106979	-0.0197901	0.018505	-0.00461806	0.00570411	2.82484e-05	-0.00701497	0.726139	-0.148229	0.0149587	-0.0026867	0.0168537	0.023643	1.23813	0.00994913	0.0936367	0.0100444	0.0205995	-0.0026434	0.160102	0.0322782	0.0385059	0.0271087	0.0121007	0.0106436	-0.0821416	0.112048	-0.00237176	-0.0114556	-0.00525971	-0.00858749
0000_ECaRi_US29_I_An_It_P49	Ex_CassaRisparmio	US29	Modena	Emilia-Romagna	I AD	Rom	6.04	1.15614	0.0250027	0.0562171	0.0376155	0.0123801	0.0237835	0.0287237	-0.00894211	0.00132633	-0.00536285	-0.00163154	-0.000627023	-0.0161575	-0.0151086	-0.00659636	0.00424426	0.000420936	0.00117464	0.800631	-0.0842299	0.0195421	-0.0109791	0.00460477	0.0079038	1.21587	0.00615896	0.0917188	0.0178575	0.0248531	0.00653863	0.0703838	0.00619627	0.0271023	0.0125332	0.0147771	0.0055299	-0.0425675	0.0214797	0.0240842	0.00884565	-0.0146988	-0.0063487
0000_ECaRi_US29_I_An_It_P4	Ex_CassaRisparmio	US29	Modena	Emilia-Romagna	I AD	Rom	5.38	1.22722	0.0447339	0.0736352	0.0547011	0.00608693	0.0304038	0.00240334	-0.00454546	0.00224969	-0.00137887	0.00510925	-0.00124019	-0.000899728	-0.0166377	0.00100117	0.00337934	-0.000315912	-0.000842892	0.680946	-0.14177	0.0422843	-0.00301929	0.0175852	0.0195182	1.27341	0.00904104	0.105668	0.0133354	0.023266	0.00415637	0.0113489	0.00884337	0.00668912	0.0025547	0.00505458	0.00436382	-0.00208282	-0.00661711	-0.00799826	-0.00756557	0.00441618	0.0110948
0000_ECaRi_US29_I_An_It_P50	Ex_CassaRisparmio	US29	Modena	Emilia-Romagna	I AD	Rom	5.58	1.1675	0.0135856	0.0684394	0.0346309	0.0223277	0.0189269	0.018791	0.00495471	0.00375399	0.00668494	-0.00159689	0.00307823	-0.0121084	0.00733376	-0.00317016	-0.00310009	-0.0035479	-0.00220617	0.78181	-0.0957315	-0.0011603	-0.00767062	0.0139436	0.0147596	1.25525	-0.00308885	0.0966178	0.00639323	0.0234726	0.00232063	0.113957	0.0277912	0.0411116	0.0251668	0.0177407	0.00901477	-0.0549758	0.0816404	0.0146419	-0.00716509	-0.0197265	-0.0109273
0000_ECaRi_US29_I_An_It_P51	Ex_CassaRisparmio	US29	Modena	Emilia-Romagna	I AD	Rom	5.69	1.16776	0.0138925	0.0596872	0.0361024	0.0116322	0.0179438	-0.0386582	0.0126871	-0.00305656	0.0068508	-0.00531704	0.00299343	0.0350271	-0.00781099	-0.0127263	-0.00915399	-0.0128754	-0.00729016	0.77777	-0.11591	0.00274156	-0.00599988	0.01583	0.0155935	1.23897	-0.0104111	0.0792231	0.00202265	0.010991	0.0011797	0.1577	0.0244711	0.0540102	0.0240805	0.0221916	0.0109941	-0.0843118	0.0755609	0.0222748	-0.000692859	-0.0242019	-0.00938366
0000_ECaRi_US29_I_An_It_P52	Ex_CassaRisparmio	US29	Modena	Emilia-Romagna	I AD	Rom	5.48	1.13699	0.0460633	0.0425418	0.0566927	0.00383948	0.0322351	0.0323556	-0.0204434	0.00777106	-0.00193012	0.012956	0.00447375	-0.0210763	-0.0109682	0.0146727	0.0138419	0.000895231	-0.00163772	0.828148	-0.0914479	0.00593493	-0.00226391	0.00355963	0.0106894	1.1909	-0.0025333	0.0805252	0.00172506	0.0209305	0.000253294	0.103754	0.0318536	0.0377053	0.0274775	0.0246227	0.0121149	-0.070813	0.0769073	0.033001	-0.00257824	-0.0140624	-0.00527159
0000_ECaRi_US29_I_An_It_P53	Ex_CassaRisparmio	US29	Modena	Emilia-Romagna	I AD	Rom	5.44	1.17013	0.013663	0.0508677	0.0372036	0.00605616	0.0165344	-0.00592555	0.0179758	0.00915143	0.0129334	0.00119893	0.00168565	0.0132222	0.00986935	-0.0124865	-0.0109489	-0.0107494	-0.0107498	0.779597	-0.111863	0.022927	-0.00268934	0.018147	0.0229809	1.25513	-0.00104992	0.0983165	0.00954237	0.0237677	0.00329694	0.067194	0.0171596	0.0295393	0.0167579	0.010584	0.00555431	-0.0325637	0.0457673	0.0160759	-0.00672168	-0.0175015	-0.00145791
0000_ECaRi_US29_I_An_It_P54	Ex_CassaRisparmio	US29	Modena	Emilia-Romagna	I AD	Rom	5.64	1.18773	0.030292	0.0758154	0.0517198	0.0179143	0.0245822	-0.014723	0.00148698	0.00168538	-0.000570616	0.000765435	0.00134218	0.00757485	-0.0113837	0.00581336	0.00102309	-0.00403367	0.000642804	0.748792	-0.148512	0.00908743	-0.00138626	0.015089	0.0145935	1.23893	0.0118662	0.0980619	0.0176989	0.0279722	0.00516085	0.104234	0.0295834	0.0258399	0.0276857	0.0104056	0.0128114	-0.0538256	0.0734708	-0.00569198	-0.00113857	-0.00683064	-0.0108996
0000_ECaRi_US29_I_An_It_P56	Ex_CassaRisparmio	US29	Modena	Emilia-Romagna	I AD	Rom	5.46	1.17312	0.0211734	0.0638253	0.0591245	0.0161964	0.0265293	-0.00983547	-0.00676074	0.00512504	-0.00842444	0.00678755	-0.00732409	0.0066751	-0.0257918	-0.00459071	-0.00552794	-0.0017294	0.000268417	0.758772	-0.169179	-0.00239533	-0.00427931	0.026633	0.0327546	1.21532	0.00871095	0.0826604	0.0174581	0.0165538	0.00754972	0.115425	0.0150069	0.0485081	0.0272672	0.020568	0.0105053	-0.0690748	0.082608	0.0267622	-0.00864635	-0.0138399	-0.00321772
0000_ECaRi_US29_I_An_It_P57	Ex_CassaRisparmio	US29	Modena	Emilia-Romagna	I AD	Rom	5.77	1.17432	0.0231875	0.0506594	0.0389545	0.00520175	0.0228829	0.00608376	0.00837638	0.000699356	0.0108146	-0.00119146	0.00468514	-0.00537523	0.0207225	-0.000207576	-0.00334758	-0.00607349	-0.00759448	0.774771	-0.091337	0.0169664	-0.00271216	0.00849328	0.0168074	1.23278	-0.00438095	0.0868218	0.00774262	0.0205845	0.00117918	0.0704202	0.0175038	0.0326799	0.0193	0.014914	0.00589177	-0.0396616	0.0439612	0.0157079	0.00200454	-0.0170618	-0.00967485
0000_ECaRi_US29_I_An_It_P58	Ex_CassaRisparmio	US29	Modena	Emilia-Romagna	I AD	Rom	5.57	1.15631	0.0240802	0.0774064	0.0631749	0.0214348	0.0166257	0.0225965	-0.0215601	0.00926889	-0.011292	0.00967795	-0.00564211	-0.0166739	-0.015826	0.0138212	-0.00331623	-0.00516541	0.00171821	0.779252	-0.179	-0.00634189	0.0234333	0.0366561	0.0303485	1.23403	0.00329976	0.0877681	0.0209587	0.020079	0.00593687	0.0233895	0.0391662	0.0263534	0.0279	0.00487637	0.00541279	-0.00788311	0.0579049	-0.007821	-0.0346293	-0.0190336	-0.00965375
0000_ECaRi_US29_I_An_It_P59	Ex_CassaRisparmio	US29	Modena	Emilia-Romagna	I AD	Rom	5.59	1.20787	0.0246553	0.0844732	0.0365023	0.0244714	0.0155096	0.0036047	-0.00419159	0.00110443	-0.00695471	-0.00208003	-0.0029161	0.00163814	-0.0173085	-0.00862498	-0.00417797	-0.00423713	0.00377299	0.716623	-0.123181	0.0201179	0.000745007	0.0138245	0.0156558	1.24467	0.000798968	0.0860272	8.14847e-05	0.0126858	-0.00601048	0.174002	0.0253381	0.0458166	0.0232758	0.0166463	0.008299	-0.0882741	0.102212	0.00657477	-0.00847137	-0.00890877	-0.00435616
0000_ECaRi_US29_I_An_It_P5	Ex_CassaRisparmio	US29	Modena	Emilia-Romagna	I AD	Rom	5.13	1.22101	0.0336983	0.0617739	0.0557991	-0.000966913	0.0257546	0.042326	0.00650228	0.00461673	0.0100076	-0.0053195	0.00586141	-0.0260058	0.0205928	-0.00792142	0.000548491	-0.00554452	-0.00920651	0.682889	-0.151348	0.038423	0.011368	0.0326219	0.0330944	1.24746	0.0232192	0.101519	0.0198355	0.0230913	0.00722268	0.0489305	0.0294366	0.0153263	0.017054	0.00786985	0.00221176	-0.0225963	0.0477502	0.00127382	-0.0197205	-0.00557732	-0.0154628
0000_ECaRi_US29_I_An_It_P60	Ex_CassaRisparmio	US29	Modena	Emilia-Romagna	I AD	Rom	6.53	1.20643	0.0136641	0.0705426	0.0313932	0.0111815	0.0156376	0.0340067	-0.00214619	0.0110221	0.00341011	0.00861056	0.00121486	-0.0215069	0.00454763	0.00516467	-0.000669217	-0.00267293	-0.00553993	0.716397	-0.117332	0.0284922	-0.00347805	0.0215626	0.021461	1.25005	0.00894731	0.0938669	0.0182446	0.0223427	0.0091203	0.0867113	0.0137445	0.0297038	0.0218698	0.0131793	0.01077	-0.0463042	0.051255	0.0106595	0.0067939	-0.0164454	-0.0109923
0000_ECaRi_US29_I_An_It_P61	Ex_CassaRisparmio	US29	Modena	Emilia-Romagna	I AD	Rom	5.61	1.15804	0.0302614	0.0616836	0.0492262	0.010663	0.0223019	-0.0288459	-0.00365962	-0.0073165	-0.0152088	-0.00456959	-0.00986314	0.0246339	-0.0238449	-0.0138668	-0.0104082	0.0021895	0.00348095	0.785713	-0.121621	0.0132062	-0.00183332	0.0226017	0.020067	1.22495	0.0131095	0.0963727	0.0239352	0.0248142	0.00791988	0.0691801	0.0252989	0.0228659	0.0227824	0.0128649	0.00467211	-0.0380254	0.0737619	0.00305648	-0.0167947	-0.00632763	-0.016822
0000_ECaRi_US29_I_An_It_P62	Ex_CassaRisparmio	US29	Modena	Emilia-Romagna	I AD	Rom	6.05	1.17944	0.0130036	0.0565608	0.0382042	0.0102526	0.0220276	0.054502	0.00397273	0.0120468	0.0141408	0.00530579	0.0115842	-0.0345711	0.0273954	0.0131359	0.00986622	0.000142016	-0.00451658	0.76318	-0.114481	0.0119281	-0.00904184	0.0138401	0.0179305	1.24664	-0.00738414	0.0957618	0.00803235	0.0291995	0.00313753	0.0893037	0.0193763	0.0356966	0.0208761	0.0178184	0.0107865	-0.043763	0.039881	0.0103344	0.0049296	-0.0157265	-0.00437884
0000_ECaRi_US29_I_An_It_P63	Ex_CassaRisparmio	US29	Modena	Emilia-Romagna	I AD	Rom	6	1.16847	0.0167978	0.0595823	0.032705	0.0147342	0.0209319	0.00265154	-0.00288829	0.00590082	-0.00271496	0.0064194	-0.0025187	0.00167723	-0.00964417	-0.0012161	-0.00420478	-0.00172745	-0.00239905	0.785825	-0.0868107	0.0248867	-0.0114348	0.00652602	0.0138519	1.23418	0.00603717	0.0900633	0.0122829	0.0208481	0.0056258	0.0858436	0.0137592	0.0323479	0.0178408	0.0185669	0.00487277	-0.046508	0.0496478	0.0217719	-0.00143712	-0.0151581	-0.0100603
0000_ECaRi_US29_I_An_It_P64	Ex_CassaRisparmio	US29	Modena	Emilia-Romagna	I AD	Rom	6.33	1.22389	0.0179005	0.0702242	0.0436477	0.00637372	0.0188765	0.00587379	0.00662043	-0.0018444	0.00903252	-0.00388412	0.00922232	-0.000203541	-0.00419327	-0.0132895	0.00174394	-0.00347431	-0.00319447	0.678562	-0.155556	0.0174333	0.00776813	0.0311598	0.0334062	1.25721	0.00623658	0.111823	0.0202414	0.0357127	0.00402194	0.0227128	0.0156488	0.0104578	0.0126994	0.00697083	0.000944097	-0.00829829	0.0354959	0.0053486	-0.0137775	-0.00776762	-0.0107206
0000_ECaRi_US29_I_An_It_P65	Ex_CassaRisparmio	US29	Modena	Emilia-Romagna	I AD	Rom	5.44	1.14887	0.0176309	0.0717268	0.0517996	0.0309825	0.0129305	0.0022766	0.0128515	0.00958452	0.0115157	0.00265992	0.00653184	0.0038476	0.00725992	-0.00443757	-0.00680534	-0.009469	-0.00644071	0.797039	-0.160151	-0.0202116	0.0244577	0.0264509	0.0280345	1.23843	0.00435522	0.0931287	0.0180247	0.0257524	0.00512475	0.0871194	0.0357348	0.029344	0.0356041	0.005501	0.0124131	-0.0439959	0.0894965	-0.00781714	-0.0183044	-0.0188502	-0.0118254
0000_ECaRi_US29_I_An_It_P66	Ex_CassaRisparmio	US29	Modena	Emilia-Romagna	I AD	Rom	5.52	1.19663	0.0132775	0.082478	0.0449031	0.0188415	0.00988346	0.0536122	0.00532631	0.00382911	0.0142163	-0.000981436	0.0108689	-0.0283965	0.0283526	-0.00498137	0.00654978	-0.00359202	-0.00777603	0.72105	-0.159754	0.00755039	0.0156385	0.0391656	0.0287013	1.25206	-0.00521338	0.100659	0.0179092	0.0280369	0.00409184	-0.00765581	0.0325383	0.0180339	0.0200855	0.00543711	0.00514365	0.00803826	0.0173664	-0.0107064	-0.0298058	-0.0163187	-0.00178235
0000_ECaRi_US29_I_An_It_P67	Ex_CassaRisparmio	US29	Modena	Emilia-Romagna	I AD	Rom	5.36	1.16063	0.0450219	0.0544251	0.0635096	0.0148894	0.0322008	-0.0204267	-0.00992505	-0.00189749	-0.018155	0.000737026	-0.01267	0.0175236	-0.0368008	-0.0106675	-0.00627755	-0.00159663	0.000960044	0.778192	-0.15235	0.00211238	-0.00107535	0.00444935	0.0214938	1.22623	0.0186882	0.0973698	0.0278305	0.0250882	0.0106748	0.0392052	0.00385928	0.0160634	0.00745523	0.00784335	0.00160945	-0.0218663	0.0127055	0.00833617	-0.00172041	-0.010601	-0.000586503
0000_ECaRi_US29_I_An_It_P68	Ex_CassaRisparmio	US29	Modena	Emilia-Romagna	I AD	Rom	6.32	1.19473	0.0125403	0.0648908	0.0305991	0.00790983	0.012392	0.0563064	0.00616852	0.00854589	0.0120443	-0.000496024	0.0107357	-0.0336659	0.0260467	0.000189426	0.00801025	-0.000886712	-0.00118928	0.739778	-0.108248	0.0227473	-0.00331015	0.0224936	0.0204533	1.23968	0.0054287	0.0922798	0.00927579	0.024159	0.00227872	0.100028	0.0216118	0.0294579	0.02505	0.0120301	0.00865417	-0.0510618	0.0700874	0.00736515	0.00232383	-0.0138496	-0.0126081
0000_ECaRi_US29_I_An_It_P69	Ex_CassaRisparmio	US29	Modena	Emilia-Romagna	I AD	Rom	5.83	1.16228	0.021121	0.0484202	0.0371048	0.00886578	0.0205585	0.0100373	0.00861087	0.00180179	0.0162577	-0.00496937	0.0147614	-0.00768695	0.00716509	0.0119499	0.0026738	-0.0116131	-0.00565632	0.798431	-0.0733889	0.00706311	-0.00957949	0.00774925	0.018249	1.24384	-0.0063746	0.0901216	0.00130988	0.0191457	0.000578438	0.0859669	0.0134886	0.034729	0.0152683	0.0214455	0.00259681	-0.0483381	0.0470041	0.0268553	-0.00537116	-0.0144666	-0.0131085
0000_ECaRi_US29_I_An_It_P6	Ex_CassaRisparmio	US29	Modena	Emilia-Romagna	I AD	Rom	5.8	1.17819	0.0190846	0.0634323	0.030808	0.0119508	0.00821847	0.0769819	0.0191856	0.00889295	0.0230047	-0.00242066	0.0118335	-0.043989	0.0505371	-0.00486651	0.00349573	0.00086727	-0.00859123	0.752292	-0.128542	0.00956533	0.00583445	0.0191263	0.0173935	1.2441	0.00274656	0.0929866	0.00816372	0.0194985	-0.000710437	0.111159	0.0142375	0.0308841	0.0181022	0.00935966	0.0046834	-0.0578066	0.0679602	0.0106518	0.00112121	-0.0140206	-0.00383086
0000_ECaRi_US29_I_An_It_P70	Ex_CassaRisparmio	US29	Modena	Emilia-Romagna	I AD	Rom	6.07	1.18662	0.02805	0.0725034	0.0473172	0.0172003	0.0234978	0.025564	-0.00860652	0.00722439	-0.00141301	0.00721901	-0.000693254	-0.0200185	-0.00874814	0.0102447	0.00199921	-0.00369623	0.00024173	0.747863	-0.138138	0.00826855	-0.00904914	0.0134551	0.0157361	1.25066	0.00601587	0.0894276	0.0113501	0.0142821	0.00244443	0.124328	0.00726388	0.0381734	0.0158315	0.0188028	0.00742992	-0.066439	0.0499355	0.0178	0.0028127	-0.0130182	-0.00503969
0000_ECaRi_US29_I_An_It_P71	Ex_CassaRisparmio	US29	Modena	Emilia-Romagna	I AD	Rom	5.48	1.17135	0.0245049	0.0615917	0.0546995	0.014639	0.0284885	0.0437401	-0.00239515	0.0103234	0.00666489	0.00739878	0.00166525	-0.0267985	0.0180702	0.0118693	0.00700788	-0.00414238	-0.0106347	0.763106	-0.141571	0.00284557	-0.00778909	0.0171348	0.0220025	1.22065	0.00999457	0.087918	0.0241431	0.0254596	0.0107435	0.0761996	0.00923677	0.0319157	0.00940914	0.0181162	0.000428819	-0.0426381	0.0360541	0.0195287	-0.0139268	-0.0110445	0.000346103
0000_ECaRi_US29_I_An_It_P72	Ex_CassaRisparmio	US29	Modena	Emilia-Romagna	I AD	Rom	6.15	1.14618	0.047676	0.0411025	0.0470616	0.00293788	0.0244207	0.0278993	0.0212218	0.00639673	0.0252588	-0.000606478	0.0155246	-0.0194639	0.0348192	0.00633652	-0.00357123	-0.00444643	-0.00913405	0.814997	-0.0807608	0.017876	0.00399831	-0.000707471	0.0111958	1.22977	0.00272706	0.0944573	0.0165155	0.0252262	0.00274501	0.0367142	0.0180698	0.020442	0.0132535	0.00620526	0.00222486	-0.0244388	0.00722057	0.0087986	-0.00494292	-0.0167076	0.000644912
0000_ECaRi_US29_I_An_It_P73	Ex_CassaRisparmio	US29	Modena	Emilia-Romagna	I AD	Rom	5.79	1.17808	0.0186276	0.0569219	0.0422806	0.00961654	0.0216224	0.0239023	0.00438046	0.00566387	0.00802377	-0.00023693	0.00768279	-0.0119775	-0.00426745	-0.00381155	0.0075487	-0.00149374	0.000948979	0.764868	-0.103735	0.021318	-0.00389589	0.0140734	0.0226113	1.25321	-0.000571341	0.102656	0.00210819	0.0215614	-0.00106748	0.113563	0.0228856	0.0363261	0.0158302	0.0201714	0.00998776	-0.0632992	0.0523753	0.0192508	-0.00186973	-0.014387	0.00275128
0000_ECaRi_US29_I_An_It_P74	Ex_CassaRisparmio	US29	Modena	Emilia-Romagna	I AD	Rom	5.79	1.15885	0.0298612	0.0526103	0.0391363	0.0072225	0.0239035	0.0111182	-0.00572223	0.00351768	-0.00448222	0.00290698	-0.00329081	-0.00665867	-0.0119871	-0.00562219	0.00112472	0.00166851	-0.000622693	0.799202	-0.0765525	0.0251183	-0.00351643	0.00637452	0.011795	1.24331	0.00233899	0.095228	0.0157876	0.0251546	0.00917429	0.0336811	0.0190139	0.021436	0.0177734	0.0113723	0.00639465	-0.0229483	0.0391614	0.0183052	-0.00701774	-0.0161036	-0.0116862
0000_ECaRi_US29_I_An_It_P75	Ex_CassaRisparmio	US29	Modena	Emilia-Romagna	I AD	Rom	6.48	1.20136	0.0187935	0.0750657	0.0335982	0.0173888	0.0215212	-0.0209019	0.00727111	-0.00427462	0.00132158	-0.00483433	-0.00345452	0.0162071	-0.00499517	-0.0131071	-0.00957048	-0.00445233	-0.00502966	0.729366	-0.0921586	0.026359	-0.0101459	0.0167138	0.0122598	1.27138	0.00543946	0.103735	0.0132211	0.0268452	0.00588908	0.053109	0.0195587	0.018148	0.0192682	0.00400595	0.0112339	-0.0266822	0.0498146	-0.0092195	-0.000335785	-0.0172172	-0.0062096
0000_ECaRi_US29_I_An_It_P76	Ex_CassaRisparmio	US29	Modena	Emilia-Romagna	I AD	Rom	5.87	1.22605	0.0226964	0.0897529	0.0502956	0.0231844	0.0188013	-0.0134408	0.0247427	-4.84153e-05	0.0195307	-0.00823903	0.00784828	0.0144249	0.0251601	-0.00656045	-0.00672597	-0.0116032	-0.00965128	0.662625	-0.184731	0.0123498	0.00224628	0.0252107	0.0287292	1.27153	0.00723202	0.102186	0.00742645	0.0250915	-0.00102417	0.180674	0.0253875	0.0553698	0.0241811	0.0206323	0.0081166	-0.0792031	0.112073	-0.00841224	-0.0138319	-0.0156787	-0.0107684
0000_ECaRi_US29_I_An_It_P77	Ex_CassaRisparmio	US29	Modena	Emilia-Romagna	I AD	Rom	6.79	1.14993	0.0902156	0.0108745	0.0868805	-0.0139383	0.0478918	0.0341995	0.00183431	0.00725089	0.00672706	0.00295461	0.00714696	-0.0263498	0.00280339	0.0102898	-0.00264264	-0.00202213	0.000916494	0.795837	-0.101218	-0.0162763	0.0136433	-0.00553713	0.0248996	1.21771	0.000390331	0.087237	0.0170598	0.0214913	0.00989104	0.0845099	0.0100423	0.0462879	0.0259226	0.0242147	0.00736732	-0.0525784	0.0542467	0.0467003	0.001173	-0.0320645	-0.0109335
0000_ECaRi_US29_I_An_It_P78	Ex_CassaRisparmio	US29	Modena	Emilia-Romagna	I AD	Rom	5.69	1.14782	0.0186437	0.042846	0.0360103	0.0114298	0.0247775	0.00428239	-0.0161901	0.00104662	-0.0207393	0.000512024	-0.0143681	-0.00480222	-0.0244122	0.00044715	-0.00832769	-0.0020747	0.00441901	0.816118	-0.085694	0.0194258	-0.0142599	-0.00560861	0.00914457	1.22491	0.000954774	0.0792622	0.00829914	0.0134239	0.00312112	0.108427	0.00621461	0.0330553	0.0159282	0.0183896	0.0048724	-0.05817	0.0549005	0.0247887	0.00937572	-0.00766471	-0.00991112
0000_ECaRi_US29_I_An_It_P79	Ex_CassaRisparmio	US29	Modena	Emilia-Romagna	I AD	Rom	6.26	1.19871	0.00716714	0.0550709	0.0262698	-0.00159894	0.00706064	0.0525801	-0.00596607	0.00229072	0.00106089	-0.00214365	0.00308599	-0.0324398	0.00700293	0.000381566	0.0120205	0.00195156	-0.00115003	0.730654	-0.123426	0.0398867	0.00625327	0.0282198	0.0297848	1.23954	0.00319064	0.0956221	0.0165284	0.0220466	0.00821221	0.0385055	0.0128792	0.0229958	0.0140768	0.0117	0.00555133	-0.0236052	0.0285328	0.0155361	-0.00615265	-0.0170612	-0.00319444
0000_ECaRi_US29_I_An_It_P7	Ex_CassaRisparmio	US29	Modena	Emilia-Romagna	I AD	Rom	5.6	1.20347	0.0286928	0.0757941	0.0500416	0.0162664	0.0236962	0.0298589	0.00399328	0.00962243	0.0101556	0.00487976	0.00754695	-0.0150508	0.0183746	0.00545054	-0.00195141	-0.0036961	-0.00733486	0.709709	-0.155563	0.0189672	-0.00117169	0.0209138	0.0258449	1.22719	0.00241782	0.0871668	0.0213017	0.0206219	0.00646851	0.0919088	0.0284588	0.0387642	0.0250074	0.0147043	0.00424448	-0.0531939	0.0753372	0.0172222	-0.0174367	-0.016478	-0.0127944
0000_ECaRi_US29_I_An_It_P80	Ex_CassaRisparmio	US29	Modena	Emilia-Romagna	I AD	Rom	5.24	1.15648	0.0570951	0.0540856	0.0669772	0.00470097	0.0288359	0.0192149	0.00602988	0.00809235	0.00953757	0.0027131	0.00237753	-0.0123667	0.0128142	0.00266939	-0.00298768	-0.00827195	-0.0072322	0.795066	-0.136165	0.00423789	0.0140302	0.0167817	0.0208137	1.22935	0.012372	0.0991022	0.0185432	0.0226486	0.00671457	0.0685597	0.00840404	0.021231	0.0061988	0.0130277	0.00282494	-0.0431861	0.0268647	0.0147064	-0.00385069	-0.00309835	0.00332167
0000_ECaRi_US29_I_An_It_P81	Ex_CassaRisparmio	US29	Modena	Emilia-Romagna	I AD	Rom	5.63	1.15475	0.0423958	0.0514537	0.0677966	0.0178321	0.0332376	0.0113468	0.00783521	-0.00241362	0.0149764	-0.00696939	0.0135807	-0.00707183	0.00683617	0.00148074	0.00370769	-0.00411267	-0.00361913	0.784117	-0.158023	-0.0109729	-0.00931505	-0.00192704	0.0200923	1.22181	-0.00108168	0.0934808	0.0176429	0.0211341	0.00834129	0.156513	0.00399499	0.0514127	0.0245192	0.0263585	0.00920227	-0.0889666	0.0631721	0.0373146	0.0181931	-0.0183888	-0.00679693
0000_ECaRi_US29_I_An_It_P82	Ex_CassaRisparmio	US29	Modena	Emilia-Romagna	I AD	Rom	6.18	1.17154	0.0312364	0.0634404	0.0572983	0.0156204	0.0304491	0.0279292	0.00149987	0.0104991	0.00506244	0.0106574	0.000467462	-0.020043	0.018368	0.0128487	-0.00371236	-0.00205866	-0.00948794	0.76907	-0.121635	0.0107651	-0.0083873	0.0188048	0.0258022	1.22669	0.0123717	0.0940077	0.0273342	0.0210762	0.00993016	0.0326165	0.0296509	0.0308335	0.0176449	0.00799333	0.000769713	-0.0204986	0.0484096	0.010886	-0.032657	-0.0180199	0.00169029
0000_ECaRi_US29_I_An_It_P83	Ex_CassaRisparmio	US29	Modena	Emilia-Romagna	I AD	Rom	6.1	1.20118	0.012975	0.075967	0.0307235	0.0179321	0.0172552	0.0575942	0.00154111	0.0156452	0.00944927	0.00907755	0.00589339	-0.0351634	0.0249259	0.00997556	0.0063505	-0.00138781	-0.00336501	0.729665	-0.0962879	0.0264245	-0.0135531	0.0146511	0.0160024	1.25878	0.00682615	0.0938331	0.00949331	0.0210181	0.00160207	0.0943303	0.0138568	0.0297137	0.0183764	0.0090559	0.00930095	-0.0514985	0.0654814	0.00323099	-0.00242417	-0.0144806	-0.00560693
0000_ECaRi_US29_I_An_It_P84	Ex_CassaRisparmio	US29	Modena	Emilia-Romagna	I AD	Rom	6.48	1.19193	0.0110124	0.066379	0.0343685	0.0122813	0.0171359	0.0819619	-0.0035935	0.012016	0.00637498	0.00436134	0.00786782	-0.0501984	0.018592	0.0107904	0.0163515	0.00298881	0.0051376	0.732951	-0.125848	0.0155037	-0.00606437	0.0224224	0.0205801	1.24139	-0.00211356	0.0873123	0.00699662	0.0203689	0.000748494	0.0815356	0.0176604	0.0307133	0.0201784	0.0146995	0.00839072	-0.0447799	0.0454903	0.0118722	0.00424877	-0.013512	-0.00702567
0000_ECaRi_US29_I_An_It_P85	Ex_CassaRisparmio	US29	Modena	Emilia-Romagna	I AD	Rom	6.45	1.17235	0.023043	0.0523936	0.0402325	0.00557547	0.0264616	0.0232097	-0.0028952	0.0041688	0.000679274	0.00531919	0.00084328	-0.018363	0.000727107	0.00311335	6.72271e-05	0.00493969	-0.00290427	0.778743	-0.086898	0.0180885	-0.00837594	0.0103226	0.0146162	1.25161	-0.00298561	0.0983851	0.0108106	0.0260349	0.00408425	0.0651938	0.0156134	0.0279343	0.0148496	0.0104253	0.00562118	-0.0343547	0.027473	0.0118196	0.000934733	-0.0175382	-0.002598
0000_ECaRi_US29_I_An_It_P86	Ex_CassaRisparmio	US29	Modena	Emilia-Romagna	I AD	Rom	6.17	1.19619	0.0239846	0.0718887	0.0361382	0.0161719	0.0233817	0.0378519	-0.000539268	0.0095457	0.00336135	0.00645174	0.00376551	-0.024619	0.000316056	0.00373776	0.00395001	0.00165218	0.000811859	0.737193	-0.0913032	0.0288809	-0.00928399	0.00833668	0.00982922	1.26576	0.00916601	0.100767	0.0139777	0.0238133	0.00768183	0.0528467	0.0154588	0.0195364	0.0141885	0.00722903	0.00438616	-0.0242409	0.0562815	0.00372937	-0.0102114	-0.0134513	-0.0103477
0000_ECaRi_US29_I_An_It_P87	Ex_CassaRisparmio	US29	Modena	Emilia-Romagna	I AD	Rom	5.38	1.16557	0.00250322	0.0494939	0.0278108	-0.000490884	0.00453036	0.0225889	0.000602445	0.00294558	-0.000315473	0.000286091	-0.00495286	-0.0175881	0.0210061	0.00504798	-0.00657461	-0.00279752	-0.00641211	0.780199	-0.139651	0.0141784	0.0163217	0.0297149	0.0280014	1.21822	0.00439326	0.0817076	0.0119195	0.016935	0.0044792	0.10938	0.0240827	0.0387604	0.0267998	0.018534	0.0108147	-0.0641993	0.0785318	0.0300375	0.00159681	-0.0170351	-0.0133965
0000_ECaRi_US29_I_An_It_P88	Ex_CassaRisparmio	US29	Modena	Emilia-Romagna	I AD	Rom	5.7	1.1773	0.0114046	0.0575921	0.0452044	0.00750461	0.0144981	0.0717214	0.00881945	0.0113576	0.0158105	-0.000809648	0.00607847	-0.0412276	0.0433803	0.00724263	0.00516933	-0.00613493	-0.00811125	0.757431	-0.15468	0.00315541	0.00478209	0.0300363	0.0326407	1.24471	0.000801927	0.0860894	0.0126427	0.0181581	0.00501696	0.0907532	0.025861	0.0278971	0.0255849	0.00791895	0.00803984	-0.0459782	0.0858441	-0.0017637	-0.00832181	-0.0181044	-0.0155711
0000_ECaRi_US29_I_An_It_P89	Ex_CassaRisparmio	US29	Modena	Emilia-Romagna	I AD	Rom	5.73	1.17667	0.0483327	0.0601279	0.0563036	0.0113569	0.0239285	0.0755131	0.0215863	0.0071622	0.0308813	-0.00232899	0.0220877	-0.042913	0.0422463	-0.00250131	0.00514693	0.00413067	-0.00708657	0.754269	-0.129915	0.00698286	0.000710442	0.0103623	0.0193442	1.22429	0.0117191	0.103736	0.020609	0.028206	0.00851388	0.0782765	0.042719	0.033436	0.0250781	0.0152556	0.00569472	-0.0419803	0.0745326	0.0197109	-0.0214127	-0.0150166	-0.0097834
0000_ECaRi_US29_I_An_It_P8	Ex_CassaRisparmio	US29	Modena	Emilia-Romagna	I AD	Rom	6.08	1.21603	0.0273583	0.0744367	0.0488768	0.0134889	0.0202096	0.0308916	-0.00512299	0.0165521	-0.00928872	0.0105719	-0.01236	-0.0172937	0.013211	0.00702242	-0.00950196	-0.00269199	0.000996669	0.693665	-0.146538	0.0285239	0.0165178	0.0312608	0.0334904	1.26337	0.0136384	0.10426	0.0156539	0.027424	0.0032177	0.0589031	0.0192104	0.0192361	0.0153534	0.00725195	0.00875959	-0.0279676	0.0379134	-0.00551114	-0.00413336	-0.00253683	0.0025338
0000_ECaRi_US29_I_An_It_P90	Ex_CassaRisparmio	US29	Modena	Emilia-Romagna	I AD	Rom	4.74	1.12634	0.0263967	0.0503328	0.062956	0.0184956	0.0299702	0.0224835	-0.0216452	-0.0054804	-0.00852234	0.00204173	0.000262822	-0.019518	-0.0167158	-0.00172645	0.0124143	0.00463995	-0.000938843	0.837524	-0.126342	-0.0196406	-0.00928696	0.0135228	0.0233861	1.2112	0.00931996	0.0817965	0.0150946	0.0154694	0.0062064	0.123718	0.0172033	0.0374242	0.0221674	0.0167138	0.00540371	-0.0761927	0.0781335	0.024047	-0.00691277	-0.0135491	-0.00922276
0000_ECaRi_US29_I_An_It_P91	Ex_CassaRisparmio	US29	Modena	Emilia-Romagna	I AD	Rom	5.65	1.16011	0.0253336	0.0548897	0.0377441	0.0100581	0.0208501	0.0386406	0.00999539	0.00520007	0.0131043	0.00357436	0.00974308	-0.0298266	0.0319443	0.00493436	0.00184139	0.00174904	-0.00369826	0.791636	-0.0882246	0.0201008	-0.00453292	0.0104932	0.0142078	1.22587	0.000609747	0.0884503	0.00951515	0.0196903	0.00142073	0.0374913	0.00901239	0.0223682	0.0142854	0.0124942	0.00639108	-0.0233458	0.0204333	0.0209136	0.00117051	-0.0193995	-0.0102725
0000_ECaRi_US29_I_An_It_P92	Ex_CassaRisparmio	US29	Modena	Emilia-Romagna	I AD	Rom	5.78	1.19035	0.0215956	0.0705692	0.0475645	0.0128803	0.0225616	0.0170518	0.00382957	0.00989775	0.0034402	0.00428036	0.00056751	-0.00827058	-0.00364183	1.07181e-05	-0.00275325	-0.00550263	-0.00232089	0.735411	-0.138829	0.0177733	0.00499425	0.0288214	0.0223445	1.25851	0.00560366	0.100091	0.0110139	0.0229636	0.000473926	0.120912	0.0229549	0.0386899	0.0230386	0.0140715	0.00746121	-0.059084	0.0851472	0.00838626	-0.00806971	-0.0185291	-0.0083809
0000_ECaRi_US29_I_An_It_P93	Ex_CassaRisparmio	US29	Modena	Emilia-Romagna	I AD	Rom	5.2	1.19588	0.0200323	0.0695927	0.0359912	0.011926	0.0195811	0.019037	-0.0119073	0.00075158	-0.00914152	0.000190466	-0.00194832	-0.013985	-0.0284265	-0.00387476	0.0033802	0.000910245	0.00645394	0.737741	-0.104973	0.0317358	-0.00321481	0.018875	0.0121844	1.23562	0.0161425	0.094925	0.0157015	0.019256	0.00608108	0.0842907	0.0176087	0.0259488	0.0158607	0.013189	0.00788499	-0.0450675	0.0457316	0.00687815	-0.00587836	-0.00605328	-0.00342731
0000_ECaRi_US29_I_An_It_P94	Ex_CassaRisparmio	US29	Modena	Emilia-Romagna	I AD	Rom	5.71	1.17398	0.0171838	0.0661041	0.0307177	0.0130619	0.0163282	0.0350667	3.48938e-05	0.0130765	0.00954204	0.00758263	0.00631418	-0.0260937	0.0136829	0.0156032	0.00791126	-0.00502814	-0.00453295	0.774675	-0.0922204	0.0176336	-0.00347564	0.0134647	0.00834814	1.24525	0.00481924	0.0942497	0.0105795	0.0221613	0.000876971	0.0493895	0.00996384	0.0167437	0.00821838	0.00663533	0.00353526	-0.0278806	0.028031	0.00509498	-0.00126009	-0.00666048	-0.000305103
0000_ECaRi_US29_I_An_It_P95	Ex_CassaRisparmio	US29	Modena	Emilia-Romagna	I AD	Rom	5.51	1.16953	0.0150141	0.0618069	0.0342776	0.0113056	0.0136959	0.0260492	0.0106649	0.00322259	0.0119732	-0.00179945	0.00469165	-0.013312	0.0266534	-3.02364e-05	-0.00117361	-0.00590976	-0.011901	0.777859	-0.111694	0.0156204	0.00103603	0.0202477	0.0206683	1.25752	-0.00213869	0.099447	0.00679782	0.0244175	0.000207571	0.0908917	0.0169831	0.0341062	0.0192238	0.0164381	0.00745989	-0.0478289	0.0497991	0.0138729	-0.00249627	-0.0186068	-0.00691541
0000_ECaRi_US29_I_An_It_P96	Ex_CassaRisparmio	US29	Modena	Emilia-Romagna	I AD	Rom	6.2	1.18979	0.0254032	0.0680199	0.0516306	0.0132191	0.0198266	0.0264011	0.0112445	0.00605855	0.0108131	-0.00395746	0.00642034	-0.0137872	0.0196334	-0.00496753	-0.00523169	-0.00511672	-0.00300456	0.734514	-0.153518	0.0212513	0.00692259	0.0280562	0.032032	1.24129	0.0151377	0.102298	0.0191507	0.0260623	0.00699502	0.0738248	0.0174194	0.0223285	0.0166396	0.0105447	0.0047038	-0.0356531	0.0462702	0.00873907	-0.00243607	-0.00572764	-0.00641501
0000_ECaRi_US29_I_An_It_P97	Ex_CassaRisparmio	US29	Modena	Emilia-Romagna	I AD	Rom	6.3	1.22192	0.0192523	0.0816693	0.0306715	0.0185193	0.0196881	0.0199223	0.00528505	0.00657293	0.00735094	0.00424257	0.00382435	-0.0134396	0.00528509	-0.00172781	-0.00118732	-0.00205153	-0.00214612	0.69334	-0.0900969	0.0319569	-0.0107346	0.0178421	0.00996963	1.24099	0.000405153	0.0940952	0.00526174	0.0229517	0.000854181	0.120093	0.0266054	0.0366286	0.0273291	0.0140433	0.0129606	-0.0632989	0.0852612	0.00409801	0.000196614	-0.017666	-0.00771768
0000_ECaRi_US29_I_An_It_P98	Ex_CassaRisparmio	US29	Modena	Emilia-Romagna	I AD	Rom	5.88	1.18254	0.0251727	0.0557192	0.0408158	0.0068045	0.023395	0.026296	-0.000554956	0.00398248	0.00217616	0.00241369	0.00265458	-0.0185857	-0.00246297	-0.0056868	0.00259213	0.00138264	-0.00197931	0.759717	-0.107292	0.0304421	-0.00571411	0.00980364	0.0160855	1.2764	-0.00493146	0.104064	0.00561057	0.0228516	-0.000131774	0.06947	0.0173626	0.0252511	0.0139481	0.00839717	0.00640049	-0.0312602	0.0403253	0.00686266	0.00264839	-0.0218533	-0.00499434
0000_ECaRi_US29_I_An_It_P99	Ex_CassaRisparmio	US29	Modena	Emilia-Romagna	I AD	Rom	5.88	1.16422	0.0366702	0.0583889	0.0443423	0.0104842	0.0221541	0.0368436	0.00977522	0.00709986	0.0142524	0.00347358	0.0108426	-0.0236657	0.020675	0.00410646	0.0026521	-0.0016741	-0.00443917	0.785513	-0.0972929	0.0272405	-0.00101274	0.0106061	0.0183201	1.25767	0.00523005	0.0971297	0.00998588	0.0196717	0.000338089	0.0912123	0.00649116	0.0238599	0.0105483	0.00822892	0.00342589	-0.0445382	0.0530715	-0.00173104	-0.00268962	-0.00952046	-0.00515154
0000_ECaRi_US29_I_An_It_P9	Ex_CassaRisparmio	US29	Modena	Emilia-Romagna	I AD	Rom	6.12	1.15551	0.0207959	0.056463	0.044337	0.0128161	0.0223452	0.0184312	-0.00154163	-0.00340221	0.00396001	-0.00291324	0.00621275	-0.00875824	0.00227187	-0.00661153	0.00510507	0.00130793	-0.00261851	0.796012	-0.108474	0.00216951	-0.00820828	0.0167202	0.0180425	1.21956	-0.00789591	0.0851923	0.0101319	0.0199016	0.00325054	0.0675667	0.0216756	0.0375295	0.0252303	0.0208371	0.00836057	-0.0358174	0.0456564	0.0258594	-0.00626843	-0.0253399	-0.010675
0000_ExNov_US1559_I_An_It_P1	Ex_Novisad	US1559	Modena	Emilia-Romagna	I-II AD	Rom	5.39	1.1951	0.0287306	0.065932	0.0589917	0.0156024	0.0296489	0.00695673	-0.00283091	-0.0109004	-0.00271205	-0.0117751	0.00339924	0.000123611	-0.0122996	-0.0143562	0.000825954	8.86549e-06	-9.80451e-05	0.719298	-0.167512	-0.000814914	-0.0017167	0.0156505	0.0299816	1.26341	0.00510723	0.10068	0.0159277	0.0238225	0.00158888	0.127181	0.0267013	0.0391292	0.0269058	0.0133292	0.0132089	-0.0610715	0.0797256	-0.00723258	-0.0049625	-0.00612125	0.000356974
0000_ExNov_US1559_I_An_It_P2	Ex_Novisad	US1559	Modena	Emilia-Romagna	I-II AD	Rom	4.61	1.12464	0.0366042	0.0489504	0.056658	0.0164116	0.0296206	0.065151	0.00836727	0.0084753	0.0172648	0.00750704	0.0116099	-0.0489719	0.0259933	0.0154636	0.00505064	0.00503407	-0.00123723	0.838246	-0.117473	-0.0250538	0.00145233	0.00965872	0.0146711	1.22228	0.00841965	0.092333	0.0132762	0.0211249	0.000996361	0.107724	0.0372477	0.0355059	0.0242443	0.013431	0.00525723	-0.0577496	0.089492	0.0107714	-0.0211031	-0.00624859	-0.00343399
0000_ExNov_US1559_I_An_It_P3	Ex_Novisad	US1559	Modena	Emilia-Romagna	I-II AD	Rom	5.66	1.20192	0.0391882	0.0634274	0.0689106	0.00888061	0.0320934	0.0345832	0.00925499	0.00954588	0.0128384	0.00254183	0.00382392	-0.0202496	0.018475	-0.000830749	-0.00215315	-0.00264382	-0.0108241	0.707668	-0.168646	-0.00172615	0.0153179	0.0286307	0.039386	1.24518	-0.00123258	0.103958	0.0270952	0.0300727	0.00959164	0.0413626	0.0318524	0.0329843	0.0210468	0.0114776	0.00320216	-0.0179877	0.0403584	0.00520577	-0.0259694	-0.0150849	-0.00218467
0000_ExNov_US1559_I_An_It_P4	Ex_Novisad	US1559	Modena	Emilia-Romagna	I-II AD	Rom	5.1	1.18975	0.0259331	0.066876	0.0471356	0.0164941	0.0268614	0.019093	0.00951711	0.0109136	0.014761	0.00664147	0.00767544	-0.0135544	0.0310004	0.00890005	-0.0029488	-0.00804115	-0.0121958	0.73921	-0.132318	0.0135218	-0.0096339	0.0132537	0.0200322	1.24266	0.0166068	0.102751	0.0183226	0.0267013	0.00752938	0.0605963	0.0275647	0.015333	0.0196789	0.00904466	0.00798604	-0.0312315	0.0482891	-0.00231758	-0.00411099	0.000517968	-0.00841846
0000_ExNov_US1559_I_An_It_P5	Ex_Novisad	US1559	Modena	Emilia-Romagna	I-II AD	Rom	5.83	1.16813	0.025374	0.0477089	0.0330756	0.00301133	0.0228433	0.0367624	0.00184111	0.00378816	0.0110343	0.00489521	0.015078	-0.0273491	0.0123072	0.00224994	0.013638	0.0102574	0.000390093	0.787542	-0.0655457	0.032576	-0.0105508	0.000567768	0.00574781	1.2302	-0.00188266	0.0842633	0.00785254	0.0183997	0.00472879	0.0498779	0.00434099	0.0189098	0.014558	0.0127333	0.0125346	-0.0373236	0.00405372	0.0215745	0.0308245	-0.00594584	-0.0109255
0000_ExNov_US1572_I_An_It_P1	Ex_Novisad	US1572	Modena	Emilia-Romagna	I-II AD	Rom	5.42	1.14213	0.0416183	0.0466342	0.0564062	0.0170489	0.0278554	0.0149212	0.0141744	0.00858109	0.0165985	0.00173682	0.0109022	-0.00651485	0.0163597	0.00901744	-0.00852829	-0.00524592	-0.00704473	0.815151	-0.121153	-0.0113085	0.00557185	0.00555502	0.0216283	1.24105	0.0109384	0.101743	0.0229192	0.0284991	0.00844836	0.0126608	0.0201441	0.0107734	0.0094629	0.00159229	0.000198995	-0.00209135	0.0204263	-0.00917481	-0.0216193	-0.00479827	-0.000117578
0000_ExNov_US1577_I_An_It_P1	Ex_Novisad	US1577	Modena	Emilia-Romagna	I-II AD	Rom	4.98	1.12315	0.0426218	0.0358522	0.051796	0.00561919	0.0316109	-0.00152738	0.000711129	0.00103394	-0.00236728	0.00159598	-0.00296779	-0.00216357	-0.00204386	-0.00323114	-0.00234579	-0.00237425	-0.00157601	0.84851	-0.0927744	0.00295418	-0.00417338	-0.00319764	0.00889696	1.23222	-0.00917198	0.0786526	-0.00336347	0.0104857	-0.00192458	0.166551	0.0233372	0.0490269	0.0271081	0.0225702	0.0136022	-0.0887814	0.0915359	0.0194222	0.00965363	-0.0127876	-0.0087931
0000_ExNov_US1577_I_An_It_P2	Ex_Novisad	US1577	Modena	Emilia-Romagna	I-II AD	Rom	4.55	1.16063	0.0195425	0.0513308	0.0461404	0.0158454	0.0329995	0.0272033	0.00822963	0.010109	0.0178292	0.0112343	0.0135498	-0.0167313	0.0202087	0.0125171	0.00575513	-0.000939765	-0.0053373	0.798851	-0.0899345	-0.00503544	-0.0199943	0.00147515	0.0121057	1.22077	-0.0026796	0.0774511	-0.00410491	0.0163535	-0.00713868	0.192207	0.031021	0.0515316	0.0375166	0.0261173	0.0137238	-0.111822	0.112852	0.0165902	0.00353375	-0.00438929	-0.0133518
0000_ExNov_US1578_I_An_It_P1	Ex_Novisad	US1578	Modena	Emilia-Romagna	I-II AD	Rom	5.82	1.18616	0.0356574	0.0684037	0.0518077	0.016294	0.0279302	0.00288593	0.00306066	-0.00317898	0.00547111	-0.00313222	0.00338348	-0.00109964	0.00031883	-0.00694452	0.00364797	-0.00287671	-0.00641336	0.745948	-0.124044	0.0222164	-0.00956709	0.00780969	0.019185	1.23439	0.0098761	0.099904	0.0183627	0.0252116	0.00742337	0.0762811	0.012436	0.0278329	0.0118135	0.0167545	0.00450042	-0.0465542	0.0362837	0.0246559	-0.00155437	-0.0114641	0.000873081
0000_ExNov_US1578_I_An_It_P2	Ex_Novisad	US1578	Modena	Emilia-Romagna	I-II AD	Rom	5.56	1.13605	0.0285461	0.041948	0.0473268	0.0164159	0.0253876	0.0282705	0.0284145	0.001662	0.0332468	-0.00329803	0.0205766	-0.019005	0.0388823	-0.000910289	0.00233629	-0.000752496	-0.00884666	0.828055	-0.105966	-0.00315022	-0.0121544	-0.00434137	0.0145883	1.2281	0.00844883	0.100578	0.0227981	0.0335949	0.0106764	0.0338335	0.0101971	0.0196348	0.0108861	0.00983888	0.00280733	-0.0221819	0.0241688	0.0179162	-0.00359623	-0.015443	-0.00497889
0000_ExNov_US1578_I_An_It_P3	Ex_Novisad	US1578	Modena	Emilia-Romagna	I-II AD	Rom	5.73	1.14304	0.0338393	0.0449618	0.0409215	0.00890506	0.0277155	0.0207329	0.00299789	0.0100739	0.00160163	0.0095374	-0.00159208	-0.0137909	0.00809666	0.00596267	-0.00553899	0.000592011	-0.000709269	0.822544	-0.0759366	0.01011	-0.00281274	0.00338802	0.00690072	1.21467	-0.00196622	0.0835597	0.0128778	0.0201897	0.0021306	0.0324042	0.0233774	0.0263177	0.021348	0.0112524	0.00664944	-0.0232074	0.0386071	0.0178965	-0.0126177	-0.0215142	-0.00623559
0000_ExNov_US1578_I_An_It_P4	Ex_Novisad	US1578	Modena	Emilia-Romagna	I-II AD	Rom	5.85	1.17984	0.0281158	0.0608444	0.0392805	0.011509	0.0245104	0.0338299	0.00607068	0.00533246	0.0082315	0.0010406	0.00571603	-0.0193743	0.0162305	0.000482939	-8.45706e-05	0.0012907	-0.00530216	0.767263	-0.0834569	0.0263457	-0.0104439	0.00596754	0.012643	1.25463	0.00312963	0.103112	0.0155548	0.0279789	0.00744161	0.0547573	0.0215138	0.0245253	0.0180122	0.0101822	0.00943425	-0.0321779	0.0439445	0.0165686	0.00444711	-0.0173872	-0.0116723
0000_ExNov_US1578_I_An_It_P5	Ex_Novisad	US1578	Modena	Emilia-Romagna	I-II AD	Rom	6.61	1.2169	0.0171803	0.0825461	0.0414679	0.0242214	0.0253624	0.0487642	-0.0113831	0.0110055	-0.00532618	0.00697086	0.000502484	-0.0308763	-0.00854975	0.00790968	0.00417129	0.000789153	0.00627125	0.696377	-0.119371	0.0140814	-0.0246323	0.0130552	0.0156199	1.25688	-0.0014234	0.0861252	0.00375743	0.0129525	-0.00112652	0.157233	0.0191436	0.0483358	0.022463	0.0178691	0.00820234	-0.0809538	0.0976119	0.00956603	-0.00683677	-0.0121046	-0.00654837
0000_ExNov_US1578_I_An_It_P6	Ex_Novisad	US1578	Modena	Emilia-Romagna	I-II AD	Rom	4.41	1.12154	0.0320866	0.0475042	0.0492731	0.012278	0.0259656	0.0156276	-0.00175456	0.00313495	0.00517858	0.00185393	0.00521647	-0.0134989	-0.00164837	-0.00192336	0.00395585	-0.00335944	-0.00308472	0.849991	-0.090865	0.00142183	-0.00566033	0.0141024	0.0163537	1.19842	-0.00918306	0.0643916	-0.00223435	0.00550116	-0.00297698	0.166525	0.0207014	0.0539273	0.0275782	0.0207008	0.00980796	-0.109701	0.0962053	0.03454	0.000106228	-0.0214795	-0.0136213
0000_ExNov_US230_I_An_It_P10	Ex_Novisad	US230	Modena	Emilia-Romagna	I-II AD	Rom	5.01	1.15782	0.0446547	0.0358795	0.0740162	-0.0027443	0.0335716	0.0325935	0.00767099	0.0075499	0.00935904	0.0014219	0.00330346	-0.023855	0.00586342	-0.00444136	-0.00338874	-0.00482619	-0.003027	0.785801	-0.148918	-0.00280209	0.00826031	0.0244142	0.0357674	1.20788	-0.003566	0.0810171	0.0208396	0.0234674	0.00824247	0.0545993	0.0232294	0.0387859	0.0252141	0.016732	0.00539642	-0.0365999	0.0378249	0.0195973	-0.0181216	-0.0189168	0.00433455
0000_ExNov_US230_I_An_It_P11	Ex_Novisad	US230	Modena	Emilia-Romagna	I-II AD	Rom	4.92	1.12315	0.0295206	0.0396323	0.0415107	0.0114807	0.0126796	-0.00751053	-0.000887355	-0.0119572	-0.0055275	-0.00773875	-0.00228338	0.0103672	-0.0262115	-0.0286486	-0.00286368	0.00261223	-0.0013248	0.845135	-0.138518	0.00471261	0.00799974	0.00277926	0.0209645	1.19045	0.00747375	0.0699361	0.0185747	0.0140377	0.00688249	0.0922809	0.00258055	0.0181664	0.0112146	0.00921716	0.00419518	-0.0578147	0.0291319	0.0160748	0.0081795	-0.00638067	-0.00561152
0000_ExNov_US230_I_An_It_P12	Ex_Novisad	US230	Modena	Emilia-Romagna	I-II AD	Rom	4.64	1.18542	0.0164297	0.0629851	0.0452602	0.0136528	0.0211112	0.0568508	0.0107195	0.0144596	0.0182183	0.00351342	0.010459	-0.0334977	0.0366493	0.00932626	0.000543606	-0.0089818	-0.009554	0.74508	-0.130222	-0.0028335	-0.00129685	0.0210476	0.0274588	1.21748	0.00389589	0.0934345	0.0212804	0.0307584	0.00779112	0.0806122	-0.00176543	0.0250639	0.0026795	0.0157363	0.00209762	-0.0547076	0.0115813	0.0204026	0.00163784	-0.00856648	0.00866382
0000_ExNov_US230_I_An_It_P13	Ex_Novisad	US230	Modena	Emilia-Romagna	I-II AD	Rom	5.09	1.17393	0.022287	0.0434252	0.0602282	0.00195957	0.031749	-0.00278398	0.0115706	0.017104	0.00768933	0.0110061	-0.00163041	0.00351186	0.00488519	-0.00160917	-0.0139159	-0.00323927	-0.0062127	0.764673	-0.142261	0.00771862	0.00507101	0.0295263	0.0388435	1.21361	0.00771136	0.0838142	0.019923	0.0237144	0.000550953	0.115717	0.0354383	0.0380097	0.0339423	0.0106796	0.0110202	-0.0642364	0.0787333	-0.00428751	-0.0138697	-0.0128265	-0.00521283
0000_ExNov_US230_I_An_It_P14	Ex_Novisad	US230	Modena	Emilia-Romagna	I-II AD	Rom	5.93	1.22639	0.0341312	0.092375	0.0523757	0.0195237	0.0191613	0.0306291	-0.00794015	0.00902054	-0.00274541	0.00875015	-0.00415148	-0.0192957	0.0014368	0.0034836	-0.00408256	0.00188252	-0.00171906	0.656069	-0.195468	0.0109549	0.00119331	0.0123869	0.0136891	1.27909	0.0181109	0.108444	0.0220062	0.0236393	0.0111549	0.0417379	0.00928212	0.0150531	0.00568666	0.00747419	0.00519144	-0.0225016	0.0213883	0.00510522	-0.00877369	-0.00257702	0.00376904
0000_ExNov_US230_I_An_It_P15	Ex_Novisad	US230	Modena	Emilia-Romagna	I-II AD	Rom	6.29	1.17152	0.0237568	0.0789247	0.0445999	0.026771	0.0102991	0.0994205	0.0309632	0.0118243	0.032923	0.00156476	0.0156348	-0.0570568	0.0757327	0.00350057	0.00574416	0.00936549	-0.00496762	0.746191	-0.177898	-0.0157186	0.00586116	0.0161462	0.0156851	1.2487	0.0174172	0.101238	0.0290246	0.0266735	0.0102463	0.0206801	0.0206282	0.0117118	0.0212533	0.00030433	0.00989871	-0.00832713	0.0445078	0.000271534	-0.009032	-0.0166819	-0.00872294
0000_ExNov_US230_I_An_It_P16	Ex_Novisad	US230	Modena	Emilia-Romagna	I-II AD	Rom	5.16	1.19848	0.016073	0.0720889	0.0388628	0.0185866	0.0168569	0.0120848	0.00602682	0.00285051	0.00917368	-0.00230995	0.00692464	-0.00789358	-0.00706307	-0.00775441	0.000492863	-0.00588498	-0.00186576	0.732047	-0.134927	0.0115858	0.00302139	0.0207115	0.0219783	1.26562	0.014374	0.101968	0.0248149	0.0259643	0.00936372	-0.00841877	0.00382693	0.00737431	-0.0007773	0.00208626	-0.00533481	0.0076067	-0.0224825	0.00107635	-0.0136763	-0.0106198	0.00451181
0000_ExNov_US230_I_An_It_P17	Ex_Novisad	US230	Modena	Emilia-Romagna	I-II AD	Rom	4.83	1.20553	0.0316844	0.0634586	0.0585278	0.00472412	0.0269854	-0.00358084	0.000731055	-0.0012414	0.00517908	-0.00222643	0.00708433	0.00466789	-0.0143309	-0.010556	0.00247521	-0.00384439	8.60244e-05	0.713566	-0.159297	0.0131775	0.0179426	0.0319463	0.0364596	1.24136	-4.22794e-05	0.0965456	0.0227773	0.0254723	0.00623596	0.0668867	0.0324767	0.0290065	0.0247861	0.00535679	0.0103858	-0.0370273	0.0515334	-0.00430892	-0.0159745	-0.0143264	0.00303851
0000_ExNov_US230_I_An_It_P18	Ex_Novisad	US230	Modena	Emilia-Romagna	I-II AD	Rom	5.49	1.21628	0.0194096	0.0753469	0.0452108	0.0139162	0.0188126	0.0503147	0.0129341	0.0175893	0.0199754	0.00428237	0.00786753	-0.0252983	0.0502171	0.00461873	-0.00816713	-0.0132884	-0.0191126	0.68643	-0.161318	0.0246929	0.0096142	0.0331368	0.0312716	1.23668	0.0130412	0.0942517	0.0231749	0.0248829	0.00626309	0.0746593	0.0343307	0.0278114	0.0223579	0.010938	0.00383647	-0.0400958	0.0493836	-0.00351951	-0.0167166	-0.00404118	-0.00675778
0000_ExNov_US230_I_An_It_P19	Ex_Novisad	US230	Modena	Emilia-Romagna	I-II AD	Rom	5.48	1.17456	0.0187797	0.0572303	0.0370211	0.00885893	0.0203783	0.00258062	0.000237551	0.000782827	0.00126956	0.000108196	0.00106247	0.00401604	0.000370151	-0.00489596	-0.0033775	-0.00351145	-0.00531861	0.777143	-0.101408	0.0224659	-0.00645089	0.0150633	0.0184869	1.24879	-0.00206991	0.095592	0.00662067	0.0221411	-0.000988648	0.0540449	0.00904987	0.0223933	0.0132766	0.0117888	0.00586009	-0.0302165	0.0269735	0.00889919	-0.000463481	-0.00704401	-0.000929012
0000_ExNov_US230_I_An_It_P1	Ex_Novisad	US230	Modena	Emilia-Romagna	I-II AD	Rom	5.68	1.19631	0.0215376	0.0738324	0.0380559	0.0142555	0.0107124	-0.0205188	-0.00921452	0.000333882	-0.0144498	0.00679683	-0.00512534	0.0122831	-0.034033	-0.0032382	3.07272e-05	0.0104105	0.0123274	0.730403	-0.131286	0.0304018	0.0190394	0.0281285	0.0256563	1.21559	0.0215256	0.0898954	0.019546	0.0120997	0.00210987	0.100683	0.0235612	0.0297136	0.016045	0.0136438	0.0100721	-0.0569001	0.0485464	0.00399199	-0.00754985	0.00221622	0.0112037
0000_ExNov_US230_I_An_It_P20	Ex_Novisad	US230	Modena	Emilia-Romagna	I-II AD	Rom	5.16	1.15248	0.00410563	0.0482438	0.0317605	0.0116206	0.0210444	-0.0315422	-0.0234363	0.00226781	-0.0317363	0.0065422	-0.0201168	0.0201688	-0.062091	-0.00324911	-0.0107642	-0.00134376	0.0137592	0.810438	-0.0614608	0.0063991	-0.0186308	0.0188696	0.0180431	1.17532	-0.0191512	0.0518194	0.0021314	0.00884607	0.0024267	0.143106	0.0351571	0.0382116	0.0297755	0.00984337	0.004605	-0.0950008	0.0974388	0.0260553	-0.00407705	-0.0158582	-0.0179645
0000_ExNov_US230_I_An_It_P21	Ex_Novisad	US230	Modena	Emilia-Romagna	I-II AD	Rom	5.16	1.18446	0.0129667	0.0602387	0.0539831	0.0111077	0.0236106	0.0212091	0.0209937	0.000981815	0.0173321	-0.00645518	0.00881662	-0.00365381	0.0126175	-0.0178784	-0.00724758	-0.000369136	-0.00934527	0.742451	-0.1526	-0.0115199	0.0104855	0.031402	0.0303424	1.25767	-0.00500491	0.10415	0.0154329	0.0332427	0.00661372	0.0752981	0.0295735	0.0320411	0.0218579	0.01145	0.00523962	-0.0377657	0.0480247	-0.00169049	-0.0176114	-0.0134874	0.000212896
0000_ExNov_US230_I_An_It_P22	Ex_Novisad	US230	Modena	Emilia-Romagna	I-II AD	Rom	4.62	1.1595	0.0416276	0.0374324	0.0680726	-0.000911388	0.0358526	0.041202	-0.0068154	0.00361448	0.00764205	0.00117664	0.00725549	-0.0300961	0.00134868	0.0027533	0.00805931	-0.000820605	-0.00480256	0.789229	-0.131032	-0.00657696	0.00114677	0.0184092	0.0315352	1.23379	-0.0110571	0.0892093	0.0145825	0.0271531	0.00757507	0.0548744	0.0355215	0.029489	0.0272833	0.0124629	0.00580105	-0.0298031	0.0527412	0.00304136	-0.0134461	-0.0119679	-0.00972131
0000_ExNov_US230_I_An_It_P23	Ex_Novisad	US230	Modena	Emilia-Romagna	I-II AD	Rom	4.89	1.18107	0.0313324	0.062764	0.0569449	0.00965507	0.0247483	0.0492172	0.00242434	0.0145155	0.00888437	0.0108335	-0.00105227	-0.0278544	0.022227	0.00583276	-0.00179577	-0.00370379	-0.0169135	0.750798	-0.14282	0.00244379	0.005815	0.0252801	0.0276658	1.21766	0.00358176	0.0905481	0.0197474	0.0282439	0.00106753	0.0438122	0.028703	0.026764	0.0235554	0.0112591	0.00522485	-0.0292832	0.0313217	0.00487095	-0.0181283	-0.0111592	0.00195283
0000_ExNov_US230_I_An_It_P24	Ex_Novisad	US230	Modena	Emilia-Romagna	I-II AD	Rom	5.25	1.17314	0.0292716	0.057893	0.0721886	0.0126364	0.0356566	0.0362771	-0.00078502	-0.00175362	0.00725078	0.000358144	0.0101659	-0.02585	0.00845216	0.00295885	0.00302883	0.00325803	-0.00054458	0.76525	-0.144483	-0.0167479	-0.000465782	0.0326569	0.0361996	1.25321	-0.00917731	0.0947308	0.0134308	0.0218134	0.000521351	0.0896981	0.0372845	0.0453855	0.0303967	0.0150838	0.00818395	-0.04359	0.0759258	0.00610198	-0.0210317	-0.00937769	0.00366043
0000_ExNov_US230_I_An_It_P25	Ex_Novisad	US230	Modena	Emilia-Romagna	I-II AD	Rom	5.22	1.18778	0.0101956	0.0702318	0.0450264	0.0165242	0.017842	-0.0186931	0.0130941	-0.00206579	0.00553421	-0.00357171	0.00279249	0.0193414	-0.00450275	-0.0222811	-0.00872381	-0.00459719	-0.00668887	0.742305	-0.153568	0.00816751	0.00597451	0.0321495	0.0300528	1.24741	-0.00261424	0.101633	0.0228319	0.0291496	0.0075314	0.0390239	0.0300462	0.0302512	0.0177986	0.00786529	0.00256073	-0.0196244	0.030211	0.00141733	-0.0252896	-0.0154491	0.00640777
0000_ExNov_US230_I_An_It_P26	Ex_Novisad	US230	Modena	Emilia-Romagna	I-II AD	Rom	4.34	1.16937	0.0400396	0.0535378	0.0618305	0.00462635	0.0245365	0.0540148	0.00207889	0.0104462	0.0166976	0.00446428	0.00946766	-0.0365148	0.0267999	0.0153067	0.00362051	-0.00592918	-0.00738089	0.768152	-0.16225	0.00627446	0.0160229	0.0207528	0.0302647	1.21165	0.00449118	0.0906389	0.0216299	0.0269743	0.00452861	0.0292296	0.0139882	0.0227241	0.00799704	0.0130001	0.000405183	-0.0237487	-0.00258935	0.0151943	-0.009322	-0.00755606	0.00843995
0000_ExNov_US230_I_An_It_P27	Ex_Novisad	US230	Modena	Emilia-Romagna	I-II AD	Rom	4.88	1.15473	0.0229977	0.059789	0.0426696	0.0178617	0.0180895	-0.0264583	-0.0343865	-0.0107726	-0.0337495	-0.00461515	-0.014272	0.0137609	-0.065197	-0.0161312	0.00218312	0.00672492	0.0122866	0.793311	-0.11954	-0.00575246	0.00965599	0.0237437	0.0179312	1.21585	0.00901856	0.0924243	0.0268035	0.0276075	0.00854345	0.0296909	0.0196293	0.0164487	0.00461424	0.0043354	0.000501196	-0.0200327	-0.00324746	0.00490879	-0.0202375	-0.00908175	0.0101063
0000_ExNov_US230_I_An_It_P28	Ex_Novisad	US230	Modena	Emilia-Romagna	I-II AD	Rom	4.42	1.14517	0.0211829	0.0546023	0.0552184	0.0160133	0.0219807	0.0677866	0.0105143	0.0115994	0.0266711	0.00731267	0.0145046	-0.0421015	0.0462526	0.0149406	0.00578784	-0.00291097	-0.015416	0.797533	-0.147405	-0.0120757	0.000774697	0.0188174	0.0253752	1.21482	-0.00217595	0.0849554	0.0116819	0.0243949	0.00037468	0.115654	0.0328577	0.0444069	0.0297722	0.0201866	0.0051441	-0.0629239	0.0759201	0.0167906	-0.0143542	-0.0171459	-0.00734321
0000_ExNov_US230_I_An_It_P2	Ex_Novisad	US230	Modena	Emilia-Romagna	I-II AD	Rom	5.58	1.21307	0.0253392	0.0722404	0.0501243	0.00844659	0.0173127	-0.00550449	0.0123364	-0.00738329	0.0073282	-0.0121304	0.00292434	0.0090601	0.00406288	-0.012922	-0.00945439	-0.00794007	-0.011246	0.697629	-0.171772	0.0104002	0.0158999	0.0290664	0.0262303	1.24123	-0.00192412	0.0979859	0.0178071	0.023958	0.00385848	0.11563	0.0298116	0.0423914	0.0223189	0.0173305	0.00789257	-0.0591086	0.0650706	0.011493	-0.0119424	-0.00686921	0.00622932
0000_ExNov_US230_I_An_It_P3	Ex_Novisad	US230	Modena	Emilia-Romagna	I-II AD	Rom	6.12	1.19122	0.00729481	0.0629413	0.0271626	0.0103335	0.0157564	0.0279498	0.00515351	0.00928659	0.00436109	0.00344116	0.000545994	-0.0103268	0.00756799	-0.00380245	-0.00319568	-0.00197018	-0.00115129	0.752122	-0.101802	0.0189977	-0.00826534	0.0159676	0.0131185	1.24248	0.00322406	0.0803912	0.00405577	0.00998215	-0.00310952	0.154202	0.0140092	0.0404405	0.0177993	0.0124233	0.00345655	-0.0812896	0.0699359	0.0096712	-0.0025307	-0.0180903	-0.0117651
[truncated: 1,022 more rows]
[truncated: 6 more columns]
