# Supplementary material for: Tracing the emergence of domesticated grapevine in Italy
Source: PLoS One. 2025 Apr 23;20(4):e0321653. doi: 10.1371/journal.pone.0321653 (PMC12017526; doi:10.1371/journal.pone.0321653)
Supplement: S4 Table — (XLSX) [file pone.0321653.s005.xlsx]

## Sheet: LDA
							LDA classification (Threshold p ≥ 0.9)
Map code	BRAIN code^	Site	Region	Period	Cronology	Nr. analyzed pips (total: 1768)	Wild	Dom	NA	% Wild	% Dom	% NA
1	CLA42	Anguillara Sabazia - La Marmotta	Lazio	Early Neolithic Age	5479 - 5369 cal BC*	42	36	0	6	85.7143	0	14.2857
2	NVE15	Canàr di San Pietro in Polesine	Veneto	Early Bronze Age	2147-1897 cal BC	78	76	0	2	97.4359	0	2.5641
3	CMA7	Pieve di Carpegna	Marche	Middle Bronze Age	1831-1612 cal BC	17	15	1	1	88.2353	5.88235	5.88235
4	CTO54	Gonfienti	Toscana	Middle Bronze Age	ca. 1700-1300 BC	7	6	1	0	85.7143	14.2857	0
5	CTO7	Firenze - San Lorenzo a Greve	Toscana	Middle Bronze Age	1616-1464 cal BC	107	100	1	6	93.4579	0.934579	5.60748
6	NER79	Noceto - Vasca votiva	Emilia-Romagna	Middle Bronze Age	1500-1396 cal BC	11	4	1	6	36.3636	9.09091	54.5455
7	SSA12	Cabras - Sa Osa	Sardegna	Late/Final Bronze Age	1302 - 1121 cal BC*	205	22	92	91	10.7317	44.878	44.3902
8	NER147	San Polo d'Enza - Servirola	Emilia-Romagna	Iron Age	late 6th-early 5th century BC	94	2	79	13	2.12766	84.0426	13.8298
9	NER80	Parma - Piazza Garibaldi	Emilia-Romagna	Iron Age	4th-2nd century BC	100	3	83	14	3	83	14
10	NER53	Modena - Area Novi Sad	Emilia-Romagna	Roman Age	1st century BC-2nd century AD	69	13	28	28	18.8406	40.5797	40.5797
11	NER61	Modena - Viale Amendola	Emilia-Romagna	Roman Age	ante 1st -2nd century AD	8	3	5	0	37.5	62.5	0
12	NER56	Modena - Ex Cassa Risparmio	Emilia-Romagna	Roman Age	first half 1st century AD	104	19	34	51	18.2692	32.6923	49.0385
13	NVE73	Concordia Sagittaria - Porta Urbis	Veneto	Roman Age	1st-2nd century AD	7	0	6	1	0	85.7143	14.2857
14	NER148	Cervia - Rotatoria 71B	Emilia-Romagna	Roman Age	second half 2nd century AD	101	28	28	45	27.7228	27.7228	44.5545
15	NPI33	Vercelli - via Giovenone	Piemonte	Roman Age	1st-4th century AD	17	0	13	4	0	76.4706	23.5294
16	\	Trento - Teatro sociale	Trentino-Alto Adige	Roman Age	4th-5th century AD	15	1	12	2	6.66667	80	13.3333
17	NER109	Classe - Condotto idrico	Emilia-Romagna	Roman Age	2nd-6th century AD	193	14	142	37	7.25389	73.5751	19.171
18	NTR32	Nago	Trentino-Alto Adige	Roman Age	3rd-6th century AD	100	2	65	33	2	65	33
19	NSM1	Domagnano	Emilia-Romagna	Roman Age/Goths	first half 6th century AD	100	34	34	32	34	34	32
20	\	Trento - Piazza Duomo	Trentino-Alto Adige	Medieval Age	9th century AD	100	1	86	13	1	86	13
\	NER80	Parma - Piazza Garibaldi	Emilia-Romagna	Medieval Age	10th-11th century AD	61	0	57	4	0	93.4426	6.55738
21	NER34	Ferrara - Corso Porta Reno/via Vaspergolo	Emilia-Romagna	Medieval Age	first half 11th century AD	62	10	41	11	16.129	66.129	17.7419
22	NER41	Argenta - Via Vinarola/Aleotti	Emilia-Romagna	Medieval Age	late 13th-early 14th century AD	48	0	48	0	0	100	0
23	NER31	Ferrara - Piazza Castello	Emilia-Romagna	Medieval Age	second half 14th century AD	62	2	54	6	3.22581	87.0968	9.67742
24	SSA22	Sassari - Via Satta	Sardegna	Medieval Age	second half 14th-15th century AD	60	0	56	4	0	93.3333	6.66667
