# Supplementary material for: Tracing the emergence of domesticated grapevine in Italy
Source: PLoS One. 2025 Apr 23;20(4):e0321653. doi: 10.1371/journal.pone.0321653 (PMC12017526; doi:10.1371/journal.pone.0321653)
Supplement: S5 Table — (XLSX) [file pone.0321653.s006.xlsx]

## Sheet: xwwild_meam
			Period
			EN	EBA	MBA		LBA		IA		Rom		MA
		status	Wild	Wild	Wild	Dom	Wild	Dom	Wild	Dom	Wild	Dom	Wild	Dom
		nbre of pip	36	76	125	4	22	92	5	162	114	367	13	342
	Pip_Lenght	mean	4.90167	4.65368	4.7364	5.1225	5.11	5.68946	5.146	5.66222	5.53035	5.74926	5.15538	6.15737
		variance	0.233643	0.148466	0.15148	0.448625	0.260229	0.246148	0.21373	0.200553	0.266313	0.362178	0.133527	0.496309
	A1_VD	mean	1.10652	1.1171	1.10195	1.18478	1.13958	1.16699	1.13782	1.19426	1.1589	1.19792	1.12808	1.20851
		variance	0.00122055	0.00103045	0.000942752	0.000420388	0.000772877	0.000563368	0.000359588	0.000633159	0.00063971	0.000849983	0.00070433	0.00122962
	A2_VD	mean	0.0265191	0.0251934	0.026315	0.0328201	0.0306223	0.0293315	0.0381852	0.0252526	0.0175827	0.0258878	0.0221218	0.0281587
		variance	0.000139814	6.81034e-05	0.000116107	0.000115499	0.000157727	0.000159125	6.79499e-05	0.000180196	0.000153867	0.000192134	8.5176e-05	0.000198359
	A3_VD	mean	0.0230122	0.0375835	0.0252658	0.062034	0.0428781	0.0557446	0.043852	0.0678128	0.0500267	0.0683923	0.0325591	0.0702324
		variance	0.00026868	0.000192982	0.00022607	0.000137599	0.000167185	9.76343e-05	9.75322e-05	0.000177022	0.000124343	0.000233267	0.000223816	0.000340587
	A4_VD	mean	0.0414913	0.0289931	0.0371775	0.0459464	0.0497748	0.0510805	0.0555014	0.0486132	0.0378505	0.0486772	0.0385793	0.0472795
		variance	0.000111525	6.92551e-05	6.07003e-05	0.000266117	0.000118668	0.000134211	5.63741e-05	8.91609e-05	9.09847e-05	0.000146883	3.78464e-05	0.000135355
	A5_VD	mean	0.00266581	0.00661785	0.0040153	0.012346	0.00964906	0.00433411	0.0120698	0.00766012	0.0090153	0.00830032	0.00388886	0.0056103
		variance	5.07861e-05	3.84977e-05	4.79779e-05	4.06733e-05	2.79706e-05	4.00008e-05	2.35411e-05	6.23592e-05	3.4295e-05	6.83925e-05	5.34152e-05	6.63971e-05
	A6_VD	mean	0.0225903	0.0166752	0.0212809	0.0188793	0.0240371	0.0171117	0.0309181	0.0170616	0.0193168	0.0183751	0.0209313	0.017404
		variance	8.85123e-05	4.82922e-05	4.43944e-05	7.82152e-05	0.00012553	9.89621e-05	0.000115826	4.03628e-05	6.52242e-05	7.44674e-05	4.3009e-05	5.16691e-05
	B1_VD	mean	0.0278159	0.0220671	0.0233788	0.0504322	0.0200661	0.0159017	0.0364536	0.0187421	0.028575	0.0185248	0.00346584	0.0211124
		variance	0.00080328	0.000840758	0.000932852	0.00123694	0.000530989	0.000753282	0.0013963	0.00100506	0.000804299	0.00119242	0.00111404	0.000843276
	B2_VD	mean	0.00302254	0.000776863	0.00257574	0.00573286	0.00462408	0.0015957	-0.00108867	0.00478742	0.00281106	0.00366585	0.00586567	0.00280475
		variance	0.000164099	0.000142118	0.000129596	2.42704e-05	0.000188362	0.000176493	0.000110984	0.00011349	9.15024e-05	0.000131256	8.59685e-05	0.000118783
	B3_VD	mean	0.00228346	0.00225817	0.00195192	0.00894015	0.00419159	0.00467784	0.00373313	0.00393117	0.00430081	0.00558556	0.00092429	0.00574846
		variance	5.15023e-05	3.54193e-05	3.39538e-05	0.000101243	2.66327e-05	4.14211e-05	4.63729e-05	4.76165e-05	2.94687e-05	5.81767e-05	1.97211e-05	4.64519e-05
	B4_VD	mean	0.0056894	0.00146312	0.00488765	0.00679369	0.0086396	0.00383788	0.00340383	0.00678427	0.00643307	0.00549187	0.00659796	0.00556792
		variance	0.00026317	0.000252416	0.000209513	6.20594e-05	0.000293051	0.00016046	0.000185201	0.000104233	0.000102819	0.000129239	0.00015632	0.000110354
	B5_VD	mean	0.000250118	0.000247605	0.000433197	0.00656235	0.00200137	0.00155669	0.00230439	0.000162813	0.00159223	0.00136792	-0.000661438	0.00116391
		variance	5.85977e-05	2.46405e-05	3.63432e-05	2.36618e-05	3.34963e-05	3.60683e-05	5.44069e-05	3.33378e-05	2.243e-05	3.63502e-05	1.94395e-05	3.89584e-05
	B6_VD	mean	0.00391222	0.000979519	0.00384383	0.000521225	0.0053154	0.00162995	0.00279003	0.0038719	0.0044157	0.00273451	0.00355755	0.00300604
		variance	0.000112182	0.000151953	0.000133105	6.57427e-05	0.000127495	4.41838e-05	9.32426e-05	3.22271e-05	4.69847e-05	4.82764e-05	9.09899e-05	4.40036e-05
	C1_VD	mean	-0.0209987	-0.0167862	-0.01871	-0.0295141	-0.0130623	-0.00819804	-0.0266459	-0.00952925	-0.018685	-0.00941091	-0.00229583	-0.0105686
		variance	0.00056988	0.000438229	0.000538688	0.000562934	0.000307423	0.000386794	0.000805086	0.000419175	0.00041053	0.000456509	0.000539565	0.000333728
	C2_VD	mean	0.00836873	0.000684638	0.00477761	0.019555	0.00918773	0.00267939	0.00717518	0.00779588	0.0109417	0.00616036	0.00591088	0.00678612
		variance	0.000555788	0.000441356	0.000348877	0.000883343	0.000578854	0.000722654	0.000503593	0.000649032	0.000377238	0.000705423	0.0003101	0.000566631
	C3_VD	mean	-0.000169325	-0.00228646	0.000256017	0.00757262	0.00210472	-0.00124186	-0.000551467	-0.00377662	0.00109845	-0.00264903	-0.00416895	-0.00244467
		variance	0.000160499	4.7846e-05	8.95429e-05	8.47195e-05	9.71654e-05	9.23508e-05	0.000123742	0.000105877	9.14502e-05	0.000103128	0.000111837	8.23756e-05
	C4_VD	mean	-0.000394872	-0.00063208	-0.000111062	-0.00125012	0.00102969	-0.00252114	0.00162143	-0.00247115	0.00136755	-0.00250826	-0.0033967	-0.00201232
		variance	2.68745e-05	5.58149e-05	5.53065e-05	6.35822e-05	2.82087e-05	3.94377e-05	6.69153e-05	4.64481e-05	4.39261e-05	3.89984e-05	6.68234e-05	4.16109e-05
	C5_VD	mean	-0.000895	-0.000506285	-0.00021474	0.00143656	-0.00239596	-0.00306613	0.00104769	-0.00403854	-0.000855694	-0.00393795	-0.00363256	-0.00441429
		variance	4.0907e-05	1.86928e-05	2.0011e-05	1.34489e-05	2.07421e-05	4.40766e-05	3.85254e-05	3.69692e-05	2.4028e-05	3.14221e-05	2.02942e-05	3.19947e-05
	C6_VD	mean	-0.00278408	-0.000939137	-0.00128159	-0.00326227	-0.00436584	-0.00315765	-0.00155974	-0.00462789	-0.00330151	-0.00411084	-0.00459607	-0.00375792
		variance	5.75209e-05	9.72785e-06	1.17534e-05	3.83842e-05	3.95008e-05	5.37341e-05	6.76213e-06	4.39965e-05	2.37062e-05	4.0081e-05	1.63241e-05	3.82421e-05
	D1_VD	mean	0.867748	0.859424	0.876193	0.746247	0.818798	0.772214	0.821986	0.724397	0.793297	0.715771	0.841189	0.698774
		variance	0.00227241	0.00195745	0.00172973	0.00135341	0.00165959	0.00138493	0.000744937	0.00160947	0.00138359	0.00282865	0.00158974	0.00372301
	D2_VD	mean	-0.0831106	-0.0544707	-0.0721239	-0.123034	-0.115907	-0.147643	-0.10712	-0.160336	-0.109001	-0.157052	-0.0958373	-0.157919
		variance	0.000557255	0.000363947	0.000483478	0.0019295	0.000353485	0.000289344	0.000485074	0.000333847	0.000442767	0.000723699	0.000349954	0.000439729
	D3_VD	mean	-0.0048224	0.0191241	0.00114873	0.0208152	-0.00123077	0.0111415	-0.00739791	0.0203478	0.00905962	0.0205239	0.00310069	0.0302207
		variance	0.000216624	0.00013468	0.000108851	4.67497e-05	7.48108e-05	0.000258271	0.000148497	0.000281356	0.000192111	0.000382796	0.000138113	0.000490644
	D4_VD	mean	-0.000761705	-0.00397621	-0.00463736	0.00363121	9.37831e-06	0.0198811	-0.00362624	0.018561	-0.00480297	0.0156566	-0.00243941	0.0199162
		variance	8.03409e-05	3.73611e-05	4.01705e-05	0.00017801	0.000136275	0.000198639	9.09557e-05	0.000313032	6.63556e-05	0.000220649	3.65996e-05	0.000178983
	D5_VD	mean	0.00176944	-0.000228712	-0.00205891	0.0205795	0.00905307	0.027464	0.00205453	0.0312241	0.0114624	0.0293205	0.00221332	0.0315462
		variance	9.81611e-05	2.95862e-05	3.88566e-05	6.56735e-05	0.000142804	9.21194e-05	0.00015711	0.00012183	0.000104433	0.000111203	4.17148e-05	8.60218e-05
	D6_VD	mean	0.0143845	0.0049555	0.00853961	0.0246903	0.0206279	0.0283022	0.0174059	0.0293221	0.0183336	0.0276886	0.0137818	0.027097
		variance	6.8025e-05	1.44672e-05	2.92733e-05	9.62523e-05	2.72765e-05	2.3568e-05	1.38952e-05	3.95212e-05	4.30784e-05	6.44935e-05	1.76415e-05	4.63071e-05
	A1_VL	mean	1.18912	1.21819	1.18924	1.23525	1.22157	1.23736	1.21692	1.25037	1.22759	1.24921	1.20515	1.26421
		variance	0.00112754	0.00130273	0.0012302	0.000203198	0.00100329	0.000621268	0.000510621	0.000278475	0.000472845	0.00046401	0.00108174	0.000542355
	A2_VL	mean	-0.00523461	-8.33797e-05	-0.00372344	-0.00772871	0.0092711	0.00339839	0.0022563	0.00329682	7.28075e-05	0.0029663	-0.00199212	-0.00178666
		variance	0.00013069	8.71454e-05	8.52314e-05	0.000516466	4.93324e-05	7.11332e-05	0.000122749	4.69963e-05	6.02932e-05	9.2106e-05	0.000122637	0.000104956
	A3_VL	mean	0.0706553	0.0786177	0.0663886	0.07759	0.0885689	0.0899594	0.0823594	0.0958218	0.0847587	0.0968201	0.0761865	0.0978889
		variance	0.00016779	0.000201119	0.000153002	0.000168139	0.000132411	0.000120597	0.000131196	5.44955e-05	9.37606e-05	9.83455e-05	0.000165637	9.47676e-05
	A4_VL	mean	0.00976086	0.0050464	0.00711861	0.000522262	0.0176359	0.0135213	0.0145403	0.0112248	0.00955817	0.0111096	0.0115239	0.00744567
		variance	7.02427e-05	7.93348e-05	6.47462e-05	0.000175938	2.15569e-05	6.09009e-05	8.56874e-05	3.29883e-05	4.56938e-05	6.28728e-05	7.50354e-05	4.90289e-05
	A5_VL	mean	0.0151652	0.0148348	0.0110957	0.00940018	0.023076	0.0172195	0.0167641	0.0185215	0.0180609	0.0201045	0.0163048	0.01894
		variance	4.71664e-05	4.61811e-05	3.70046e-05	5.2054e-05	5.6122e-05	6.00909e-05	7.3089e-05	2.70977e-05	3.68763e-05	3.80599e-05	4.11892e-05	3.27702e-05
	A6_VL	mean	0.00425574	0.0023021	0.00289222	-0.00471405	0.00674457	0.00139697	0.00657353	-0.000555462	0.00447543	0.000624895	0.00375801	-0.000866211
		variance	2.23534e-05	3.17448e-05	2.48905e-05	3.07735e-05	4.37449e-06	2.45146e-05	3.36488e-05	1.65512e-05	1.60298e-05	2.41504e-05	1.91993e-05	1.93819e-05
	B1_VL	mean	0.0716891	0.0815728	0.0793964	0.131093	0.065992	0.0767092	0.109065	0.103717	0.0904221	0.0850923	0.067618	0.0908679
		variance	0.00218017	0.00129122	0.00161681	0.00265583	0.000645968	0.00151618	0.00124741	0.00157263	0.0011624	0.0022596	0.0013797	0.0018889
	B2_VL	mean	0.0175096	0.0132097	0.0134409	0.0205033	0.014564	0.0165406	0.0185158	0.020136	0.0210198	0.0236181	0.0130471	0.0208763
		variance	0.000106304	9.48292e-05	0.000170264	2.19542e-05	0.000151542	0.000174353	7.52361e-05	5.03688e-05	8.21768e-05	0.000109615	0.000122801	8.68905e-05
	B3_VL	mean	0.027213	0.0245886	0.0244315	0.0360043	0.0231111	0.0289433	0.0332564	0.0319266	0.0321858	0.0289208	0.022633	0.031037
		variance	0.000147122	7.46803e-05	8.41715e-05	4.834e-05	8.61474e-05	0.000109265	0.000100495	7.74016e-05	7.4543e-05	0.000145217	0.000101267	0.000123501
	B4_VL	mean	0.0207451	0.0157297	0.0164139	0.0184812	0.0173144	0.0162218	0.0238595	0.0189262	0.0214346	0.0180396	0.0139869	0.0170703
		variance	7.77803e-05	5.24993e-05	6.11524e-05	1.44078e-05	5.68234e-05	7.10331e-05	2.90784e-05	1.95358e-05	4.0646e-05	5.35916e-05	5.58818e-05	3.42722e-05
	B5_VL	mean	0.015746	0.0126714	0.0125668	0.0111452	0.0124274	0.0116268	0.0155665	0.0123886	0.015637	0.0115578	0.0118503	0.0115693
		variance	5.03999e-05	2.27525e-05	2.64689e-05	4.8422e-06	4.89493e-05	2.39102e-05	1.54735e-05	1.47426e-05	2.24298e-05	2.93127e-05	2.27028e-05	2.5556e-05
	B6_VL	mean	0.00927402	0.00919623	0.00811353	0.0051851	0.00832846	0.00462337	0.0112969	0.00655973	0.00839738	0.00613309	0.00689242	0.00656621
		variance	3.36685e-05	1.73624e-05	1.87227e-05	6.47766e-06	1.73735e-05	1.8131e-05	1.27386e-06	9.17346e-06	1.34134e-05	1.57683e-05	9.56258e-06	1.01456e-05
	C1_VL	mean	-0.0457962	-0.0488266	-0.0503464	-0.0683382	-0.0378121	-0.0413178	-0.0635892	-0.0524495	-0.0519353	-0.0432157	-0.0442579	-0.0435888
		variance	0.000805458	0.000387313	0.000551699	0.000368096	0.000192632	0.000419799	0.00040412	0.000394027	0.00040048	0.000605831	0.00051	0.000483644
	C2_VL	mean	0.0419909	0.0407887	0.0386257	0.0746154	0.0400373	0.0474809	0.0647871	0.0673705	0.0591517	0.0543384	0.0309991	0.0575364
		variance	0.00105565	0.00110424	0.000900586	0.000973794	0.000496303	0.00080129	0.000557573	0.000534831	0.000528418	0.000946503	0.000828588	0.000744437
	C3_VL	mean	0.0193075	0.0092723	0.0160239	0.00273431	0.0110564	0.0135184	0.0181513	0.0067892	0.0172957	0.00500333	0.0163891	6.63073e-05
		variance	0.000214675	0.000180004	0.000141083	7.56295e-05	0.000173828	0.000191287	9.70528e-05	9.5513e-05	0.000122068	0.00014226	7.42472e-05	0.00017804
	C4_VL	mean	0.00510069	0.0104617	0.00822448	-0.00914559	0.00200887	-0.00867755	0.00667994	-0.00635972	-0.00169322	-0.0106332	0.00463154	-0.00886125
		variance	9.13438e-05	8.87883e-05	0.000107306	5.52402e-05	3.64639e-05	8.71722e-05	7.44122e-05	6.29428e-05	6.85318e-05	9.08556e-05	0.00011237	7.3378e-05
	C5_VL	mean	-0.0137249	-0.0074249	-0.0105265	-0.0130927	-0.0101465	-0.0162927	-0.0138583	-0.00891179	-0.01504	-0.00925498	-0.0103872	-0.00845692
		variance	4.65145e-05	5.53867e-05	4.45914e-05	0.000105518	3.81966e-05	6.01329e-05	3.15513e-05	5.01288e-05	4.15204e-05	7.38776e-05	3.87689e-05	6.64435e-05
	C6_VL	mean	-0.0125318	-0.00984258	-0.0095111	-0.00536652	-0.00924683	-0.00322579	-0.00986691	-0.00299879	-0.0108932	-0.00216277	-0.00666892	-0.000617196
		variance	3.21135e-05	2.79448e-05	2.28041e-05	8.10601e-05	1.66129e-05	3.50969e-05	1.83624e-05	2.31135e-05	2.43195e-05	4.48468e-05	2.63606e-05	3.49891e-05
	D1_VL	mean	0.743349	0.698673	0.745323	0.645232	0.69019	0.654549	0.691789	0.623957	0.676741	0.624556	0.721702	0.597854
		variance	0.00308161	0.00446931	0.00351714	0.00217787	0.00314089	0.00224916	0.00172144	0.00118096	0.00145104	0.00189359	0.00321766	0.00245167
	D2_VL	mean	-0.0599921	-0.0302941	-0.0480286	-0.0783186	-0.0847063	-0.0994474	-0.0805472	-0.107207	-0.0696339	-0.102158	-0.065875	-0.0957838
		variance	0.000359386	0.000564191	0.000403013	0.000849271	0.000258312	0.000283902	4.56641e-05	0.000261328	0.000272629	0.000566544	0.000258602	0.000378207
	D3_VL	mean	0.0295407	0.0583468	0.0422292	0.0618671	0.0355068	0.047414	0.0342174	0.0473687	0.0454462	0.0468453	0.0356354	0.0579165
		variance	0.00032932	0.000288595	0.00025094	0.000154189	0.000343685	0.000308536	0.000115477	0.000109248	0.000174592	0.000207662	0.000217509	0.000246463
	D4_VL	mean	-0.00781141	-0.00586927	-0.00749254	0.0141395	-0.000107259	0.0119627	-0.00402371	0.0159829	-0.00398556	0.014203	-0.00723796	0.0150288
		variance	0.000142662	9.09474e-05	8.91179e-05	0.000100476	6.35882e-05	9.71714e-05	0.000100754	9.74813e-05	5.26104e-05	0.000118387	4.64531e-05	0.00011161
	D5_VL	mean	0.0172286	0.0129647	0.0112888	0.0319412	0.0178759	0.0279177	0.0205361	0.0327638	0.0162389	0.0314638	0.0168446	0.0335627
		variance	7.6652e-05	5.89318e-05	5.60356e-05	3.14089e-05	4.72261e-05	4.10862e-05	2.33272e-05	2.61317e-05	4.07933e-05	4.88204e-05	2.82683e-05	5.14299e-05
	D6_VL	mean	0.00826789	0.00427579	0.00696222	0.0158171	0.0109772	0.0163876	0.00921104	0.014344	0.00850719	0.0134981	0.0142175	0.0125562
		variance	2.77183e-05	3.44839e-05	2.53157e-05	2.04535e-05	6.98662e-05	3.58808e-05	1.57733e-05	2.25704e-05	3.68707e-05	2.84316e-05	3.06426e-05	2.90383e-05
